# Supplementary material for: Treatment of acute myeloid leukemia models by targeting a cell surface RNA-binding protein
Source: Nat Biotechnol. 2025 Apr 23;44(3):430–43. doi: 10.1038/s41587-025-02648-2 (PMC7618518; doi:10.1038/s41587-025-02648-2)
Supplement: Supplementary file 2 — Statistics collected from SR reconstructions. [file 41587_2025_2648_MOESM2_ESM.xlsx]

## Sheet: Tabelle1
Cell line	Antibody	Cell number	Laser Power	Frames	Localisations after filtering	ripleys (nm)	cluster-to-cluster distance (nm)	# of Clusters	Average localizations/cluster	Average localizations/cell	Approximate number of antibodies bound per cell
HL60	NPM1	1	2V	42606	5260	119.3	330	54	55.6	3002.4	1112
HL60	NPM1	2	2V	42606	13112	105.5	290	140	48.9	6846	2535.56
HL60	NPM1	3	2V	75912	11110	132.7	370	76	82.6	6277.6	2325.04
AML3	NPM1	1	2V	42606	13697	177.2	330	65	144.1	9366.5	3469.07
AML3	NPM1	2	2V	42606	22117	166	330	186	53	9858	3651.11
AML3	NPM1	3	2V	85212	93319	163.1	250	464	143.8	66723.2	24712.3
AML3	NPM1	4	2V	42606	16871	160	250	132	87.2	11510.4	4263.11
AML3	NPM1	5	2V	85212	31300	160	330	296	127.2	37651.2	13944.9
