# Supplementary material for: Treatment of acute myeloid leukemia models by targeting a cell surface RNA-binding protein
Source: Nat Biotechnol. 2025 Apr 23;44(3):430–43. doi: 10.1038/s41587-025-02648-2 (PMC7618518; doi:10.1038/s41587-025-02648-2)
Supplement: Supplementary file 3 — Cell surface proximity labeling proteomics. [file 41587_2025_2648_MOESM3_ESM.xlsx]

## Sheet: Legend
	Sheet	Key
	1	Legend
	2	Raw OCI-AML3 NPM1 proximity labeling data
	3	OCI-AML3 NPM1 proximity labeling hits
	4	Raw MOLM13 NPM1 proximity labeling data
	5	MOLM13 NPM1 proximity labeling hits
	6	Raw Kasumi-1 NPM1 proximity labeling data
	7	Kasumi-1 NPM1 proximity labeling hits
	8	List of RBPs
	9	Overlap of enriched hits with RBPs

## Sheet: OCI-AML3 Raw
Protein Group	SubGroup	Protein	Protein ID	Entry Name	Gene Names	Protein Length	Coverage	Organism	Protein Existence	Description	Protein Probability	Top Peptide Probability	Unique Stripped Peptides	Summarized Total Spectral Count	Summarized Unique Spectral Count	Summarized Razor Spectral Count	AML_NPM1_4 Total Spectral Count	AML_NPM1_4 Unique Spectral Count	AML_NPM1_4 Razor Spectral Count	AML_NPM1_4 Total Intensity	AML_NPM1_4 Unique Intensity	AML_NPM1_4 Razor Intensity	AML_NPM1_5 Total Spectral Count	AML_NPM1_5 Unique Spectral Count	AML_NPM1_5 Razor Spectral Count	AML_NPM1_5 Total Intensity	AML_NPM1_5 Unique Intensity	AML_NPM1_5 Razor Intensity	AML_NPM1_6 Total Spectral Count	AML_NPM1_6 Unique Spectral Count	AML__6 Razor Spectral Count	AML__6 Total Intensity	AML__6 Unique Intensity	AML__6 Razor Intensity	AML_iso_1 Total Spectral Count	AML_iso_1 Unique Spectral Count	AML_iso_1 Razor Spectral Count	AML_iso_1 Total Intensity	AML_iso_1 Unique Intensity	AML_iso_1 Razor Intensity	AML_iso_2 Total Spectral Count	AML_iso_2 Unique Spectral Count	AML_iso_2 Razor Spectral Count	AML_iso_2 Total Intensity	AML_iso_2 Unique Intensity	AML_iso_2 Razor Intensity	AML_iso_3 Total Spectral Count	AML_iso_3 Unique Spectral Count	AML_iso_3 Razor Spectral Count
3	a	sp|A6NCN2|KR87P_HUMAN	A6NCN2	KR87P_HUMAN	KRT87P	255	16	Homo sapiens OX=9606	5:Protein uncertain	Putative keratin-87 protein	1	0.999	7	214	18	18	0	0	0	0	0	0	0	0	0	0	0	0	0	0	0	0	0	0	0	0	0	0	0	0	207	15	15	0	0	0	7	3	3
4	a	sp|A6NI72|NCF1B_HUMAN	A6NI72	NCF1B_HUMAN	NCF1B	391	26	Homo sapiens OX=9606	5:Protein uncertain	Putative neutrophil cytosol factor 1B	1	0.999	6	134	134	134	34	34	34	0	0	0	23	23	23	0	0	0	52	52	52	0	0	0	15	15	15	0	0	0	2	2	2	0	0	0	8	8	8
5	a	sp|A6NIZ1|RP1BL_HUMAN	A6NIZ1	RP1BL_HUMAN		184	27	Homo sapiens OX=9606	2:Experimental evidence at transcript level	Ras-related protein Rap-1b-like protein	1	0.999	3	98	98	98	18	18	18	0	0	0	22	22	22	0	0	0	27	27	27	0	0	0	12	12	12	0	0	0	8	8	8	0	0	0	11	11	11
6	a	sp|B5ME19|EIFCL_HUMAN	B5ME19	EIFCL_HUMAN	EIF3CL	914	6	Homo sapiens OX=9606	1:Experimental evidence at protein level	Eukaryotic translation initiation factor 3 subunit C-like protein	1	0.9971	4	12	12	12	0	0	0	0	0	0	0	0	0	0	0	0	2	2	2	0	0	0	6	6	6	0	0	0	1	1	1	0	0	0	3	3	3
7	a	sp|O00160|MYO1F_HUMAN	O00160	MYO1F_HUMAN	MYO1F	1098	6	Homo sapiens OX=9606	1:Experimental evidence at protein level	Unconventional myosin-If	1	0.999	4	57	11	57	14	0	14	0	0	0	16	2	16	0	0	0	20	2	20	0	0	0	4	4	4	0	0	0	0	0	0	0	0	0	3	3	3
8	a	sp|O00232|PSD12_HUMAN	O00232	PSD12_HUMAN	PSMD12	456	13	Homo sapiens OX=9606	1:Experimental evidence at protein level	26S proteasome non-ATPase regulatory subunit 12	1	0.999	3	8	8	8	0	0	0	0	0	0	0	0	0	0	0	0	8	8	8	0	0	0	0	0	0	0	0	0	0	0	0	0	0	0	0	0	0
9	a	sp|O00299|CLIC1_HUMAN	O00299	CLIC1_HUMAN	CLIC1	241	48	Homo sapiens OX=9606	1:Experimental evidence at protein level	Chloride intracellular channel protein 1	1	0.999	8	262	262	262	100	100	100	0	0	0	73	73	73	0	0	0	79	79	79	0	0	0	7	7	7	0	0	0	1	1	1	0	0	0	2	2	2
10	a	sp|O14672|ADA10_HUMAN	O14672	ADA10_HUMAN	ADAM10	748	32	Homo sapiens OX=9606	1:Experimental evidence at protein level	Disintegrin and metalloproteinase domain-containing protein 10	1	0.999	15	319	319	319	0	0	0	0	0	0	1	1	1	0	0	0	15	15	15	0	0	0	59	59	59	0	0	0	73	73	73	0	0	0	171	171	171
11	a	sp|O14744|ANM5_HUMAN	O14744	ANM5_HUMAN	PRMT5	637	7	Homo sapiens OX=9606	1:Experimental evidence at protein level	Protein arginine N-methyltransferase 5	1	0.9985	2	7	7	7	0	0	0	0	0	0	3	3	3	0	0	0	0	0	0	0	0	0	2	2	2	0	0	0	0	0	0	0	0	0	2	2	2
12	a	sp|O14828|SCAM3_HUMAN	O14828	SCAM3_HUMAN	SCAMP3	347	15	Homo sapiens OX=9606	1:Experimental evidence at protein level	Secretory carrier-associated membrane protein 3	1	0.999	3	9	9	9	0	0	0	0	0	0	0	0	0	0	0	0	1	1	1	0	0	0	2	2	2	0	0	0	0	0	0	0	0	0	6	6	6
13	a	sp|O14880|MGST3_HUMAN	O14880	MGST3_HUMAN	MGST3	152	51	Homo sapiens OX=9606	1:Experimental evidence at protein level	Microsomal glutathione S-transferase 3	1	0.999	4	26	26	26	2	2	2	0	0	0	5	5	5	0	0	0	6	6	6	0	0	0	8	8	8	0	0	0	2	2	2	0	0	0	3	3	3
14	a	sp|O14980|XPO1_HUMAN	O14980	XPO1_HUMAN	XPO1	1071	9	Homo sapiens OX=9606	1:Experimental evidence at protein level	Exportin-1	1	0.999	6	26	26	26	0	0	0	0	0	0	0	0	0	0	0	0	18	18	18	0	0	0	7	7	7	0	0	0	1	1	1	0	0	0	0	0	0
15	a	sp|O15031|PLXB2_HUMAN	O15031	PLXB2_HUMAN	PLXNB2	1838	30	Homo sapiens OX=9606	1:Experimental evidence at protein level	Plexin-B2	1	0.999	33	716	716	716	2	2	2	0	0	0	12	12	12	0	0	0	78	78	78	0	0	0	181	181	181	0	0	0	196	196	196	0	0	0	247	247	247
16	a	sp|O15144|ARPC2_HUMAN	O15144	ARPC2_HUMAN	ARPC2	300	27	Homo sapiens OX=9606	1:Experimental evidence at protein level	Actin-related protein 2/3 complex subunit 2	1	0.999	3	129	129	129	35	35	35	0	0	0	14	14	14	0	0	0	24	24	24	0	0	0	26	26	26	0	0	0	10	10	10	0	0	0	20	20	20
17	a	sp|O15260|SURF4_HUMAN	O15260	SURF4_HUMAN	SURF4	269	17	Homo sapiens OX=9606	1:Experimental evidence at protein level	Surfeit locus protein 4	1	0.999	3	133	133	133	8	8	8	0	0	0	29	29	29	0	0	0	54	54	54	0	0	0	12	12	12	0	0	0	16	16	16	0	0	0	14	14	14
18	a	sp|O15427|MOT4_HUMAN	O15427	MOT4_HUMAN	SLC16A3	465	21	Homo sapiens OX=9606	1:Experimental evidence at protein level	Monocarboxylate transporter 4	1	0.999	8	181	181	181	0	0	0	0	0	0	0	0	0	0	0	0	13	13	13	0	0	0	27	27	27	0	0	0	87	87	87	0	0	0	54	54	54
19	a	sp|O43143|DHX15_HUMAN	O43143	DHX15_HUMAN	DHX15	795	21	Homo sapiens OX=9606	1:Experimental evidence at protein level	Pre-mRNA-splicing factor ATP-dependent RNA helicase DHX15	1	0.999	10	100	100	100	1	1	1	0	0	0	18	18	18	0	0	0	69	69	69	0	0	0	12	12	12	0	0	0	0	0	0	0	0	0	0	0	0
20	a	sp|O43390|HNRPR_HUMAN	O43390	HNRPR_HUMAN	HNRNPR	633	14	Homo sapiens OX=9606	1:Experimental evidence at protein level	Heterogeneous nuclear ribonucleoprotein R	1	0.999	7	67	46	67	18	18	18	0	0	0	3	3	3	0	0	0	18	14	18	0	0	0	25	11	25	0	0	0	0	0	0	0	0	0	3	0	3
21	a	sp|O43493|TGON2_HUMAN	O43493	TGON2_HUMAN	TGOLN2	437	9	Homo sapiens OX=9606	1:Experimental evidence at protein level	Trans-Golgi network integral membrane protein 2	1	0.999	3	4	4	4	0	0	0	0	0	0	0	0	0	0	0	0	0	0	0	0	0	0	4	4	4	0	0	0	0	0	0	0	0	0	0	0	0
22	a	sp|O43684|BUB3_HUMAN	O43684	BUB3_HUMAN	BUB3	328	16	Homo sapiens OX=9606	1:Experimental evidence at protein level	Mitotic checkpoint protein BUB3	1	0.999	3	18	18	18	0	0	0	0	0	0	0	0	0	0	0	0	3	3	3	0	0	0	7	7	7	0	0	0	0	0	0	0	0	0	8	8	8
23	a	sp|O60449|LY75_HUMAN	O60449	LY75_HUMAN	LY75	1722	27	Homo sapiens OX=9606	1:Experimental evidence at protein level	Lymphocyte antigen 75	1	0.999	28	270	270	270	0	0	0	0	0	0	2	2	2	0	0	0	4	4	4	0	0	0	90	90	90	0	0	0	39	39	39	0	0	0	135	135	135
24	a	sp|O60506|HNRPQ_HUMAN	O60506	HNRPQ_HUMAN	SYNCRIP	623	11	Homo sapiens OX=9606	1:Experimental evidence at protein level	Heterogeneous nuclear ribonucleoprotein Q	1	0.999	6	71	50	50	9	9	9	0	0	0	12	12	12	0	0	0	30	26	26	0	0	0	17	3	3	0	0	0	0	0	0	0	0	0	3	0	0
25	a	sp|O60603|TLR2_HUMAN	O60603	TLR2_HUMAN	TLR2	784	22	Homo sapiens OX=9606	1:Experimental evidence at protein level	Toll-like receptor 2	1	0.999	11	73	73	73	0	0	0	0	0	0	0	0	0	0	0	0	1	1	1	0	0	0	27	27	27	0	0	0	4	4	4	0	0	0	41	41	41
26	a	sp|O60884|DNJA2_HUMAN	O60884	DNJA2_HUMAN	DNAJA2	412	17	Homo sapiens OX=9606	1:Experimental evidence at protein level	DnaJ homolog subfamily A member 2	1	0.999	3	15	15	15	0	0	0	0	0	0	0	0	0	0	0	0	12	12	12	0	0	0	1	1	1	0	0	0	1	1	1	0	0	0	1	1	1
27	a	sp|O75083|WDR1_HUMAN	O75083	WDR1_HUMAN	WDR1	606	36	Homo sapiens OX=9606	1:Experimental evidence at protein level	WD repeat-containing protein 1	1	0.999	11	298	298	298	20	20	20	0	0	0	28	28	28	0	0	0	158	158	158	0	0	0	45	45	45	0	0	0	5	5	5	0	0	0	42	42	42
28	a	sp|O75144|ICOSL_HUMAN	O75144	ICOSL_HUMAN	ICOSLG	302	10	Homo sapiens OX=9606	1:Experimental evidence at protein level	IC	1	0.999	2	87	87	87	0	0	0	0	0	0	0	0	0	0	0	0	0	0	0	0	0	0	56	56	56	0	0	0	1	1	1	0	0	0	30	30	30
29	a	sp|O75369|FLNB_HUMAN	O75369	FLNB_HUMAN	FLNB	2602	4	Homo sapiens OX=9606	1:Experimental evidence at protein level	Filamin-B	1	0.999	6	37	9	9	9	2	2	0	0	0	0	0	0	0	0	0	14	6	6	0	0	0	12	1	1	0	0	0	2	0	0	0	0	0	0	0	0
30	a	sp|O75400|PR40A_HUMAN	O75400	PR40A_HUMAN	PRPF40A	957	2	Homo sapiens OX=9606	1:Experimental evidence at protein level	Pre-mRNA-processing factor 40 homolog A	1	0.999	1	9	9	9	5	5	5	0	0	0	2	2	2	0	0	0	1	1	1	0	0	0	1	1	1	0	0	0	0	0	0	0	0	0	0	0	0
31	a	sp|O75436|VP26A_HUMAN	O75436	VP26A_HUMAN	VPS26A	327	14	Homo sapiens OX=9606	1:Experimental evidence at protein level	Vacuolar protein sorting-associated protein 26A	1	0.999	3	9	9	9	0	0	0	0	0	0	0	0	0	0	0	0	0	0	0	0	0	0	5	5	5	0	0	0	1	1	1	0	0	0	3	3	3
32	a	sp|O75533|SF3B1_HUMAN	O75533	SF3B1_HUMAN	SF3B1	1304	4	Homo sapiens OX=9606	1:Experimental evidence at protein level	Splicing factor 3B subunit 1	1	0.999	3	15	15	15	0	0	0	0	0	0	0	0	0	0	0	0	6	6	6	0	0	0	7	7	7	0	0	0	0	0	0	0	0	0	2	2	2
33	a	sp|O75643|U520_HUMAN	O75643	U520_HUMAN	SNRNP200	2136	4	Homo sapiens OX=9606	1:Experimental evidence at protein level	U5 small nuclear ribonucleoprotein 200 kDa helicase	1	0.999	5	48	48	48	0	0	0	0	0	0	0	0	0	0	0	0	30	30	30	0	0	0	16	16	16	0	0	0	0	0	0	0	0	0	2	2	2
34	a	sp|O75874|IDHC_HUMAN	O75874	IDHC_HUMAN	IDH1	414	23	Homo sapiens OX=9606	1:Experimental evidence at protein level	Isocitrate dehydrogenase [NADP] cytoplasmic	1	0.999	6	90	90	90	9	9	9	0	0	0	12	12	12	0	0	0	21	21	21	0	0	0	22	22	22	0	0	0	18	18	18	0	0	0	8	8	8
35	a	sp|O76021|RL1D1_HUMAN	O76021	RL1D1_HUMAN	RSL1D1	490	18	Homo sapiens OX=9606	1:Experimental evidence at protein level	Ribosomal L1 domain-containing protein 1	1	0.999	6	34	34	34	0	0	0	0	0	0	0	0	0	0	0	0	26	26	26	0	0	0	3	3	3	0	0	0	1	1	1	0	0	0	4	4	4
36	a	sp|O76094|SRP72_HUMAN	O76094	SRP72_HUMAN	SRP72	671	6	Homo sapiens OX=9606	1:Experimental evidence at protein level	Signal recognition particle subunit SRP72	1	0.999	2	33	33	33	0	0	0	0	0	0	4	4	4	0	0	0	16	16	16	0	0	0	12	12	12	0	0	0	0	0	0	0	0	0	1	1	1
37	a	sp|O94826|TOM70_HUMAN	O94826	TOM70_HUMAN	TOMM70	608	6	Homo sapiens OX=9606	1:Experimental evidence at protein level	Mitochondrial import receptor subunit TOM70	1	0.999	2	26	26	26	0	0	0	0	0	0	8	8	8	0	0	0	2	2	2	0	0	0	15	15	15	0	0	0	1	1	1	0	0	0	0	0	0
38	a	sp|O94979|SC31A_HUMAN	O94979	SC31A_HUMAN	SEC31A	1220	8	Homo sapiens OX=9606	1:Experimental evidence at protein level	Protein transport protein Sec31A	1	0.9988	4	4	4	4	0	0	0	0	0	0	0	0	0	0	0	0	4	4	4	0	0	0	0	0	0	0	0	0	0	0	0	0	0	0	0	0	0
39	a	sp|O94991|SLIK5_HUMAN	O94991	SLIK5_HUMAN	SLITRK5	958	12	Homo sapiens OX=9606	1:Experimental evidence at protein level	SLIT and NTRK-like protein 5	1	0.999	8	30	30	30	0	0	0	0	0	0	0	0	0	0	0	0	1	1	1	0	0	0	2	2	2	0	0	0	0	0	0	0	0	0	27	27	27
40	a	sp|O95297|MPZL1_HUMAN	O95297	MPZL1_HUMAN	MPZL1	269	10	Homo sapiens OX=9606	1:Experimental evidence at protein level	Myelin protein zero-like protein 1	1	0.9989	2	9	9	9	0	0	0	0	0	0	0	0	0	0	0	0	0	0	0	0	0	0	3	3	3	0	0	0	0	0	0	0	0	0	6	6	6
41	a	sp|O95373|IPO7_HUMAN	O95373	IPO7_HUMAN	IPO7	1038	5	Homo sapiens OX=9606	1:Experimental evidence at protein level	Importin-7	1	0.999	4	14	14	14	0	0	0	0	0	0	0	0	0	0	0	0	13	13	13	0	0	0	1	1	1	0	0	0	0	0	0	0	0	0	0	0	0
42	a	sp|O95490|AGRL2_HUMAN	O95490	AGRL2_HUMAN	ADGRL2	1459	6	Homo sapiens OX=9606	1:Experimental evidence at protein level	Adhesion G protein-coupled receptor L2	1	0.999	6	36	36	36	0	0	0	0	0	0	0	0	0	0	0	0	0	0	0	0	0	0	4	4	4	0	0	0	0	0	0	0	0	0	32	32	32
43	a	sp|O95747|OXSR1_HUMAN	O95747	OXSR1_HUMAN	OXSR1	527	8	Homo sapiens OX=9606	1:Experimental evidence at protein level	Serine/threonine-protein kinase	1	0.9985	2	3	3	3	0	0	0	0	0	0	0	0	0	0	0	0	1	1	1	0	0	0	1	1	1	0	0	0	0	0	0	0	0	0	1	1	1
44	a	sp|O95980|RECK_HUMAN	O95980	RECK_HUMAN	RECK	971	17	Homo sapiens OX=9606	1:Experimental evidence at protein level	Reversion-inducing cysteine-rich protein with Kazal motifs	1	0.999	11	89	89	89	1	1	1	0	0	0	0	0	0	0	0	0	2	2	2	0	0	0	24	24	24	0	0	0	7	7	7	0	0	0	55	55	55
45	a	sp|P00387|NB5R3_HUMAN	P00387	NB5R3_HUMAN	CYB5R3	301	29	Homo sapiens OX=9606	1:Experimental evidence at protein level	NADH-cytochrome b5 reductase 3	1	0.999	5	33	33	33	7	7	7	0	0	0	0	0	0	0	0	0	21	21	21	0	0	0	3	3	3	0	0	0	0	0	0	0	0	0	2	2	2
46	a	sp|P00403|COX2_HUMAN	P00403	COX2_HUMAN	MT-CO2	227	15	Homo sapiens OX=9606	1:Experimental evidence at protein level	Cytochrome c oxidase subunit 2	1	0.999	2	22	22	22	0	0	0	0	0	0	3	3	3	0	0	0	19	19	19	0	0	0	0	0	0	0	0	0	0	0	0	0	0	0	0	0	0
47	a	sp|P00441|SODC_HUMAN	P00441	SODC_HUMAN	SOD1	154	21	Homo sapiens	1:Experimental evidence at protein level	Superoxide dismutase [Cu-Zn]	1	0.999	1	15	15	15	0	0	0	0	0	0	0	0	0	0	0	0	12	12	12	0	0	0	1	1	1	0	0	0	0	0	0	0	0	0	2	2	2
48	a	sp|P00491|PNPH_HUMAN	P00491	PNPH_HUMAN	PNP	289	19	Homo sapiens OX=9606	1:Experimental evidence at protein level	Purine nucleoside phosphorylase	1	0.999	3	17	17	17	0	0	0	0	0	0	0	0	0	0	0	0	5	5	5	0	0	0	5	5	5	0	0	0	1	1	1	0	0	0	6	6	6
49	a	sp|P00505|AATM_HUMAN	P00505	AATM_HUMAN	GOT2	430	6	Homo sapiens OX=9606	1:Experimental evidence at protein level	Aspartate aminotransferase, mitochondrial	1	0.999	2	5	5	5	0	0	0	0	0	0	0	0	0	0	0	0	0	0	0	0	0	0	0	0	0	0	0	0	0	0	0	0	0	0	5	5	5
50	a	sp|P00698|LYSC_CHICK	P00698	LYSC_CHICK	LYZ	147	37	Gallus gallus	1:Experimental evidence at protein level	Lysozyme C	1	0.999	4	2141	2141	2141	431	431	431	0	0	0	289	289	289	0	0	0	731	731	731	0	0	0	199	199	199	0	0	0	255	255	255	0	0	0	236	236	236
51	a	sp|P00761|TRYP_PIG	P00761	TRYP_PIG		231	34	Sus scrofa	1:Experimental evidence at protein level	Trypsin	1	0.999	8	8341	8320	8341	1270	1270	1270	0	0	0	1255	1255	1255	0	0	0	1282	1282	1282	0	0	0	1841	1825	1841	0	0	0	1304	1304	1304	0	0	0	1389	1384	1389
52	a	sp|P01012|OVAL_CHICK	P01012	OVAL_CHICK	SERPINB14	386	80	Gallus gallus	1:Experimental evidence at protein level	Ovalbumin	1	0.999	19	6836	6836	6836	1043	1043	1043	0	0	0	1287	1287	1287	0	0	0	868	868	868	0	0	0	1262	1262	1262	0	0	0	1114	1114	1114	0	0	0	1262	1262	1262
53	a	sp|P01903|DRA_HUMAN	P01903	DRA_HUMAN	HLA-DRA	254	33	Homo sapiens OX=9606	1:Experimental evidence at protein level	HLA class II histocompatibility antigen, DR alpha chain	1	0.999	3	11	11	11	2	2	2	0	0	0	1	1	1	0	0	0	7	7	7	0	0	0	1	1	1	0	0	0	0	0	0	0	0	0	0	0	0
54	a	sp|P02539|K2M1_SHEEP	P02539	K2M1_SHEEP		109	63	Ovis aries	1:Experimental evidence at protein level	Keratin, type II microfibrillar (Fragment)	1	0.999	10	739	601	601	0	0	0	0	0	0	0	0	0	0	0	0	0	0	0	0	0	0	0	0	0	0	0	0	561	426	426	0	0	0	178	175	175
56	a	sp|P02765|FETUA_HUMAN	P02765	FETUA_HUMAN	AHSG	367	3	Homo sapiens OX=9606	1:Experimental evidence at protein level	Alpha-2-HS-glycoprotein	1	0.999	2	23	23	23	2	2	2	0	0	0	5	5	5	0	0	0	3	3	3	0	0	0	8	8	8	0	0	0	1	1	1	0	0	0	4	4	4
57	a	sp|P02769|ALBU_BOVIN	P02769	ALBU_BOVIN	ALB	607	61	Bos taurus	1:Experimental evidence at protein level	Serum albumin	1	0.999	35	3617	3399	3617	381	381	381	0	0	0	197	195	197	0	0	0	571	538	571	0	0	0	559	487	559	0	0	0	1240	1187	1240	0	0	0	669	611	669
58	a	sp|P02786|TFR1_HUMAN	P02786	TFR1_HUMAN	TFRC	760	31	Homo sapiens OX=9606	1:Experimental evidence at protein level	Transferrin receptor protein 1	1	0.999	18	228	228	228	5	5	5	0	0	0	3	3	3	0	0	0	0	0	0	0	0	0	70	70	70	0	0	0	72	72	72	0	0	0	78	78	78
59	a	sp|P04040|CATA_HUMAN	P04040	CATA_HUMAN	CAT	527	20	Homo sapiens	1:Experimental evidence at protein level	Catalase	1	0.999	7	41	41	41	0	0	0	0	0	0	0	0	0	0	0	0	2	2	2	0	0	0	24	24	24	0	0	0	0	0	0	0	0	0	15	15	15
60	a	sp|P04083|ANXA1_HUMAN	P04083	ANXA1_HUMAN	ANXA1	346	17	Homo sapiens OX=9606	1:Experimental evidence at protein level	Annexin A1	1	0.999	4	132	132	132	31	31	31	0	0	0	26	26	26	0	0	0	25	25	25	0	0	0	27	27	27	0	0	0	8	8	8	0	0	0	15	15	15
61	a	sp|P04156|PRIO_HUMAN	P04156	PRIO_HUMAN	PRNP	253	9	Homo sapiens OX=9606	1:Experimental evidence at protein level	Major prion protein	1	0.999	2	12	12	12	0	0	0	0	0	0	0	0	0	0	0	0	0	0	0	0	0	0	5	5	5	0	0	0	2	2	2	0	0	0	5	5	5
62	a	sp|P04179|SODM_HUMAN	P04179	SODM_HUMAN	SOD2	222	39	Homo sapiens OX=9606	1:Experimental evidence at protein level	Superoxide dismutase [Mn], mitochondrial	1	0.999	3	99	99	99	12	12	12	0	0	0	3	3	3	0	0	0	62	62	62	0	0	0	7	7	7	0	0	0	0	0	0	0	0	0	15	15	15
63	a	sp|P04406|G3P_HUMAN	P04406	G3P_HUMAN	GAPDH	335	69	Homo sapiens OX=9606	1:Experimental evidence at protein level	Glyceraldehyde-3-phosphate dehydrogenase	1	0.999	14	14121	14121	14121	2923	2923	2923	0	0	0	2926	2926	2926	0	0	0	1434	1434	1434	0	0	0	2699	2699	2699	0	0	0	2108	2108	2108	0	0	0	2031	2031	2031
64	a	sp|P04839|CY24B_HUMAN	P04839	CY24B_HUMAN	CYBB	570	11	Homo sapiens OX=9606	1:Experimental evidence at protein level	Cytochrome b-245 heavy chain	1	0.999	3	120	120	120	35	35	35	0	0	0	39	39	39	0	0	0	31	31	31	0	0	0	8	8	8	0	0	0	3	3	3	0	0	0	4	4	4
65	a	sp|P04843|RPN1_HUMAN	P04843	RPN1_HUMAN	RPN1	607	16	Homo sapiens OX=9606	1:Experimental evidence at protein level	Dolichyl-diphosphooligosaccharide--protein glycosyltransferase subunit 1	1	0.999	5	34	34	34	0	0	0	0	0	0	0	0	0	0	0	0	7	7	7	0	0	0	15	15	15	0	0	0	0	0	0	0	0	0	12	12	12
66	a	sp|P04844|RPN2_HUMAN	P04844	RPN2_HUMAN	RPN2	631	16	Homo sapiens OX=9606	1:Experimental evidence at protein level	Dolichyl-diphosphooligosaccharide--protein glycosyltransferase subunit 2	1	0.999	4	18	18	18	5	5	5	0	0	0	1	1	1	0	0	0	6	6	6	0	0	0	3	3	3	0	0	0	1	1	1	0	0	0	2	2	2
67	a	sp|P05107|ITB2_HUMAN	P05107	ITB2_HUMAN	ITGB2	769	33	Homo sapiens OX=9606	1:Experimental evidence at protein level	Integrin beta-2	1	0.999	16	224	224	224	10	10	10	0	0	0	7	7	7	0	0	0	16	16	16	0	0	0	89	89	89	0	0	0	40	40	40	0	0	0	62	62	62
68	a	sp|P05109|S10A8_HUMAN	P05109	S10A8_HUMAN	S100A8	93	34	Homo sapiens OX=9606	1:Experimental evidence at protein level	Protein S100-A8	1	0.999	2	312	312	312	104	104	104	0	0	0	88	88	88	0	0	0	10	10	10	0	0	0	41	41	41	0	0	0	38	38	38	0	0	0	31	31	31
69	a	sp|P05165|PCCA_HUMAN	P05165	PCCA_HUMAN	PCCA	728	40	Homo sapiens OX=9606	1:Experimental evidence at protein level	Propionyl-CoA carboxylase alpha chain, mitochondrial	1	0.999	18	1222	1222	1222	242	242	242	0	0	0	228	228	228	0	0	0	223	223	223	0	0	0	167	167	167	0	0	0	156	156	156	0	0	0	206	206	206
70	a	sp|P05362|ICAM1_HUMAN	P05362	ICAM1_HUMAN	ICAM1	532	17	Homo sapiens OX=9606	1:Experimental evidence at protein level	Intercellular adhesion molecule 1	1	0.999	6	47	47	47	0	0	0	0	0	0	0	0	0	0	0	0	0	0	0	0	0	0	21	21	21	0	0	0	0	0	0	0	0	0	26	26	26
71	a	sp|P05455|LA_HUMAN	P05455	LA_HUMAN	SSB	408	10	Homo sapiens OX=9606	1:Experimental evidence at protein level	Lupus La protein	1	0.999	3	160	160	160	35	35	35	0	0	0	42	42	42	0	0	0	28	28	28	0	0	0	30	30	30	0	0	0	5	5	5	0	0	0	20	20	20
72	a	sp|P05556|ITB1_HUMAN	P05556	ITB1_HUMAN	ITGB1	798	40	Homo sapiens OX=9606	1:Experimental evidence at protein level	Integrin beta-1	1	0.999	19	727	727	727	32	32	32	0	0	0	32	32	32	0	0	0	69	69	69	0	0	0	195	195	195	0	0	0	112	112	112	0	0	0	287	287	287
73	a	sp|P06213|INSR_HUMAN	P06213	INSR_HUMAN	INSR	1382	16	Homo sapiens OX=9606	1:Experimental evidence at protein level	Insulin receptor	1	0.999	14	94	94	94	0	0	0	0	0	0	0	0	0	0	0	0	0	0	0	0	0	0	28	28	28	0	0	0	6	6	6	0	0	0	60	60	60
74	a	sp|P06396|GELS_HUMAN	P06396	GELS_HUMAN	GSN	782	18	Homo sapiens	1:Experimental evidence at protein level	Gelsolin	1	0.999	6	164	164	164	31	31	31	0	0	0	21	21	21	0	0	0	12	12	12	0	0	0	43	43	43	0	0	0	35	35	35	0	0	0	22	22	22
75	a	sp|P06576|ATPB_HUMAN	P06576	ATPB_HUMAN	ATP5F1B	529	44	Homo sapiens OX=9606	1:Experimental evidence at protein level	ATP synthase subunit beta, mitochondrial	1	0.999	13	233	233	233	59	59	59	0	0	0	10	10	10	0	0	0	38	38	38	0	0	0	88	88	88	0	0	0	11	11	11	0	0	0	27	27	27
76	a	sp|P06702|S10A9_HUMAN	P06702	S10A9_HUMAN	S100A9	114	43	Homo sapiens OX=9606	1:Experimental evidence at protein level	Protein S100-A9	1	0.999	4	174	174	174	68	68	68	0	0	0	5	5	5	0	0	0	40	40	40	0	0	0	29	29	29	0	0	0	23	23	23	0	0	0	9	9	9
77	a	sp|P06703|S10A6_HUMAN	P06703	S10A6_HUMAN	S100A6	90	57	Homo sapiens OX=9606	1:Experimental evidence at protein level	Protein S100-A6	1	0.999	6	52	52	52	8	8	8	0	0	0	9	9	9	0	0	0	8	8	8	0	0	0	11	11	11	0	0	0	9	9	9	0	0	0	7	7	7
78	a	sp|P06744|G6PI_HUMAN	P06744	G6PI_HUMAN	GPI	558	13	Homo sapiens OX=9606	1:Experimental evidence at protein level	Glucose-6-phosphate isomerase	1	0.999	4	22	22	22	1	1	1	0	0	0	1	1	1	0	0	0	2	2	2	0	0	0	4	4	4	0	0	0	0	0	0	0	0	0	14	14	14
79	a	sp|P06748|NPM_HUMAN	P06748	NPM_HUMAN	NPM1	294	21	Homo sapiens OX=9606	1:Experimental evidence at protein level	Nucleophosmin	1	0.999	3	165	165	165	42	42	42	0	0	0	36	36	36	0	0	0	64	64	64	0	0	0	23	23	23	0	0	0	0	0	0	0	0	0	0	0	0
80	a	sp|P07108|ACBP_HUMAN	P07108	ACBP_HUMAN	DBI	87	18	Homo sapiens OX=9606	1:Experimental evidence at protein level	Acyl-CoA-binding protein	1	0.999	1	6	6	6	0	0	0	0	0	0	0	0	0	0	0	0	0	0	0	0	0	0	5	5	5	0	0	0	0	0	0	0	0	0	1	1	1
81	a	sp|P07237|PDIA1_HUMAN	P07237	PDIA1_HUMAN	P4HB	508	17	Homo sapiens OX=9606	1:Experimental evidence at protein level	Protein disulfide-isomerase	1	0.999	5	45	45	45	8	8	8	0	0	0	7	7	7	0	0	0	22	22	22	0	0	0	3	3	3	0	0	0	1	1	1	0	0	0	4	4	4
82	a	sp|P07339|CATD_HUMAN	P07339	CATD_HUMAN	CTSD	412	12	Homo sapiens	1:Experimental evidence at protein level	Cathepsin D	1	0.999	3	41	41	41	1	1	1	0	0	0	0	0	0	0	0	0	1	1	1	0	0	0	21	21	21	0	0	0	7	7	7	0	0	0	11	11	11
83	a	sp|P07737|PROF1_HUMAN	P07737	PROF1_HUMAN	PFN1	140	73	Homo sapiens OX=9606	1:Experimental evidence at protein level	Profilin-1	1	0.999	7	801	801	801	229	229	229	0	0	0	216	216	216	0	0	0	166	166	166	0	0	0	58	58	58	0	0	0	86	86	86	0	0	0	46	46	46
84	a	sp|P07741|APT_HUMAN	P07741	APT_HUMAN	APRT	180	42	Homo sapiens OX=9606	1:Experimental evidence at protein level	Adenine phosphoribosyltransferase	1	0.999	4	104	104	104	13	13	13	0	0	0	18	18	18	0	0	0	44	44	44	0	0	0	24	24	24	0	0	0	4	4	4	0	0	0	1	1	1
85	a	sp|P07814|SYEP_HUMAN	P07814	SYEP_HUMAN	EPRS1	1512	11	Homo sapiens OX=9606	1:Experimental evidence at protein level	Bifunctional glutamate/proline--tRNA ligase	1	0.999	8	113	113	113	10	10	10	0	0	0	10	10	10	0	0	0	48	48	48	0	0	0	28	28	28	0	0	0	10	10	10	0	0	0	7	7	7
86	a	sp|P07858|CATB_HUMAN	P07858	CATB_HUMAN	CTSB	339	16	Homo sapiens OX=9606	1:Experimental evidence at protein level	Cathepsin B	1	0.999	3	96	96	96	20	20	20	0	0	0	10	10	10	0	0	0	11	11	11	0	0	0	25	25	25	0	0	0	15	15	15	0	0	0	15	15	15
87	a	sp|P07948|LYN_HUMAN	P07948	LYN_HUMAN	LYN	512	17	Homo sapiens OX=9606	1:Experimental evidence at protein level	Tyrosine-protein kinase Lyn	1	0.999	5	48	48	48	7	7	7	0	0	0	1	1	1	0	0	0	15	15	15	0	0	0	13	13	13	0	0	0	5	5	5	0	0	0	7	7	7
88	a	sp|P08174|DAF_HUMAN	P08174	DAF_HUMAN	CD55	381	24	Homo sapiens OX=9606	1:Experimental evidence at protein level	Complement decay-accelerating factor	1	0.999	6	49	49	49	0	0	0	0	0	0	0	0	0	0	0	0	0	0	0	0	0	0	24	24	24	0	0	0	4	4	4	0	0	0	21	21	21
89	a	sp|P08195|4F2_HUMAN	P08195	4F2_HUMAN	SLC3A2	630	23	Homo sapiens OX=9606	1:Experimental evidence at protein level	4F2 cell-surface antigen heavy chain	1	0.999	11	47	47	47	3	3	3	0	0	0	1	1	1	0	0	0	0	0	0	0	0	0	11	11	11	0	0	0	4	4	4	0	0	0	28	28	28
90	a	sp|P08311|CATG_HUMAN	P08311	CATG_HUMAN	CTSG	255	13	Homo sapiens	1:Experimental evidence at protein level	Cathepsin G	1	0.999	2	28	28	28	0	0	0	0	0	0	0	0	0	0	0	0	19	19	19	0	0	0	0	0	0	0	0	0	0	0	0	0	0	0	9	9	9
91	a	sp|P08567|PLEK_HUMAN	P08567	PLEK_HUMAN	PLEK	350	26	Homo sapiens OX=9606	1:Experimental evidence at protein level	Pleckstrin	1	0.999	5	169	169	169	23	23	23	0	0	0	16	16	16	0	0	0	40	40	40	0	0	0	40	40	40	0	0	0	15	15	15	0	0	0	35	35	35
92	a	sp|P08575|PTPRC_HUMAN	P08575	PTPRC_HUMAN	PTPRC	1306	32	Homo sapiens OX=9606	1:Experimental evidence at protein level	Receptor-type tyrosine-protein phosphatase C	1	0.999	35	876	876	876	8	8	8	0	0	0	14	14	14	0	0	0	77	77	77	0	0	0	302	302	302	0	0	0	241	241	241	0	0	0	234	234	234
93	a	sp|P08648|ITA5_HUMAN	P08648	ITA5_HUMAN	ITGA5	1049	36	Homo sapiens OX=9606	1:Experimental evidence at protein level	Integrin alpha-5	1	0.999	18	1087	1087	1087	13	13	13	0	0	0	112	112	112	0	0	0	131	131	131	0	0	0	146	146	146	0	0	0	387	387	387	0	0	0	298	298	298
94	a	sp|P08758|ANXA5_HUMAN	P08758	ANXA5_HUMAN	ANXA5	320	25	Homo sapiens	1:Experimental evidence at protein level	Annexin A5	1	0.999	3	171	171	171	46	46	46	0	0	0	17	17	17	0	0	0	13	13	13	0	0	0	48	48	48	0	0	0	26	26	26	0	0	0	21	21	21
95	a	sp|P08865|RSSA_HUMAN	P08865	RSSA_HUMAN	RPSA	295	35	Homo sapiens OX=9606	1:Experimental evidence at protein level	40S ribosomal protein SA	1	0.999	6	99	99	99	17	17	17	0	0	0	18	18	18	0	0	0	53	53	53	0	0	0	10	10	10	0	0	0	0	0	0	0	0	0	1	1	1
96	a	sp|P09211|GSTP1_HUMAN	P09211	GSTP1_HUMAN	GSTP1	210	38	Homo sapiens	1:Experimental evidence at protein level	Glutathione S-transferase P	1	0.999	5	36	36	36	2	2	2	0	0	0	3	3	3	0	0	0	27	27	27	0	0	0	4	4	4	0	0	0	0	0	0	0	0	0	0	0	0
97	a	sp|P09382|LEG1_HUMAN	P09382	LEG1_HUMAN	LGALS1	135	53	Homo sapiens OX=9606	1:Experimental evidence at protein level	Galectin-1	1	0.999	4	400	400	400	166	166	166	0	0	0	158	158	158	0	0	0	48	48	48	0	0	0	8	8	8	0	0	0	9	9	9	0	0	0	11	11	11
98	a	sp|P09874|PARP1_HUMAN	P09874	PARP1_HUMAN	PARP1	1014	11	Homo sapiens OX=9606	1:Experimental evidence at protein level	Poly [ADP-ribose] polymerase 1	1	0.999	6	16	16	16	1	1	1	0	0	0	1	1	1	0	0	0	13	13	13	0	0	0	1	1	1	0	0	0	0	0	0	0	0	0	0	0	0
99	a	sp|P0C0S5|H2AZ_HUMAN	P0C0S5	H2AZ_HUMAN	H2AZ1	128	35	Homo sapiens OX=9606	1:Experimental evidence at protein level	Histone H2A.Z	1	0.999	2	20	20	20	2	2	2	0	0	0	1	1	1	0	0	0	14	14	14	0	0	0	1	1	1	0	0	0	0	0	0	0	0	0	2	2	2
100	a	sp|P0C6T2|OST4_HUMAN	P0C6T2	OST4_HUMAN	OST4	37	91	Homo sapiens OX=9606	1:Experimental evidence at protein level	Dolichyl-diphosphooligosaccharide--protein glycosyltransferase subunit 4	1	0.999	1	4	4	4	2	2	2	0	0	0	0	0	0	0	0	0	1	1	1	0	0	0	0	0	0	0	0	0	1	1	1	0	0	0	0	0	0
101	a	sp|P0DP23|CALM1_HUMAN	P0DP23	CALM1_HUMAN	CALM1	149	33	Homo sapiens OX=9606	1:Experimental evidence at protein level	Calmodulin-1	1	0.999	2	93	93	93	18	18	18	0	0	0	30	30	30	0	0	0	40	40	40	0	0	0	4	4	4	0	0	0	0	0	0	0	0	0	1	1	1
102	a	sp|P10586|PTPRF_HUMAN	P10586	PTPRF_HUMAN	PTPRF	1907	20	Homo sapiens OX=9606	1:Experimental evidence at protein level	Receptor-type tyrosine-protein phosphatase F	1	0.999	21	193	193	193	0	0	0	0	0	0	0	0	0	0	0	0	0	0	0	0	0	0	67	67	67	0	0	0	13	13	13	0	0	0	113	113	113
103	a	sp|P10809|CH60_HUMAN	P10809	CH60_HUMAN	HSPD1	573	17	Homo sapiens OX=9606	1:Experimental evidence at protein level	60 kDa heat shock protein, mitochondrial	1	0.999	6	227	227	227	98	98	98	0	0	0	41	41	41	0	0	0	39	39	39	0	0	0	24	24	24	0	0	0	25	25	25	0	0	0	0	0	0
104	a	sp|P11021|BIP_HUMAN	P11021	BIP_HUMAN	HSPA5	654	20	Homo sapiens OX=9606	1:Experimental evidence at protein level	Endoplasmic reticulum chaperone BiP	1	0.999	7	551	492	492	134	121	121	0	0	0	102	94	94	0	0	0	108	75	75	0	0	0	94	94	94	0	0	0	53	53	53	0	0	0	60	55	55
105	a	sp|P11215|ITAM_HUMAN	P11215	ITAM_HUMAN	ITGAM	1152	16	Homo sapiens OX=9606	1:Experimental evidence at protein level	Integrin alpha-M	1	0.999	13	94	94	94	0	0	0	0	0	0	0	0	0	0	0	0	1	1	1	0	0	0	35	35	35	0	0	0	4	4	4	0	0	0	54	54	54
106	a	sp|P11310|ACADM_HUMAN	P11310	ACADM_HUMAN	ACADM	421	14	Homo sapiens OX=9606	1:Experimental evidence at protein level	Medium-chain specific acyl-CoA dehydrogenase, mitochondrial	1	0.999	3	15	15	15	0	0	0	0	0	0	0	0	0	0	0	0	6	6	6	0	0	0	5	5	5	0	0	0	0	0	0	0	0	0	4	4	4
107	a	sp|P11388|TOP2A_HUMAN	P11388	TOP2A_HUMAN	TOP2A	1531	3	Homo sapiens OX=9606	1:Experimental evidence at protein level	DNA topoisomerase 2-alpha	1	0.999	3	12	12	12	0	0	0	0	0	0	2	2	2	0	0	0	9	9	9	0	0	0	1	1	1	0	0	0	0	0	0	0	0	0	0	0	0
108	a	sp|P11413|G6PD_HUMAN	P11413	G6PD_HUMAN	G6PD	515	21	Homo sapiens OX=9606	1:Experimental evidence at protein level	Glucose-6-phosphate 1-dehydrogenase	1	0.999	5	31	31	31	9	9	9	0	0	0	1	1	1	0	0	0	13	13	13	0	0	0	8	8	8	0	0	0	0	0	0	0	0	0	0	0	0
109	a	sp|P11498|PYC_HUMAN	P11498	PYC_HUMAN	PC	1178	17	Homo sapiens OX=9606	1:Experimental evidence at protein level	Pyruvate carboxylase, mitochondrial	1	0.999	13	164	164	164	8	8	8	0	0	0	9	9	9	0	0	0	29	29	29	0	0	0	27	27	27	0	0	0	41	41	41	0	0	0	50	50	50
110	a	sp|P11586|C1TC_HUMAN	P11586	C1TC_HUMAN	MTHFD1	935	8	Homo sapiens OX=9606	1:Experimental evidence at protein level	C-1-tetrahydrofolate synthase, cytoplasmic	1	0.999	3	4	4	4	0	0	0	0	0	0	1	1	1	0	0	0	2	2	2	0	0	0	1	1	1	0	0	0	0	0	0	0	0	0	0	0	0
111	a	sp|P11717|MPRI_HUMAN	P11717	MPRI_HUMAN	IGF2R	2491	15	Homo sapiens OX=9606	1:Experimental evidence at protein level	Cation-independent mannose-6-phosphate receptor	1	0.999	24	78	78	78	0	0	0	0	0	0	1	1	1	0	0	0	1	1	1	0	0	0	30	30	30	0	0	0	2	2	2	0	0	0	44	44	44
112	a	sp|P12268|IMDH2_HUMAN	P12268	IMDH2_HUMAN	IMPDH2	514	53	Homo sapiens OX=9606	1:Experimental evidence at protein level	Inosine-5'-monophosphate dehydrogenase 2	1	0.999	14	112	112	112	7	7	7	0	0	0	6	6	6	0	0	0	55	55	55	0	0	0	40	40	40	0	0	0	4	4	4	0	0	0	0	0	0
113	a	sp|P12955|PEPD_HUMAN	P12955	PEPD_HUMAN	PEPD	493	6	Homo sapiens OX=9606	1:Experimental evidence at protein level	Xaa-Pro dipeptidase	1	0.999	1	5	5	5	0	0	0	0	0	0	0	0	0	0	0	0	5	5	5	0	0	0	0	0	0	0	0	0	0	0	0	0	0	0	0	0	0
114	a	sp|P12956|XRCC6_HUMAN	P12956	XRCC6_HUMAN	XRCC6	609	33	Homo sapiens OX=9606	1:Experimental evidence at protein level	X-ray repair cross-complementing protein 6	1	0.999	15	255	255	255	10	10	10	0	0	0	19	19	19	0	0	0	108	108	108	0	0	0	72	72	72	0	0	0	25	25	25	0	0	0	21	21	21
115	a	sp|P13010|XRCC5_HUMAN	P13010	XRCC5_HUMAN	XRCC5	732	30	Homo sapiens OX=9606	1:Experimental evidence at protein level	X-ray repair cross-complementing protein 5	1	0.999	13	95	95	95	7	7	7	0	0	0	2	2	2	0	0	0	41	41	41	0	0	0	18	18	18	0	0	0	11	11	11	0	0	0	16	16	16
116	a	sp|P13473|LAMP2_HUMAN	P13473	LAMP2_HUMAN	LAMP2	410	7	Homo sapiens OX=9606	1:Experimental evidence at protein level	Lysosome-associated membrane glycoprotein 2	1	0.999	2	56	56	56	1	1	1	0	0	0	5	5	5	0	0	0	18	18	18	0	0	0	21	21	21	0	0	0	3	3	3	0	0	0	8	8	8
117	a	sp|P13489|RINI_HUMAN	P13489	RINI_HUMAN	RNH1	461	38	Homo sapiens OX=9606	1:Experimental evidence at protein level	Ribonuclease inhibitor	1	0.999	9	77	77	77	0	0	0	0	0	0	4	4	4	0	0	0	43	43	43	0	0	0	13	13	13	0	0	0	1	1	1	0	0	0	16	16	16
118	a	sp|P13591|NCAM1_HUMAN	P13591	NCAM1_HUMAN	NCAM1	858	33	Homo sapiens OX=9606	1:Experimental evidence at protein level	Neural cell adhesion molecule 1	1	0.999	19	622	622	622	12	12	12	0	0	0	7	7	7	0	0	0	33	33	33	0	0	0	154	154	154	0	0	0	237	237	237	0	0	0	179	179	179
119	a	sp|P13612|ITA4_HUMAN	P13612	ITA4_HUMAN	ITGA4	1032	34	Homo sapiens OX=9606	1:Experimental evidence at protein level	Integrin alpha-4	1	0.999	22	627	627	627	4	4	4	0	0	0	2	2	2	0	0	0	16	16	16	0	0	0	214	214	214	0	0	0	179	179	179	0	0	0	212	212	212
120	a	sp|P13639|EF2_HUMAN	P13639	EF2_HUMAN	EEF2	858	41	Homo sapiens OX=9606	1:Experimental evidence at protein level	Elongation factor 2	1	0.999	20	975	975	975	179	179	179	0	0	0	177	177	177	0	0	0	275	275	275	0	0	0	168	168	168	0	0	0	98	98	98	0	0	0	78	78	78
121	a	sp|P13796|PLSL_HUMAN	P13796	PLSL_HUMAN	LCP1	627	21	Homo sapiens OX=9606	1:Experimental evidence at protein level	Plastin-2	1	0.999	6	352	352	352	87	87	87	0	0	0	39	39	39	0	0	0	68	68	68	0	0	0	51	51	51	0	0	0	53	53	53	0	0	0	54	54	54
123	a	sp|P14384|CBPM_HUMAN	P14384	CBPM_HUMAN	CPM	443	28	Homo sapiens OX=9606	1:Experimental evidence at protein level	Carboxypeptidase M	1	0.999	8	238	238	238	4	4	4	0	0	0	39	39	39	0	0	0	18	18	18	0	0	0	65	65	65	0	0	0	47	47	47	0	0	0	65	65	65
124	a	sp|P14618|KPYM_HUMAN	P14618	KPYM_HUMAN	PKM	531	58	Homo sapiens OX=9606	1:Experimental evidence at protein level	Pyruvate kinase PKM	1	0.999	22	963	963	963	189	189	189	0	0	0	200	200	200	0	0	0	268	268	268	0	0	0	136	136	136	0	0	0	81	81	81	0	0	0	89	89	89
125	a	sp|P14866|HNRPL_HUMAN	P14866	HNRPL_HUMAN	HNRNPL	589	47	Homo sapiens OX=9606	1:Experimental evidence at protein level	Heterogeneous nuclear ribonucleoprotein L	1	0.999	11	526	526	526	88	88	88	0	0	0	103	103	103	0	0	0	256	256	256	0	0	0	33	33	33	0	0	0	24	24	24	0	0	0	22	22	22
126	a	sp|P14868|SYDC_HUMAN	P14868	SYDC_HUMAN	DARS1	501	13	Homo sapiens OX=9606	1:Experimental evidence at protein level	Aspartate--tRNA ligase, cytoplasmic	1	0.999	4	19	19	19	0	0	0	0	0	0	0	0	0	0	0	0	1	1	1	0	0	0	10	10	10	0	0	0	0	0	0	0	0	0	8	8	8
127	a	sp|P15090|FABP4_HUMAN	P15090	FABP4_HUMAN	FABP4	132	27	Homo sapiens OX=9606	1:Experimental evidence at protein level	Fatty acid-binding protein, adipocyte	1	0.999	3	291	291	291	89	89	89	0	0	0	71	71	71	0	0	0	39	39	39	0	0	0	30	30	30	0	0	0	51	51	51	0	0	0	11	11	11
128	a	sp|P15121|ALDR_HUMAN	P15121	ALDR_HUMAN	AKR1B1	316	12	Homo sapiens OX=9606	1:Experimental evidence at protein level	Aldo-keto reductase family 1 member B1	1	0.999	2	42	42	42	0	0	0	0	0	0	1	1	1	0	0	0	19	19	19	0	0	0	9	9	9	0	0	0	5	5	5	0	0	0	8	8	8
129	a	sp|P15144|AMPN_HUMAN	P15144	AMPN_HUMAN	ANPEP	967	13	Homo sapiens OX=9606	1:Experimental evidence at protein level	Aminopeptidase N	1	0.999	8	47	47	47	3	3	3	0	0	0	0	0	0	0	0	0	3	3	3	0	0	0	16	16	16	0	0	0	4	4	4	0	0	0	21	21	21
130	a	sp|P15151|PVR_HUMAN	P15151	PVR_HUMAN	PVR	417	6	Homo sapiens OX=9606	1:Experimental evidence at protein level	Poliovirus receptor	1	0.999	2	33	33	33	0	0	0	0	0	0	0	0	0	0	0	0	0	0	0	0	0	0	22	22	22	0	0	0	1	1	1	0	0	0	10	10	10
131	a	sp|P15880|RS2_HUMAN	P15880	RS2_HUMAN	RPS2	293	25	Homo sapiens OX=9606	1:Experimental evidence at protein level	40S ribosomal protein S2	1	0.999	7	147	147	147	2	2	2	0	0	0	1	1	1	0	0	0	60	60	60	0	0	0	40	40	40	0	0	0	20	20	20	0	0	0	24	24	24
132	a	sp|P15924|DESP_HUMAN	P15924	DESP_HUMAN	DSP	2871	5	Homo sapiens OX=9606	1:Experimental evidence at protein level	Desmoplakin	1	0.999	10	17	17	17	0	0	0	0	0	0	0	0	0	0	0	0	0	0	0	0	0	0	5	5	5	0	0	0	2	2	2	0	0	0	10	10	10
133	a	sp|P15927|RFA2_HUMAN	P15927	RFA2_HUMAN	RPA2	270	14	Homo sapiens OX=9606	1:Experimental evidence at protein level	Replication protein A 32 kDa subunit	1	0.999	2	34	34	34	0	0	0	0	0	0	1	1	1	0	0	0	13	13	13	0	0	0	13	13	13	0	0	0	2	2	2	0	0	0	5	5	5
134	a	sp|P16070|CD44_HUMAN	P16070	CD44_HUMAN	CD44	742	10	Homo sapiens OX=9606	1:Experimental evidence at protein level	CD44 antigen	1	0.999	6	3487	3487	3487	690	690	690	0	0	0	766	766	766	0	0	0	333	333	333	0	0	0	540	540	540	0	0	0	685	685	685	0	0	0	473	473	473
135	a	sp|P16150|LEUK_HUMAN	P16150	LEUK_HUMAN	SPN	400	19	Homo sapiens OX=9606	1:Experimental evidence at protein level	Leukosialin	1	0.999	3	33	33	33	0	0	0	0	0	0	0	0	0	0	0	0	4	4	4	0	0	0	12	12	12	0	0	0	6	6	6	0	0	0	11	11	11
136	a	sp|P16284|PECA1_HUMAN	P16284	PECA1_HUMAN	PECAM1	738	34	Homo sapiens OX=9606	1:Experimental evidence at protein level	Platelet endothelial cell adhesion molecule	1	0.999	17	334	334	334	13	13	13	0	0	0	17	17	17	0	0	0	11	11	11	0	0	0	96	96	96	0	0	0	87	87	87	0	0	0	110	110	110
137	a	sp|P16444|DPEP1_HUMAN	P16444	DPEP1_HUMAN	DPEP1	411	51	Homo sapiens OX=9606	1:Experimental evidence at protein level	Dipeptidase 1	1	0.999	11	234	234	234	0	0	0	0	0	0	15	15	15	0	0	0	17	17	17	0	0	0	53	53	53	0	0	0	47	47	47	0	0	0	102	102	102
138	a	sp|P16671|CD36_HUMAN	P16671	CD36_HUMAN	CD36	472	15	Homo sapiens OX=9606	1:Experimental evidence at protein level	Platelet glycoprotein 4	1	0.999	5	41	41	41	0	0	0	0	0	0	1	1	1	0	0	0	1	1	1	0	0	0	17	17	17	0	0	0	2	2	2	0	0	0	20	20	20
139	a	sp|P17301|ITA2_HUMAN	P17301	ITA2_HUMAN	ITGA2	1181	7	Homo sapiens OX=9606	1:Experimental evidence at protein level	Integrin alpha-2	1	0.999	6	13	13	13	0	0	0	0	0	0	0	0	0	0	0	0	0	0	0	0	0	0	3	3	3	0	0	0	0	0	0	0	0	0	10	10	10
140	a	sp|P17813|EGLN_HUMAN	P17813	EGLN_HUMAN	ENG	658	19	Homo sapiens OX=9606	1:Experimental evidence at protein level	Endoglin	1	0.999	8	53	53	53	0	0	0	0	0	0	0	0	0	0	0	0	1	1	1	0	0	0	15	15	15	0	0	0	1	1	1	0	0	0	36	36	36
141	a	sp|P17844|DDX5_HUMAN	P17844	DDX5_HUMAN	DDX5	614	12	Homo sapiens OX=9606	1:Experimental evidence at protein level	Probable ATP-dependent RNA helicase DDX5	1	0.999	5	118	32	118	31	0	31	0	0	0	22	1	22	0	0	0	57	24	57	0	0	0	8	7	8	0	0	0	0	0	0	0	0	0	0	0	0
142	a	sp|P17858|PFKAL_HUMAN	P17858	PFKAL_HUMAN	PFKL	780	16	Homo sapiens OX=9606	1:Experimental evidence at protein level	ATP-dependent 6-phosphofructokinase, liver type	1	0.999	6	31	24	31	2	1	2	0	0	0	5	1	5	0	0	0	15	14	15	0	0	0	8	8	8	0	0	0	0	0	0	0	0	0	1	0	1
143	a	sp|P17980|PRS6A_HUMAN	P17980	PRS6A_HUMAN	PSMC3	439	11	Homo sapiens OX=9606	1:Experimental evidence at protein level	26S proteasome regulatory subunit 6A	1	0.9988	3	10	10	10	9	9	9	0	0	0	0	0	0	0	0	0	1	1	1	0	0	0	0	0	0	0	0	0	0	0	0	0	0	0	0	0	0
144	a	sp|P17987|TCPA_HUMAN	P17987	TCPA_HUMAN	TCP1	556	26	Homo sapiens OX=9606	1:Experimental evidence at protein level	T-complex protein 1 subunit alpha	1	0.999	8	53	52	52	25	25	25	0	0	0	4	4	4	0	0	0	16	15	15	0	0	0	4	4	4	0	0	0	1	1	1	0	0	0	3	3	3
145	a	sp|P18124|RL7_HUMAN	P18124	RL7_HUMAN	RPL7	248	26	Homo sapiens OX=9606	1:Experimental evidence at protein level	60S ribosomal protein L7	1	0.999	5	125	125	125	16	16	16	0	0	0	23	23	23	0	0	0	40	40	40	0	0	0	17	17	17	0	0	0	19	19	19	0	0	0	10	10	10
146	a	sp|P18621|RL17_HUMAN	P18621	RL17_HUMAN	RPL17	184	14	Homo sapiens OX=9606	1:Experimental evidence at protein level	60S ribosomal protein L17	1	0.999	2	31	31	31	0	0	0	0	0	0	0	0	0	0	0	0	21	21	21	0	0	0	7	7	7	0	0	0	0	0	0	0	0	0	3	3	3
147	a	sp|P19338|NUCL_HUMAN	P19338	NUCL_HUMAN	NCL	710	8	Homo sapiens OX=9606	1:Experimental evidence at protein level	Nucleolin	1	0.999	3	263	263	263	51	51	51	0	0	0	53	53	53	0	0	0	45	45	45	0	0	0	26	26	26	0	0	0	61	61	61	0	0	0	27	27	27
148	a	sp|P19623|SPEE_HUMAN	P19623	SPEE_HUMAN	SRM	302	18	Homo sapiens OX=9606	1:Experimental evidence at protein level	Spermidine synthase	1	0.999	3	22	22	22	0	0	0	0	0	0	0	0	0	0	0	0	15	15	15	0	0	0	7	7	7	0	0	0	0	0	0	0	0	0	0	0	0
150	a	sp|P20700|LMNB1_HUMAN	P20700	LMNB1_HUMAN	LMNB1	586	17	Homo sapiens OX=9606	1:Experimental evidence at protein level	Lamin-B1	1	0.999	6	65	65	65	1	1	1	0	0	0	0	0	0	0	0	0	42	42	42	0	0	0	19	19	19	0	0	0	2	2	2	0	0	0	1	1	1
151	a	sp|P20701|ITAL_HUMAN	P20701	ITAL_HUMAN	ITGAL	1170	28	Homo sapiens OX=9606	1:Experimental evidence at protein level	Integrin alpha-L	1	0.999	18	351	351	351	3	3	3	0	0	0	13	13	13	0	0	0	10	10	10	0	0	0	101	101	101	0	0	0	134	134	134	0	0	0	90	90	90
152	a	sp|P21333|FLNA_HUMAN	P21333	FLNA_HUMAN	FLNA	2647	22	Homo sapiens OX=9606	1:Experimental evidence at protein level	Filamin-A	1	0.999	29	405	377	405	79	72	79	0	0	0	56	56	56	0	0	0	130	122	130	0	0	0	76	65	76	0	0	0	30	28	30	0	0	0	34	34	34
153	a	sp|P21796|VDAC1_HUMAN	P21796	VDAC1_HUMAN	VDAC1	283	55	Homo sapiens OX=9606	1:Experimental evidence at protein level	Voltage-dependent anion-selective channel protein 1	1	0.999	9	120	120	120	4	4	4	0	0	0	3	3	3	0	0	0	23	23	23	0	0	0	55	55	55	0	0	0	1	1	1	0	0	0	34	34	34
154	a	sp|P21964|COMT_HUMAN	P21964	COMT_HUMAN	COMT	271	15	Homo sapiens OX=9606	1:Experimental evidence at protein level	Catechol O-methyltransferase	1	0.999	2	7	7	7	0	0	0	0	0	0	0	0	0	0	0	0	1	1	1	0	0	0	3	3	3	0	0	0	1	1	1	0	0	0	2	2	2
155	a	sp|P21980|TGM2_HUMAN	P21980	TGM2_HUMAN	TGM2	687	7	Homo sapiens OX=9606	1:Experimental evidence at protein level	Protein-glutamine gamma-glutamyltransferase 2	1	0.999	2	91	91	91	22	22	22	0	0	0	13	13	13	0	0	0	11	11	11	0	0	0	15	15	15	0	0	0	18	18	18	0	0	0	12	12	12
156	a	sp|P22102|PUR2_HUMAN	P22102	PUR2_HUMAN	GART	1010	11	Homo sapiens OX=9606	1:Experimental evidence at protein level	Trifunctional purine biosynthetic protein adenosine-3	1	0.999	6	36	36	36	2	2	2	0	0	0	8	8	8	0	0	0	9	9	9	0	0	0	17	17	17	0	0	0	0	0	0	0	0	0	0	0	0
157	a	sp|P22234|PUR6_HUMAN	P22234	PUR6_HUMAN	PAICS	425	12	Homo sapiens OX=9606	1:Experimental evidence at protein level	Multifunctional protein ADE2	1	0.999	4	34	34	34	2	2	2	0	0	0	2	2	2	0	0	0	12	12	12	0	0	0	9	9	9	0	0	0	0	0	0	0	0	0	9	9	9
158	a	sp|P22314|UBA1_HUMAN	P22314	UBA1_HUMAN	UBA1	1058	23	Homo sapiens OX=9606	1:Experimental evidence at protein level	Ubiquitin-like modifier-activating enzyme 1	1	0.999	13	84	84	84	35	35	35	0	0	0	18	18	18	0	0	0	24	24	24	0	0	0	1	1	1	0	0	0	1	1	1	0	0	0	5	5	5
159	a	sp|P22626|ROA2_HUMAN	P22626	ROA2_HUMAN	HNRNPA2B1	353	30	Homo sapiens OX=9606	1:Experimental evidence at protein level	Heterogeneous nuclear ribonucleoproteins A2/B1	1	0.999	8	477	477	477	121	121	121	0	0	0	158	158	158	0	0	0	126	126	126	0	0	0	22	22	22	0	0	0	25	25	25	0	0	0	25	25	25
160	a	sp|P23229|ITA6_HUMAN	P23229	ITA6_HUMAN	ITGA6	1130	9	Homo sapiens OX=9606	1:Experimental evidence at protein level	Integrin alpha-6	1	0.999	7	14	14	14	0	0	0	0	0	0	0	0	0	0	0	0	1	1	1	0	0	0	1	1	1	0	0	0	0	0	0	0	0	0	12	12	12
161	a	sp|P23246|SFPQ_HUMAN	P23246	SFPQ_HUMAN	SFPQ	707	9	Homo sapiens OX=9606	1:Experimental evidence at protein level	Splicing factor, proline- and glutamine-rich	1	0.999	5	128	128	128	34	34	34	0	0	0	20	20	20	0	0	0	68	68	68	0	0	0	0	0	0	0	0	0	1	1	1	0	0	0	5	5	5
162	a	sp|P23381|SYWC_HUMAN	P23381	SYWC_HUMAN	WARS1	471	22	Homo sapiens OX=9606	1:Experimental evidence at protein level	Tryptophan--tRNA ligase, cytoplasmic	1	0.999	6	168	168	168	27	27	27	0	0	0	16	16	16	0	0	0	33	33	33	0	0	0	37	37	37	0	0	0	28	28	28	0	0	0	27	27	27
163	a	sp|P23396|RS3_HUMAN	P23396	RS3_HUMAN	RPS3	243	37	Homo sapiens OX=9606	1:Experimental evidence at protein level	40S ribosomal protein S3	1	0.999	6	180	180	180	20	20	20	0	0	0	29	29	29	0	0	0	65	65	65	0	0	0	40	40	40	0	0	0	5	5	5	0	0	0	21	21	21
164	a	sp|P23526|SAHH_HUMAN	P23526	SAHH_HUMAN	AHCY	432	15	Homo sapiens OX=9606	1:Experimental evidence at protein level	Adenosylhomocysteinase	1	0.999	4	48	48	48	0	0	0	0	0	0	7	7	7	0	0	0	30	30	30	0	0	0	2	2	2	0	0	0	1	1	1	0	0	0	8	8	8
165	a	sp|P24071|FCAR_HUMAN	P24071	FCAR_HUMAN	FCAR	287	18	Homo sapiens OX=9606	1:Experimental evidence at protein level	Immunoglobulin alpha Fc receptor	1	0.999	3	8	8	8	0	0	0	0	0	0	0	0	0	0	0	0	0	0	0	0	0	0	0	0	0	0	0	0	0	0	0	0	0	0	8	8	8
166	a	sp|P24534|EF1B_HUMAN	P24534	EF1B_HUMAN	EEF1B2	225	26	Homo sapiens OX=9606	1:Experimental evidence at protein level	Elongation factor 1-beta	1	0.999	3	23	23	23	3	3	3	0	0	0	1	1	1	0	0	0	17	17	17	0	0	0	2	2	2	0	0	0	0	0	0	0	0	0	0	0	0
167	a	sp|P25205|MCM3_HUMAN	P25205	MCM3_HUMAN	MCM3	808	21	Homo sapiens OX=9606	1:Experimental evidence at protein level	DNA replication licensing factor MCM3	1	0.999	11	93	93	93	4	4	4	0	0	0	7	7	7	0	0	0	50	50	50	0	0	0	29	29	29	0	0	0	0	0	0	0	0	0	3	3	3
168	a	sp|P25705|ATPA_HUMAN	P25705	ATPA_HUMAN	ATP5F1A	553	17	Homo sapiens OX=9606	1:Experimental evidence at protein level	ATP synthase subunit alpha, mitochondrial	1	0.999	7	23	23	23	0	0	0	0	0	0	1	1	1	0	0	0	12	12	12	0	0	0	1	1	1	0	0	0	0	0	0	0	0	0	9	9	9
169	a	sp|P25787|PSA2_HUMAN	P25787	PSA2_HUMAN	PSMA2	234	17	Homo sapiens OX=9606	1:Experimental evidence at protein level	Proteasome subunit alpha type-2	1	0.999	3	18	18	18	4	4	4	0	0	0	2	2	2	0	0	0	2	2	2	0	0	0	7	7	7	0	0	0	0	0	0	0	0	0	3	3	3
170	a	sp|P26368|U2AF2_HUMAN	P26368	U2AF2_HUMAN	U2AF2	475	7	Homo sapiens OX=9606	1:Experimental evidence at protein level	Splicing factor U2AF 65 kDa subunit	1	0.999	2	40	40	40	2	2	2	0	0	0	1	1	1	0	0	0	17	17	17	0	0	0	15	15	15	0	0	0	1	1	1	0	0	0	4	4	4
171	a	sp|P26599|PTBP1_HUMAN	P26599	PTBP1_HUMAN	PTBP1	531	38	Homo sapiens OX=9606	1:Experimental evidence at protein level	Polypyrimidine tract-binding protein 1	1	0.999	9	241	241	241	62	62	62	0	0	0	36	36	36	0	0	0	80	80	80	0	0	0	38	38	38	0	0	0	16	16	16	0	0	0	9	9	9
172	a	sp|P26640|SYVC_HUMAN	P26640	SYVC_HUMAN	VARS1	1264	14	Homo sapiens OX=9606	1:Experimental evidence at protein level	Valine--tRNA ligase	1	0.999	8	24	24	24	0	0	0	0	0	0	1	1	1	0	0	0	15	15	15	0	0	0	7	7	7	0	0	0	0	0	0	0	0	0	1	1	1
173	a	sp|P26641|EF1G_HUMAN	P26641	EF1G_HUMAN	EEF1G	437	21	Homo sapiens OX=9606	1:Experimental evidence at protein level	Elongation factor 1-gamma	1	0.999	7	37	37	37	0	0	0	0	0	0	0	0	0	0	0	0	9	9	9	0	0	0	17	17	17	0	0	0	0	0	0	0	0	0	11	11	11
174	a	sp|P27449|VATL_HUMAN	P27449	VATL_HUMAN	ATP6V0C	155	20	Homo sapiens OX=9606	1:Experimental evidence at protein level	V-type proton ATPase 16 kDa proteolipid subunit	1	0.999	1	16	16	16	5	5	5	0	0	0	3	3	3	0	0	0	3	3	3	0	0	0	1	1	1	0	0	0	3	3	3	0	0	0	1	1	1
175	a	sp|P27694|RFA1_HUMAN	P27694	RFA1_HUMAN	RPA1	616	16	Homo sapiens OX=9606	1:Experimental evidence at protein level	Replication protein A 70 kDa DNA-binding subunit	1	0.999	6	33	33	33	2	2	2	0	0	0	1	1	1	0	0	0	7	7	7	0	0	0	14	14	14	0	0	0	1	1	1	0	0	0	8	8	8
176	a	sp|P27695|APEX1_HUMAN	P27695	APEX1_HUMAN	APEX1	318	17	Homo sapiens OX=9606	1:Experimental evidence at protein level	DNA-(apurinic or apyrimidinic site) endonuclease	1	0.999	3	11	11	11	2	2	2	0	0	0	1	1	1	0	0	0	5	5	5	0	0	0	2	2	2	0	0	0	0	0	0	0	0	0	1	1	1
177	a	sp|P27708|PYR1_HUMAN	P27708	PYR1_HUMAN	CAD	2225	5	Homo sapiens OX=9606	1:Experimental evidence at protein level	CAD protein	1	0.9986	6	10	10	10	3	3	3	0	0	0	6	6	6	0	0	0	1	1	1	0	0	0	0	0	0	0	0	0	0	0	0	0	0	0	0	0	0
178	a	sp|P27797|CALR_HUMAN	P27797	CALR_HUMAN	CALR	417	30	Homo sapiens OX=9606	1:Experimental evidence at protein level	Calreticulin	1	0.999	7	269	269	269	56	56	56	0	0	0	23	23	23	0	0	0	39	39	39	0	0	0	50	50	50	0	0	0	46	46	46	0	0	0	55	55	55
179	a	sp|P27824|CALX_HUMAN	P27824	CALX_HUMAN	CANX	592	19	Homo sapiens OX=9606	1:Experimental evidence at protein level	Calnexin	1	0.999	6	44	44	44	0	0	0	0	0	0	1	1	1	0	0	0	10	10	10	0	0	0	22	22	22	0	0	0	3	3	3	0	0	0	8	8	8
180	a	sp|P28907|CD38_HUMAN	P28907	CD38_HUMAN	CD38	300	26	Homo sapiens OX=9606	1:Experimental evidence at protein level	ADP-ribosyl cyclase/cyclic ADP-ribose hydrolase 1	1	0.999	6	30	30	30	0	0	0	0	0	0	0	0	0	0	0	0	0	0	0	0	0	0	8	8	8	0	0	0	1	1	1	0	0	0	21	21	21
181	a	sp|P29350|PTN6_HUMAN	P29350	PTN6_HUMAN	PTPN6	595	16	Homo sapiens OX=9606	1:Experimental evidence at protein level	Tyrosine-protein phosphatase non-receptor type 6	1	0.999	7	89	89	89	1	1	1	0	0	0	7	7	7	0	0	0	38	38	38	0	0	0	29	29	29	0	0	0	9	9	9	0	0	0	5	5	5
182	a	sp|P29401|TKT_HUMAN	P29401	TKT_HUMAN	TKT	623	30	Homo sapiens OX=9606	1:Experimental evidence at protein level	Transketolase	1	0.999	10	298	298	298	46	46	46	0	0	0	38	38	38	0	0	0	61	61	61	0	0	0	74	74	74	0	0	0	33	33	33	0	0	0	46	46	46
183	a	sp|P30041|PRDX6_HUMAN	P30041	PRDX6_HUMAN	PRDX6	224	44	Homo sapiens OX=9606	1:Experimental evidence at protein level	Peroxiredoxin-6	1	0.999	6	60	60	60	9	9	9	0	0	0	0	0	0	0	0	0	26	26	26	0	0	0	12	12	12	0	0	0	5	5	5	0	0	0	8	8	8
184	a	sp|P30048|PRDX3_HUMAN	P30048	PRDX3_HUMAN	PRDX3	256	17	Homo sapiens OX=9606	1:Experimental evidence at protein level	Thioredoxin-dependent peroxide reductase, mitochondrial	1	0.999	2	7	7	7	0	0	0	0	0	0	0	0	0	0	0	0	6	6	6	0	0	0	0	0	0	0	0	0	0	0	0	0	0	0	1	1	1
185	a	sp|P30049|ATPD_HUMAN	P30049	ATPD_HUMAN	ATP5F1D	168	61	Homo sapiens OX=9606	1:Experimental evidence at protein level	ATP synthase subunit delta, mitochondrial	1	0.999	3	13	13	13	0	0	0	0	0	0	0	0	0	0	0	0	13	13	13	0	0	0	0	0	0	0	0	0	0	0	0	0	0	0	0	0	0
186	a	sp|P30101|PDIA3_HUMAN	P30101	PDIA3_HUMAN	PDIA3	505	18	Homo sapiens OX=9606	1:Experimental evidence at protein level	Protein disulfide-isomerase A3	1	0.999	5	117	117	117	29	29	29	0	0	0	15	15	15	0	0	0	25	25	25	0	0	0	23	23	23	0	0	0	18	18	18	0	0	0	7	7	7
187	a	sp|P30153|2AAA_HUMAN	P30153	2AAA_HUMAN	PPP2R1A	589	5	Homo sapiens OX=9606	1:Experimental evidence at protein level	Serine/threonine-protein phosphatase 2A 65 kDa regulatory subunit A alpha isoform	1	0.9986	2	8	8	8	0	0	0	0	0	0	0	0	0	0	0	0	7	7	7	0	0	0	0	0	0	0	0	0	0	0	0	0	0	0	1	1	1
188	a	sp|P31040|SDHA_HUMAN	P31040	SDHA_HUMAN	SDHA	664	15	Homo sapiens OX=9606	1:Experimental evidence at protein level	Succinate dehydrogenase [ubiquinone] flavoprotein subunit, mitochondrial	1	0.999	5	10	10	10	0	0	0	0	0	0	1	1	1	0	0	0	2	2	2	0	0	0	1	1	1	0	0	0	0	0	0	0	0	0	6	6	6
189	a	sp|P31146|COR1A_HUMAN	P31146	COR1A_HUMAN	CORO1A	461	36	Homo sapiens OX=9606	1:Experimental evidence at protein level	Coronin-1A	1	0.999	9	786	786	786	249	249	249	0	0	0	111	111	111	0	0	0	191	191	191	0	0	0	88	88	88	0	0	0	82	82	82	0	0	0	65	65	65
190	a	sp|P31153|METK2_HUMAN	P31153	METK2_HUMAN	MAT2A	395	9	Homo sapiens OX=9606	1:Experimental evidence at protein level	S-adenosylmethionine synthase isoform type-2	1	0.999	3	20	20	20	3	3	3	0	0	0	3	3	3	0	0	0	12	12	12	0	0	0	1	1	1	0	0	0	0	0	0	0	0	0	1	1	1
191	a	sp|P31689|DNJA1_HUMAN	P31689	DNJA1_HUMAN	DNAJA1	397	12	Homo sapiens OX=9606	1:Experimental evidence at protein level	DnaJ homolog subfamily A member 1	1	0.999	2	7	7	7	0	0	0	0	0	0	0	0	0	0	0	0	6	6	6	0	0	0	1	1	1	0	0	0	0	0	0	0	0	0	0	0	0
192	a	sp|P31939|PUR9_HUMAN	P31939	PUR9_HUMAN	ATIC	592	22	Homo sapiens OX=9606	1:Experimental evidence at protein level	Bifunctional purine biosynthesis protein ATIC	1	0.999	7	41	41	41	7	7	7	0	0	0	11	11	11	0	0	0	9	9	9	0	0	0	12	12	12	0	0	0	0	0	0	0	0	0	2	2	2
193	a	sp|P31942|HNRH3_HUMAN	P31942	HNRH3_HUMAN	HNRNPH3	346	15	Homo sapiens OX=9606	1:Experimental evidence at protein level	Heterogeneous nuclear ribonucleoprotein H3	1	0.999	3	94	94	94	30	30	30	0	0	0	27	27	27	0	0	0	32	32	32	0	0	0	4	4	4	0	0	0	0	0	0	0	0	0	1	1	1
194	a	sp|P31943|HNRH1_HUMAN	P31943	HNRH1_HUMAN	HNRNPH1	449	37	Homo sapiens OX=9606	1:Experimental evidence at protein level	Heterogeneous nuclear ribonucleoprotein H	1	0.999	10	462	95	462	144	0	144	0	0	0	125	3	125	0	0	0	121	71	121	0	0	0	30	13	30	0	0	0	20	4	20	0	0	0	22	4	22
195	a	sp|P31948|STIP1_HUMAN	P31948	STIP1_HUMAN	STIP1	543	15	Homo sapiens OX=9606	1:Experimental evidence at protein level	Stress-induced-phosphoprotein 1	1	0.999	5	72	72	72	20	20	20	0	0	0	18	18	18	0	0	0	33	33	33	0	0	0	0	0	0	0	0	0	0	0	0	0	0	0	1	1	1
196	a	sp|P31949|S10AB_HUMAN	P31949	S10AB_HUMAN	S100A11	105	73	Homo sapiens OX=9606	1:Experimental evidence at protein level	Protein S100-A11	1	0.999	6	461	461	461	131	131	131	0	0	0	97	97	97	0	0	0	67	67	67	0	0	0	74	74	74	0	0	0	59	59	59	0	0	0	33	33	33
197	a	sp|P32119|PRDX2_HUMAN	P32119	PRDX2_HUMAN	PRDX2	198	14	Homo sapiens OX=9606	1:Experimental evidence at protein level	Peroxiredoxin-2	1	0.9988	3	26	11	11	6	2	2	0	0	0	8	0	0	0	0	0	12	9	9	0	0	0	0	0	0	0	0	0	0	0	0	0	0	0	0	0	0
198	a	sp|P32969|RL9_HUMAN	P32969	RL9_HUMAN	RPL9	192	42	Homo sapiens OX=9606	1:Experimental evidence at protein level	60S ribosomal protein L9	1	0.999	4	245	245	245	62	62	62	0	0	0	23	23	23	0	0	0	57	57	57	0	0	0	42	42	42	0	0	0	26	26	26	0	0	0	35	35	35
199	a	sp|P32970|CD70_HUMAN	P32970	CD70_HUMAN	CD70	193	19	Homo sapiens OX=9606	1:Experimental evidence at protein level	CD70 antigen	1	0.999	3	19	19	19	0	0	0	0	0	0	0	0	0	0	0	0	1	1	1	0	0	0	1	1	1	0	0	0	0	0	0	0	0	0	17	17	17
200	a	sp|P33121|ACSL1_HUMAN	P33121	ACSL1_HUMAN	ACSL1	698	7	Homo sapiens OX=9606	1:Experimental evidence at protein level	Long-chain-fatty-acid--CoA ligase 1	1	0.999	2	2	2	2	1	1	1	0	0	0	0	0	0	0	0	0	1	1	1	0	0	0	0	0	0	0	0	0	0	0	0	0	0	0	0	0	0
201	a	sp|P33992|MCM5_HUMAN	P33992	MCM5_HUMAN	MCM5	734	5	Homo sapiens OX=9606	1:Experimental evidence at protein level	DNA replication licensing factor MCM5	1	0.9986	3	11	11	11	2	2	2	0	0	0	2	2	2	0	0	0	6	6	6	0	0	0	1	1	1	0	0	0	0	0	0	0	0	0	0	0	0
202	a	sp|P33993|MCM7_HUMAN	P33993	MCM7_HUMAN	MCM7	719	9	Homo sapiens OX=9606	1:Experimental evidence at protein level	DNA replication licensing factor MCM7	1	0.999	4	11	11	11	1	1	1	0	0	0	0	0	0	0	0	0	4	4	4	0	0	0	5	5	5	0	0	0	1	1	1	0	0	0	0	0	0
203	a	sp|P34741|SDC2_HUMAN	P34741	SDC2_HUMAN	SDC2	201	13	Homo sapiens OX=9606	1:Experimental evidence at protein level	Syndecan-2	1	0.999	3	33	33	33	0	0	0	0	0	0	0	0	0	0	0	0	0	0	0	0	0	0	20	20	20	0	0	0	1	1	1	0	0	0	12	12	12
204	a	sp|P34910|EVI2B_HUMAN	P34910	EVI2B_HUMAN	EVI2B	448	12	Homo sapiens OX=9606	1:Experimental evidence at protein level	Protein EVI2B	1	0.999	4	39	39	39	0	0	0	0	0	0	0	0	0	0	0	0	0	0	0	0	0	0	23	23	23	0	0	0	0	0	0	0	0	0	16	16	16
205	a	sp|P35232|PHB_HUMAN	P35232	PHB_HUMAN	PHB	272	14	Homo sapiens OX=9606	1:Experimental evidence at protein level	Prohibitin	1	0.999	2	139	139	139	36	36	36	0	0	0	18	18	18	0	0	0	36	36	36	0	0	0	20	20	20	0	0	0	18	18	18	0	0	0	11	11	11
206	a	sp|P35268|RL22_HUMAN	P35268	RL22_HUMAN	RPL22	128	30	Homo sapiens OX=9606	1:Experimental evidence at protein level	60S ribosomal protein L22	1	0.999	2	41	41	41	0	0	0	0	0	0	0	0	0	0	0	0	18	18	18	0	0	0	13	13	13	0	0	0	2	2	2	0	0	0	8	8	8
207	a	sp|P35527|K1C9_HUMAN	P35527	K1C9_HUMAN	KRT9	623	52	Homo sapiens	1:Experimental evidence at protein level	Keratin, type I cytoskeletal 9	1	0.999	24	1655	1655	1655	63	63	63	0	0	0	186	186	186	0	0	0	311	311	311	0	0	0	320	320	320	0	0	0	359	359	359	0	0	0	416	416	416
208	a	sp|P35606|COPB2_HUMAN	P35606	COPB2_HUMAN	COPB2	906	11	Homo sapiens OX=9606	1:Experimental evidence at protein level	Coatomer subunit beta'	1	0.999	6	35	35	35	3	3	3	0	0	0	2	2	2	0	0	0	24	24	24	0	0	0	6	6	6	0	0	0	0	0	0	0	0	0	0	0	0
209	a	sp|P35613|BASI_HUMAN	P35613	BASI_HUMAN	BSG	385	7	Homo sapiens OX=9606	1:Experimental evidence at protein level	Basigin	1	0.999	2	11	11	11	0	0	0	0	0	0	0	0	0	0	0	0	0	0	0	0	0	0	0	0	0	0	0	0	0	0	0	0	0	0	11	11	11
210	a	sp|P36578|RL4_HUMAN	P36578	RL4_HUMAN	RPL4	427	22	Homo sapiens OX=9606	1:Experimental evidence at protein level	60S ribosomal protein L4	1	0.999	7	186	186	186	39	39	39	0	0	0	30	30	30	0	0	0	82	82	82	0	0	0	16	16	16	0	0	0	3	3	3	0	0	0	16	16	16
211	a	sp|P36776|LONM_HUMAN	P36776	LONM_HUMAN	LONP1	959	12	Homo sapiens OX=9606	1:Experimental evidence at protein level	Lon protease homolog, mitochondrial	1	0.9988	4	5	5	5	1	1	1	0	0	0	0	0	0	0	0	0	1	1	1	0	0	0	1	1	1	0	0	0	2	2	2	0	0	0	0	0	0
212	a	sp|P37802|TAGL2_HUMAN	P37802	TAGL2_HUMAN	TAGLN2	199	53	Homo sapiens OX=9606	1:Experimental evidence at protein level	Transgelin-2	1	0.999	8	265	265	265	42	42	42	0	0	0	64	64	64	0	0	0	94	94	94	0	0	0	34	34	34	0	0	0	16	16	16	0	0	0	15	15	15
213	a	sp|P38606|VATA_HUMAN	P38606	VATA_HUMAN	ATP6V1A	617	9	Homo sapiens OX=9606	1:Experimental evidence at protein level	V-type proton ATPase catalytic subunit A	1	0.999	5	54	54	54	3	3	3	0	0	0	4	4	4	0	0	0	41	41	41	0	0	0	6	6	6	0	0	0	0	0	0	0	0	0	0	0	0
214	a	sp|P38646|GRP75_HUMAN	P38646	GRP75_HUMAN	HSPA9	679	12	Homo sapiens OX=9606	1:Experimental evidence at protein level	Stress-70 protein, mitochondrial	1	0.999	3	298	298	298	58	58	58	0	0	0	68	68	68	0	0	0	27	27	27	0	0	0	65	65	65	0	0	0	38	38	38	0	0	0	42	42	42
215	a	sp|P38919|IF4A3_HUMAN	P38919	IF4A3_HUMAN	EIF4A3	411	32	Homo sapiens OX=9606	1:Experimental evidence at protein level	Eukaryotic initiation factor 4A-III	1	0.999	7	66	62	62	2	2	2	0	0	0	2	2	2	0	0	0	47	47	47	0	0	0	12	9	9	0	0	0	2	2	2	0	0	0	1	0	0
216	a	sp|P39023|RL3_HUMAN	P39023	RL3_HUMAN	RPL3	403	22	Homo sapiens OX=9606	1:Experimental evidence at protein level	60S ribosomal protein L3	1	0.999	7	92	92	92	5	5	5	0	0	0	6	6	6	0	0	0	21	21	21	0	0	0	21	21	21	0	0	0	7	7	7	0	0	0	32	32	32
217	a	sp|P39656|OST48_HUMAN	P39656	OST48_HUMAN	DDOST	456	20	Homo sapiens OX=9606	1:Experimental evidence at protein level	Dolichyl-diphosphooligosaccharide--protein glycosyltransferase 48 kDa subunit	1	0.999	5	96	96	96	3	3	3	0	0	0	1	1	1	0	0	0	33	33	33	0	0	0	29	29	29	0	0	0	4	4	4	0	0	0	26	26	26
218	a	sp|P40121|CAPG_HUMAN	P40121	CAPG_HUMAN	CAPG	348	19	Homo sapiens OX=9606	1:Experimental evidence at protein level	Macrophage-capping protein	1	0.999	3	22	22	22	5	5	5	0	0	0	2	2	2	0	0	0	3	3	3	0	0	0	7	7	7	0	0	0	5	5	5	0	0	0	0	0	0
219	a	sp|P40227|TCPZ_HUMAN	P40227	TCPZ_HUMAN	CCT6A	531	14	Homo sapiens OX=9606	1:Experimental evidence at protein level	T-complex protein 1 subunit zeta	1	0.999	4	28	28	28	8	8	8	0	0	0	2	2	2	0	0	0	6	6	6	0	0	0	8	8	8	0	0	0	2	2	2	0	0	0	2	2	2
220	a	sp|P40925|MDHC_HUMAN	P40925	MDHC_HUMAN	MDH1	334	22	Homo sapiens OX=9606	1:Experimental evidence at protein level	Malate dehydrogenase, cytoplasmic	1	0.999	3	16	16	16	0	0	0	0	0	0	0	0	0	0	0	0	0	0	0	0	0	0	6	6	6	0	0	0	0	0	0	0	0	0	10	10	10
221	a	sp|P40926|MDHM_HUMAN	P40926	MDHM_HUMAN	MDH2	338	20	Homo sapiens OX=9606	1:Experimental evidence at protein level	Malate dehydrogenase, mitochondrial	1	0.999	4	39	39	39	6	6	6	0	0	0	1	1	1	0	0	0	12	12	12	0	0	0	6	6	6	0	0	0	4	4	4	0	0	0	10	10	10
222	a	sp|P40939|ECHA_HUMAN	P40939	ECHA_HUMAN	HADHA	763	13	Homo sapiens OX=9606	1:Experimental evidence at protein level	Trifunctional enzyme subunit alpha, mitochondrial	1	0.999	6	41	41	41	1	1	1	0	0	0	2	2	2	0	0	0	5	5	5	0	0	0	16	16	16	0	0	0	1	1	1	0	0	0	16	16	16
223	a	sp|P41218|MNDA_HUMAN	P41218	MNDA_HUMAN	MNDA	407	28	Homo sapiens OX=9606	1:Experimental evidence at protein level	Myeloid cell nuclear differentiation antigen	1	0.999	8	173	173	173	12	12	12	0	0	0	13	13	13	0	0	0	124	124	124	0	0	0	9	9	9	0	0	0	0	0	0	0	0	0	15	15	15
224	a	sp|P41240|CSK_HUMAN	P41240	CSK_HUMAN	CSK	450	17	Homo sapiens OX=9606	1:Experimental evidence at protein level	Tyrosine-protein kinase CSK	1	0.999	4	18	18	18	0	0	0	0	0	0	2	2	2	0	0	0	12	12	12	0	0	0	3	3	3	0	0	0	1	1	1	0	0	0	0	0	0
225	a	sp|P41250|GARS_HUMAN	P41250	GARS_HUMAN	GARS1	739	6	Homo sapiens OX=9606	1:Experimental evidence at protein level	Glycine--tRNA ligase	1	0.999	2	7	7	7	0	0	0	0	0	0	0	0	0	0	0	0	2	2	2	0	0	0	3	3	3	0	0	0	1	1	1	0	0	0	1	1	1
226	a	sp|P41252|SYIC_HUMAN	P41252	SYIC_HUMAN	IARS1	1262	4	Homo sapiens OX=9606	1:Experimental evidence at protein level	Isoleucine--tRNA ligase, cytoplasmic	1	0.9977	4	7	7	7	0	0	0	0	0	0	0	0	0	0	0	0	2	2	2	0	0	0	4	4	4	0	0	0	1	1	1	0	0	0	0	0	0
227	a	sp|P42224|STAT1_HUMAN	P42224	STAT1_HUMAN	STAT1	750	9	Homo sapiens OX=9606	1:Experimental evidence at protein level	Signal transducer and activator of transcription 1-alpha/beta	1	0.999	4	26	26	26	10	10	10	0	0	0	1	1	1	0	0	0	2	2	2	0	0	0	6	6	6	0	0	0	5	5	5	0	0	0	2	2	2
228	a	sp|P43034|LIS1_HUMAN	P43034	LIS1_HUMAN	PAFAH1B1	410	10	Homo sapiens OX=9606	1:Experimental evidence at protein level	Platelet-activating factor acetylhydrolase IB subunit beta	1	0.9988	3	9	9	9	2	2	2	0	0	0	0	0	0	0	0	0	3	3	3	0	0	0	1	1	1	0	0	0	3	3	3	0	0	0	0	0	0
229	a	sp|P43243|MATR3_HUMAN	P43243	MATR3_HUMAN	MATR3	847	6	Homo sapiens OX=9606	1:Experimental evidence at protein level	Matrin-3	1	0.999	3	95	95	95	41	41	41	0	0	0	24	24	24	0	0	0	29	29	29	0	0	0	1	1	1	0	0	0	0	0	0	0	0	0	0	0	0
230	a	sp|P43405|KSYK_HUMAN	P43405	KSYK_HUMAN	SYK	635	7	Homo sapiens OX=9606	1:Experimental evidence at protein level	Tyrosine-protein kinase SYK	1	0.999	3	15	15	15	0	0	0	0	0	0	0	0	0	0	0	0	10	10	10	0	0	0	4	4	4	0	0	0	0	0	0	0	0	0	1	1	1
231	a	sp|P43686|PRS6B_HUMAN	P43686	PRS6B_HUMAN	PSMC4	418	8	Homo sapiens OX=9606	1:Experimental evidence at protein level	26S proteasome regulatory subunit 6B	1	0.999	2	11	11	11	2	2	2	0	0	0	0	0	0	0	0	0	9	9	9	0	0	0	0	0	0	0	0	0	0	0	0	0	0	0	0	0	0
232	a	sp|P45880|VDAC2_HUMAN	P45880	VDAC2_HUMAN	VDAC2	294	45	Homo sapiens OX=9606	1:Experimental evidence at protein level	Voltage-dependent anion-selective channel protein 2	1	0.999	8	112	112	112	8	8	8	0	0	0	9	9	9	0	0	0	48	48	48	0	0	0	24	24	24	0	0	0	0	0	0	0	0	0	23	23	23
233	a	sp|P46531|NOTC1_HUMAN	P46531	NOTC1_HUMAN	NOTCH1	2555	7	Homo sapiens OX=9606	1:Experimental evidence at protein level	Neurogenic locus notch homolog protein 1	1	0.999	10	57	57	57	0	0	0	0	0	0	0	0	0	0	0	0	0	0	0	0	0	0	17	17	17	0	0	0	0	0	0	0	0	0	40	40	40
234	a	sp|P46776|RL27A_HUMAN	P46776	RL27A_HUMAN	RPL27A	148	14	Homo sapiens OX=9606	1:Experimental evidence at protein level	60S ribosomal protein L27a	1	0.999	2	105	105	105	7	7	7	0	0	0	17	17	17	0	0	0	63	63	63	0	0	0	12	12	12	0	0	0	1	1	1	0	0	0	5	5	5
235	a	sp|P46777|RL5_HUMAN	P46777	RL5_HUMAN	RPL5	297	35	Homo sapiens OX=9606	1:Experimental evidence at protein level	60S ribosomal protein L5	1	0.999	6	178	178	178	38	38	38	0	0	0	44	44	44	0	0	0	48	48	48	0	0	0	26	26	26	0	0	0	8	8	8	0	0	0	14	14	14
236	a	sp|P46778|RL21_HUMAN	P46778	RL21_HUMAN	RPL21	160	16	Homo sapiens OX=9606	1:Experimental evidence at protein level	60S ribosomal protein L21	1	0.999	2	34	34	34	2	2	2	0	0	0	2	2	2	0	0	0	22	22	22	0	0	0	3	3	3	0	0	0	1	1	1	0	0	0	4	4	4
237	a	sp|P46779|RL28_HUMAN	P46779	RL28_HUMAN	RPL28	137	15	Homo sapiens OX=9606	1:Experimental evidence at protein level	60S ribosomal protein L28	1	0.999	2	22	22	22	0	0	0	0	0	0	0	0	0	0	0	0	6	6	6	0	0	0	8	8	8	0	0	0	0	0	0	0	0	0	8	8	8
238	a	sp|P46781|RS9_HUMAN	P46781	RS9_HUMAN	RPS9	194	24	Homo sapiens OX=9606	1:Experimental evidence at protein level	40S ribosomal protein S9	1	0.9989	4	20	20	20	5	5	5	0	0	0	3	3	3	0	0	0	6	6	6	0	0	0	1	1	1	0	0	0	0	0	0	0	0	0	5	5	5
239	a	sp|P46782|RS5_HUMAN	P46782	RS5_HUMAN	RPS5	204	31	Homo sapiens OX=9606	1:Experimental evidence at protein level	40S ribosomal protein S5	1	0.999	4	195	195	195	52	52	52	0	0	0	59	59	59	0	0	0	35	35	35	0	0	0	25	25	25	0	0	0	8	8	8	0	0	0	16	16	16
240	a	sp|P46976|GLYG_HUMAN	P46976	GLYG_HUMAN	GYG1	350	10	Homo sapiens OX=9606	1:Experimental evidence at protein level	Glycogenin-1	1	0.999	1	22	22	22	4	4	4	0	0	0	5	5	5	0	0	0	2	2	2	0	0	0	3	3	3	0	0	0	4	4	4	0	0	0	4	4	4
241	a	sp|P48551|INAR2_HUMAN	P48551	INAR2_HUMAN	IFNAR2	515	5	Homo sapiens OX=9606	1:Experimental evidence at protein level	Interferon alpha/beta receptor 2	1	0.999	2	4	4	4	0	0	0	0	0	0	0	0	0	0	0	0	0	0	0	0	0	0	0	0	0	0	0	0	0	0	0	0	0	0	4	4	4
242	a	sp|P48556|PSMD8_HUMAN	P48556	PSMD8_HUMAN	PSMD8	350	11	Homo sapiens OX=9606	1:Experimental evidence at protein level	26S proteasome non-ATPase regulatory subunit 8	1	0.999	2	26	26	26	0	0	0	0	0	0	1	1	1	0	0	0	11	11	11	0	0	0	11	11	11	0	0	0	2	2	2	0	0	0	1	1	1
243	a	sp|P48643|TCPE_HUMAN	P48643	TCPE_HUMAN	CCT5	541	17	Homo sapiens OX=9606	1:Experimental evidence at protein level	T-complex protein 1 subunit epsilon	1	0.999	4	94	94	94	17	17	17	0	0	0	18	18	18	0	0	0	8	8	8	0	0	0	26	26	26	0	0	0	13	13	13	0	0	0	12	12	12
244	a	sp|P48651|PTSS1_HUMAN	P48651	PTSS1_HUMAN	PTDSS1	473	11	Homo sapiens OX=9606	1:Experimental evidence at protein level	Phosphatidylserine synthase 1	1	0.999	4	37	37	37	0	0	0	0	0	0	0	0	0	0	0	0	12	12	12	0	0	0	17	17	17	0	0	0	0	0	0	0	0	0	8	8	8
245	a	sp|P48735|IDHP_HUMAN	P48735	IDHP_HUMAN	IDH2	452	13	Homo sapiens OX=9606	1:Experimental evidence at protein level	Isocitrate dehydrogenase [NADP], mitochondrial	1	0.999	3	4	4	4	0	0	0	0	0	0	1	1	1	0	0	0	0	0	0	0	0	0	0	0	0	0	0	0	0	0	0	0	0	0	3	3	3
246	a	sp|P48960|AGRE5_HUMAN	P48960	AGRE5_HUMAN	ADGRE5	835	24	Homo sapiens OX=9606	1:Experimental evidence at protein level	Adhesion G protein-coupled receptor E5	1	0.999	12	134	120	134	0	0	0	0	0	0	0	0	0	0	0	0	6	6	6	0	0	0	33	32	33	0	0	0	5	5	5	0	0	0	90	77	90
247	a	sp|P49184|DNSL1_HUMAN	P49184	DNSL1_HUMAN	DNASE1L1	302	17	Homo sapiens OX=9606	1:Experimental evidence at protein level	Deoxyribonuclease-1-like 1	1	0.999	3	12	12	12	0	0	0	0	0	0	0	0	0	0	0	0	0	0	0	0	0	0	1	1	1	0	0	0	3	3	3	0	0	0	8	8	8
248	a	sp|P49327|FAS_HUMAN	P49327	FAS_HUMAN	FASN	2511	20	Homo sapiens OX=9606	1:Experimental evidence at protein level	Fatty acid synthase	1	0.999	27	226	226	226	23	23	23	0	0	0	10	10	10	0	0	0	103	103	103	0	0	0	53	53	53	0	0	0	8	8	8	0	0	0	29	29	29
249	a	sp|P49368|TCPG_HUMAN	P49368	TCPG_HUMAN	CCT3	545	12	Homo sapiens OX=9606	1:Experimental evidence at protein level	T-complex protein 1 subunit gamma	1	0.999	4	9	9	9	0	0	0	0	0	0	0	0	0	0	0	0	8	8	8	0	0	0	1	1	1	0	0	0	0	0	0	0	0	0	0	0	0
250	a	sp|P49588|SYAC_HUMAN	P49588	SYAC_HUMAN	AARS1	968	13	Homo sapiens OX=9606	1:Experimental evidence at protein level	Alanine--tRNA ligase, cytoplasmic	1	0.999	7	16	16	16	1	1	1	0	0	0	1	1	1	0	0	0	8	8	8	0	0	0	5	5	5	0	0	0	1	1	1	0	0	0	0	0	0
251	a	sp|P49736|MCM2_HUMAN	P49736	MCM2_HUMAN	MCM2	904	5	Homo sapiens OX=9606	1:Experimental evidence at protein level	DNA replication licensing factor MCM2	1	0.999	3	19	19	19	0	0	0	0	0	0	0	0	0	0	0	0	8	8	8	0	0	0	11	11	11	0	0	0	0	0	0	0	0	0	0	0	0
252	a	sp|P49748|ACADV_HUMAN	P49748	ACADV_HUMAN	ACADVL	655	5	Homo sapiens OX=9606	1:Experimental evidence at protein level	Very long-chain specific acyl-CoA dehydrogenase, mitochondrial	1	0.999	2	34	34	34	13	13	13	0	0	0	1	1	1	0	0	0	1	1	1	0	0	0	9	9	9	0	0	0	6	6	6	0	0	0	4	4	4
253	a	sp|P49773|HINT1_HUMAN	P49773	HINT1_HUMAN	HINT1	126	19	Homo sapiens OX=9606	1:Experimental evidence at protein level	Adenosine 5'-monophosphoramidase HINT1	1	0.999	1	6	6	6	0	0	0	0	0	0	0	0	0	0	0	0	6	6	6	0	0	0	0	0	0	0	0	0	0	0	0	0	0	0	0	0	0
254	a	sp|P49915|GUAA_HUMAN	P49915	GUAA_HUMAN	GMPS	693	7	Homo sapiens OX=9606	1:Experimental evidence at protein level	GMP synthase [glutamine-hydrolyzing]	1	0.999	3	15	15	15	2	2	2	0	0	0	4	4	4	0	0	0	7	7	7	0	0	0	2	2	2	0	0	0	0	0	0	0	0	0	0	0	0
255	a	sp|P50281|MMP14_HUMAN	P50281	MMP14_HUMAN	MMP14	582	8	Homo sapiens OX=9606	1:Experimental evidence at protein level	Matrix metalloproteinase-14	1	0.999	4	26	26	26	0	0	0	0	0	0	0	0	0	0	0	0	0	0	0	0	0	0	5	5	5	0	0	0	3	3	3	0	0	0	18	18	18
256	a	sp|P50990|TCPQ_HUMAN	P50990	TCPQ_HUMAN	CCT8	548	21	Homo sapiens OX=9606	1:Experimental evidence at protein level	T-complex protein 1 subunit theta	1	0.999	7	107	107	107	35	35	35	0	0	0	17	17	17	0	0	0	39	39	39	0	0	0	13	13	13	0	0	0	3	3	3	0	0	0	0	0	0
257	a	sp|P50991|TCPD_HUMAN	P50991	TCPD_HUMAN	CCT4	539	18	Homo sapiens OX=9606	1:Experimental evidence at protein level	T-complex protein 1 subunit delta	1	0.999	6	58	57	58	1	1	1	0	0	0	13	13	13	0	0	0	31	30	31	0	0	0	13	13	13	0	0	0	0	0	0	0	0	0	0	0	0
258	a	sp|P50995|ANX11_HUMAN	P50995	ANX11_HUMAN	ANXA11	505	9	Homo sapiens OX=9606	1:Experimental evidence at protein level	Annexin A11	1	0.999	3	31	31	31	6	6	6	0	0	0	0	0	0	0	0	0	15	15	15	0	0	0	8	8	8	0	0	0	0	0	0	0	0	0	2	2	2
259	a	sp|P51149|RAB7A_HUMAN	P51149	RAB7A_HUMAN	RAB7A	207	33	Homo sapiens OX=9606	1:Experimental evidence at protein level	Ras-related protein Rab-7a	1	0.999	5	32	32	32	13	13	13	0	0	0	5	5	5	0	0	0	10	10	10	0	0	0	3	3	3	0	0	0	0	0	0	0	0	0	1	1	1
260	a	sp|P51659|DHB4_HUMAN	P51659	DHB4_HUMAN	HSD17B4	736	11	Homo sapiens OX=9606	1:Experimental evidence at protein level	Peroxisomal multifunctional enzyme type 2	1	0.999	4	45	45	45	20	20	20	0	0	0	10	10	10	0	0	0	12	12	12	0	0	0	1	1	1	0	0	0	0	0	0	0	0	0	2	2	2
261	a	sp|P51665|PSMD7_HUMAN	P51665	PSMD7_HUMAN	PSMD7	324	17	Homo sapiens OX=9606	1:Experimental evidence at protein level	26S proteasome non-ATPase regulatory subunit 7	1	0.999	3	13	13	13	0	0	0	0	0	0	0	0	0	0	0	0	13	13	13	0	0	0	0	0	0	0	0	0	0	0	0	0	0	0	0	0	0
262	a	sp|P51991|ROA3_HUMAN	P51991	ROA3_HUMAN	HNRNPA3	378	19	Homo sapiens OX=9606	1:Experimental evidence at protein level	Heterogeneous nuclear ribonucleoprotein A3	1	0.999	6	86	85	85	0	0	0	0	0	0	1	1	1	0	0	0	46	45	45	0	0	0	21	21	21	0	0	0	0	0	0	0	0	0	18	18	18
263	a	sp|P52209|6PGD_HUMAN	P52209	6PGD_HUMAN	PGD	483	18	Homo sapiens OX=9606	1:Experimental evidence at protein level	6-phosphogluconate dehydrogenase, decarboxylating	1	0.999	5	165	165	165	50	50	50	0	0	0	22	22	22	0	0	0	24	24	24	0	0	0	26	26	26	0	0	0	22	22	22	0	0	0	21	21	21
264	a	sp|P52272|HNRPM_HUMAN	P52272	HNRPM_HUMAN	HNRNPM	730	17	Homo sapiens OX=9606	1:Experimental evidence at protein level	Heterogeneous nuclear ribonucleoprotein M	1	0.999	7	111	111	111	27	27	27	0	0	0	18	18	18	0	0	0	38	38	38	0	0	0	13	13	13	0	0	0	8	8	8	0	0	0	7	7	7
265	a	sp|P52306|GDS1_HUMAN	P52306	GDS1_HUMAN	RAP1GDS1	607	5	Homo sapiens OX=9606	1:Experimental evidence at protein level	Rap1 GTPase-GDP dissociation stimulator 1	1	0.999	1	39	39	39	5	5	5	0	0	0	3	3	3	0	0	0	13	13	13	0	0	0	7	7	7	0	0	0	4	4	4	0	0	0	7	7	7
266	a	sp|P52565|GDIR1_HUMAN	P52565	GDIR1_HUMAN	ARHGDIA	204	27	Homo sapiens OX=9606	1:Experimental evidence at protein level	Rho GDP-dissociation inhibitor 1	1	0.9989	2	3	3	3	0	0	0	0	0	0	0	0	0	0	0	0	1	1	1	0	0	0	2	2	2	0	0	0	0	0	0	0	0	0	0	0	0
267	a	sp|P52566|GDIR2_HUMAN	P52566	GDIR2_HUMAN	ARHGDIB	201	31	Homo sapiens OX=9606	1:Experimental evidence at protein level	Rho GDP-dissociation inhibitor 2	1	0.999	3	55	55	55	3	3	3	0	0	0	18	18	18	0	0	0	15	15	15	0	0	0	14	14	14	0	0	0	0	0	0	0	0	0	5	5	5
268	a	sp|P52597|HNRPF_HUMAN	P52597	HNRPF_HUMAN	HNRNPF	415	31	Homo sapiens OX=9606	1:Experimental evidence at protein level	Heterogeneous nuclear ribonucleoprotein F	1	0.999	7	308	160	160	75	36	36	0	0	0	78	29	29	0	0	0	79	60	60	0	0	0	37	26	26	0	0	0	22	6	6	0	0	0	17	3	3
269	a	sp|P52907|CAZA1_HUMAN	P52907	CAZA1_HUMAN	CAPZA1	286	18	Homo sapiens OX=9606	1:Experimental evidence at protein level	F-actin-capping protein subunit alpha-1	1	0.999	3	12	6	12	0	0	0	0	0	0	0	0	0	0	0	0	11	6	11	0	0	0	1	0	1	0	0	0	0	0	0	0	0	0	0	0	0
270	a	sp|P53396|ACLY_HUMAN	P53396	ACLY_HUMAN	ACLY	1101	9	Homo sapiens OX=9606	1:Experimental evidence at protein level	ATP-citrate synthase	1	0.999	6	87	87	87	28	28	28	0	0	0	13	13	13	0	0	0	33	33	33	0	0	0	13	13	13	0	0	0	0	0	0	0	0	0	0	0	0
271	a	sp|P53618|COPB_HUMAN	P53618	COPB_HUMAN	COPB1	953	8	Homo sapiens OX=9606	1:Experimental evidence at protein level	Coatomer subunit beta	1	0.999	4	16	16	16	0	0	0	0	0	0	0	0	0	0	0	0	16	16	16	0	0	0	0	0	0	0	0	0	0	0	0	0	0	0	0	0	0
272	a	sp|P53621|COPA_HUMAN	P53621	COPA_HUMAN	COPA	1224	15	Homo sapiens OX=9606	1:Experimental evidence at protein level	Coatomer subunit alpha	1	0.999	11	88	88	88	3	3	3	0	0	0	12	12	12	0	0	0	30	30	30	0	0	0	26	26	26	0	0	0	15	15	15	0	0	0	2	2	2
273	a	sp|P53634|CATC_HUMAN	P53634	CATC_HUMAN	CTSC	463	11	Homo sapiens OX=9606	1:Experimental evidence at protein level	Dipeptidyl peptidase 1	1	0.999	2	42	42	42	8	8	8	0	0	0	0	0	0	0	0	0	15	15	15	0	0	0	8	8	8	0	0	0	1	1	1	0	0	0	10	10	10
274	a	sp|P53985|MOT1_HUMAN	P53985	MOT1_HUMAN	SLC16A1	500	11	Homo sapiens OX=9606	1:Experimental evidence at protein level	Monocarboxylate transporter 1	1	0.999	3	27	27	27	0	0	0	0	0	0	0	0	0	0	0	0	0	0	0	0	0	0	12	12	12	0	0	0	0	0	0	0	0	0	15	15	15
275	a	sp|P54577|SYYC_HUMAN	P54577	SYYC_HUMAN	YARS1	528	14	Homo sapiens OX=9606	1:Experimental evidence at protein level	Tyrosine--tRNA ligase, cytoplasmic	1	0.999	5	13	13	13	0	0	0	0	0	0	0	0	0	0	0	0	3	3	3	0	0	0	9	9	9	0	0	0	0	0	0	0	0	0	1	1	1
276	a	sp|P54709|AT1B3_HUMAN	P54709	AT1B3_HUMAN	ATP1B3	279	14	Homo sapiens OX=9606	1:Experimental evidence at protein level	Sodium/potassium-transporting ATPase subunit beta-3	1	0.999	3	24	24	24	0	0	0	0	0	0	0	0	0	0	0	0	1	1	1	0	0	0	4	4	4	0	0	0	1	1	1	0	0	0	18	18	18
277	a	sp|P54819|KAD2_HUMAN	P54819	KAD2_HUMAN	AK2	239	21	Homo sapiens OX=9606	1:Experimental evidence at protein level	Adenylate kinase 2, mitochondrial	1	0.999	3	5	5	5	0	0	0	0	0	0	0	0	0	0	0	0	0	0	0	0	0	0	4	4	4	0	0	0	0	0	0	0	0	0	1	1	1
278	a	sp|P55060|XPO2_HUMAN	P55060	XPO2_HUMAN	CSE1L	971	5	Homo sapiens OX=9606	1:Experimental evidence at protein level	Exportin-2	1	0.999	3	28	28	28	6	6	6	0	0	0	5	5	5	0	0	0	7	7	7	0	0	0	3	3	3	0	0	0	5	5	5	0	0	0	2	2	2
279	a	sp|P55072|TERA_HUMAN	P55072	TERA_HUMAN	VCP	806	21	Homo sapiens OX=9606	1:Experimental evidence at protein level	Transitional endoplasmic reticulum ATPase	1	0.999	9	48	48	48	4	4	4	0	0	0	5	5	5	0	0	0	34	34	34	0	0	0	3	3	3	0	0	0	0	0	0	0	0	0	2	2	2
280	a	sp|P55084|ECHB_HUMAN	P55084	ECHB_HUMAN	HADHB	474	8	Homo sapiens OX=9606	1:Experimental evidence at protein level	Trifunctional enzyme subunit beta, mitochondrial	1	0.999	2	148	148	148	56	56	56	0	0	0	37	37	37	0	0	0	20	20	20	0	0	0	16	16	16	0	0	0	18	18	18	0	0	0	1	1	1
281	a	sp|P55209|NP1L1_HUMAN	P55209	NP1L1_HUMAN	NAP1L1	391	20	Homo sapiens OX=9606	1:Experimental evidence at protein level	Nucleosome assembly protein 1-like 1	1	0.999	3	110	110	110	11	11	11	0	0	0	0	0	0	0	0	0	12	12	12	0	0	0	39	39	39	0	0	0	24	24	24	0	0	0	24	24	24
282	a	sp|P55263|ADK_HUMAN	P55263	ADK_HUMAN	ADK	362	21	Homo sapiens OX=9606	1:Experimental evidence at protein level	Adenosine kinase	1	0.9984	4	7	7	7	0	0	0	0	0	0	1	1	1	0	0	0	4	4	4	0	0	0	1	1	1	0	0	0	1	1	1	0	0	0	0	0	0
283	a	sp|P55795|HNRH2_HUMAN	P55795	HNRH2_HUMAN	HNRNPH2	449	17	Homo sapiens OX=9606	1:Experimental evidence at protein level	Heterogeneous nuclear ribonucleoprotein H2	1	0.999	4	254	35	35	115	10	10	0	0	0	81	8	8	0	0	0	47	16	16	0	0	0	7	1	1	0	0	0	0	0	0	0	0	0	4	0	0
284	a	sp|P60033|CD81_HUMAN	P60033	CD81_HUMAN	CD81	236	25	Homo sapiens OX=9606	1:Experimental evidence at protein level	CD81 antigen	1	0.999	3	289	289	289	28	28	28	0	0	0	13	13	13	0	0	0	25	25	25	0	0	0	93	93	93	0	0	0	87	87	87	0	0	0	43	43	43
285	a	sp|P60174|TPIS_HUMAN	P60174	TPIS_HUMAN	TPI1	249	30	Homo sapiens OX=9606	1:Experimental evidence at protein level	Triosephosphate isomerase	1	0.999	4	71	71	71	11	11	11	0	0	0	7	7	7	0	0	0	11	11	11	0	0	0	12	12	12	0	0	0	16	16	16	0	0	0	14	14	14
286	a	sp|P60228|EIF3E_HUMAN	P60228	EIF3E_HUMAN	EIF3E	445	6	Homo sapiens OX=9606	1:Experimental evidence at protein level	Eukaryotic translation initiation factor 3 subunit E	1	0.999	2	15	15	15	0	0	0	0	0	0	0	0	0	0	0	0	13	13	13	0	0	0	2	2	2	0	0	0	0	0	0	0	0	0	0	0	0
287	a	sp|P60953|CDC42_HUMAN	P60953	CDC42_HUMAN	CDC42	191	19	Homo sapiens OX=9606	1:Experimental evidence at protein level	Cell division control protein 42 homolog	1	0.999	3	32	32	32	0	0	0	0	0	0	2	2	2	0	0	0	17	17	17	0	0	0	12	12	12	0	0	0	1	1	1	0	0	0	0	0	0
288	a	sp|P61009|SPCS3_HUMAN	P61009	SPCS3_HUMAN	SPCS3	180	13	Homo sapiens OX=9606	1:Experimental evidence at protein level	Signal peptidase complex subunit 3	1	0.999	2	5	5	5	2	2	2	0	0	0	2	2	2	0	0	0	1	1	1	0	0	0	0	0	0	0	0	0	0	0	0	0	0	0	0	0	0
289	a	sp|P61073|CXCR4_HUMAN	P61073	CXCR4_HUMAN	CXCR4	352	12	Homo sapiens OX=9606	1:Experimental evidence at protein level	C-X-C chemokine receptor type 4	1	0.999	3	32	32	32	0	0	0	0	0	0	0	0	0	0	0	0	0	0	0	0	0	0	24	24	24	0	0	0	0	0	0	0	0	0	8	8	8
290	a	sp|P61160|ARP2_HUMAN	P61160	ARP2_HUMAN	ACTR2	394	25	Homo sapiens OX=9606	1:Experimental evidence at protein level	Actin-related protein 2	1	0.999	7	125	125	125	13	13	13	0	0	0	12	12	12	0	0	0	44	44	44	0	0	0	24	24	24	0	0	0	16	16	16	0	0	0	16	16	16
291	a	sp|P61221|ABCE1_HUMAN	P61221	ABCE1_HUMAN	ABCE1	599	11	Homo sapiens OX=9606	1:Experimental evidence at protein level	ATP-binding cassette sub-family E member 1	1	0.999	3	27	27	27	0	0	0	0	0	0	4	4	4	0	0	0	14	14	14	0	0	0	9	9	9	0	0	0	0	0	0	0	0	0	0	0	0
292	a	sp|P61247|RS3A_HUMAN	P61247	RS3A_HUMAN	RPS3A	264	11	Homo sapiens OX=9606	1:Experimental evidence at protein level	40S ribosomal protein S3a	1	0.999	2	106	106	106	15	15	15	0	0	0	34	34	34	0	0	0	11	11	11	0	0	0	23	23	23	0	0	0	15	15	15	0	0	0	8	8	8
293	a	sp|P61313|RL15_HUMAN	P61313	RL15_HUMAN	RPL15	204	12	Homo sapiens OX=9606	1:Experimental evidence at protein level	60S ribosomal protein L15	1	0.999	3	118	118	118	8	8	8	0	0	0	3	3	3	0	0	0	47	47	47	0	0	0	14	14	14	0	0	0	35	35	35	0	0	0	11	11	11
294	a	sp|P61421|VA0D1_HUMAN	P61421	VA0D1_HUMAN	ATP6V0D1	351	17	Homo sapiens OX=9606	1:Experimental evidence at protein level	V-type proton ATPase subunit d 1	1	0.999	2	12	12	12	2	2	2	0	0	0	1	1	1	0	0	0	3	3	3	0	0	0	1	1	1	0	0	0	3	3	3	0	0	0	2	2	2
295	a	sp|P61769|B2MG_HUMAN	P61769	B2MG_HUMAN	B2M	119	32	Homo sapiens	1:Experimental evidence at protein level	Beta-2-microglobulin	1	0.999	2	228	228	228	54	54	54	0	0	0	46	46	46	0	0	0	38	38	38	0	0	0	43	43	43	0	0	0	26	26	26	0	0	0	21	21	21
296	a	sp|P61803|DAD1_HUMAN	P61803	DAD1_HUMAN	DAD1	113	27	Homo sapiens OX=9606	1:Experimental evidence at protein level	Dolichyl-diphosphooligosaccharide--protein glycosyltransferase subunit DAD1	1	0.999	1	16	16	16	4	4	4	0	0	0	3	3	3	0	0	0	2	2	2	0	0	0	2	2	2	0	0	0	3	3	3	0	0	0	2	2	2
297	a	sp|P61923|COPZ1_HUMAN	P61923	COPZ1_HUMAN	COPZ1	177	36	Homo sapiens OX=9606	1:Experimental evidence at protein level	Coatomer subunit zeta-1	1	0.999	3	4	4	4	2	2	2	0	0	0	1	1	1	0	0	0	0	0	0	0	0	0	1	1	1	0	0	0	0	0	0	0	0	0	0	0	0
298	a	sp|P61978|HNRPK_HUMAN	P61978	HNRPK_HUMAN	HNRNPK	463	21	Homo sapiens OX=9606	1:Experimental evidence at protein level	Heterogeneous nuclear ribonucleoprotein K	1	0.999	6	443	443	443	135	135	135	0	0	0	122	122	122	0	0	0	102	102	102	0	0	0	29	29	29	0	0	0	34	34	34	0	0	0	21	21	21
299	a	sp|P61981|1433G_HUMAN	P61981	1433G_HUMAN	YWHAG	247	25	Homo sapiens OX=9606	1:Experimental evidence at protein level	14-3-3 protein gamma	1	0.999	3	7	7	7	0	0	0	0	0	0	1	1	1	0	0	0	4	4	4	0	0	0	2	2	2	0	0	0	0	0	0	0	0	0	0	0	0
300	a	sp|P62081|RS7_HUMAN	P62081	RS7_HUMAN	RPS7	194	17	Homo sapiens OX=9606	1:Experimental evidence at protein level	40S ribosomal protein S7	1	0.999	2	88	88	88	11	11	11	0	0	0	15	15	15	0	0	0	7	7	7	0	0	0	27	27	27	0	0	0	17	17	17	0	0	0	11	11	11
301	a	sp|P62241|RS8_HUMAN	P62241	RS8_HUMAN	RPS8	208	31	Homo sapiens OX=9606	1:Experimental evidence at protein level	40S ribosomal protein S8	1	0.999	5	361	361	361	73	73	73	0	0	0	77	77	77	0	0	0	137	137	137	0	0	0	45	45	45	0	0	0	13	13	13	0	0	0	16	16	16
302	a	sp|P62249|RS16_HUMAN	P62249	RS16_HUMAN	RPS16	146	23	Homo sapiens OX=9606	1:Experimental evidence at protein level	40S ribosomal protein S16	1	0.999	3	18	18	18	0	0	0	0	0	0	0	0	0	0	0	0	8	8	8	0	0	0	7	7	7	0	0	0	0	0	0	0	0	0	3	3	3
303	a	sp|P62266|RS23_HUMAN	P62266	RS23_HUMAN	RPS23	143	27	Homo sapiens OX=9606	1:Experimental evidence at protein level	40S ribosomal protein S23	1	0.999	3	61	61	61	4	4	4	0	0	0	8	8	8	0	0	0	11	11	11	0	0	0	18	18	18	0	0	0	13	13	13	0	0	0	7	7	7
304	a	sp|P62277|RS13_HUMAN	P62277	RS13_HUMAN	RPS13	151	18	Homo sapiens OX=9606	1:Experimental evidence at protein level	40S ribosomal protein S13	1	0.999	2	16	16	16	0	0	0	0	0	0	1	1	1	0	0	0	8	8	8	0	0	0	6	6	6	0	0	0	0	0	0	0	0	0	1	1	1
305	a	sp|P62280|RS11_HUMAN	P62280	RS11_HUMAN	RPS11	158	25	Homo sapiens OX=9606	1:Experimental evidence at protein level	40S ribosomal protein S11	1	0.999	4	62	62	62	0	0	0	0	0	0	0	0	0	0	0	0	35	35	35	0	0	0	11	11	11	0	0	0	0	0	0	0	0	0	16	16	16
306	a	sp|P62304|RUXE_HUMAN	P62304	RUXE_HUMAN	SNRPE	92	39	Homo sapiens OX=9606	1:Experimental evidence at protein level	Small nuclear ribonucleoprotein E	1	0.999	2	29	29	29	0	0	0	0	0	0	2	2	2	0	0	0	19	19	19	0	0	0	0	0	0	0	0	0	3	3	3	0	0	0	5	5	5
307	a	sp|P62314|SMD1_HUMAN	P62314	SMD1_HUMAN	SNRPD1	119	54	Homo sapiens OX=9606	1:Experimental evidence at protein level	Small nuclear ribonucleoprotein Sm D1	1	0.999	4	62	62	62	11	11	11	0	0	0	12	12	12	0	0	0	10	10	10	0	0	0	10	10	10	0	0	0	2	2	2	0	0	0	17	17	17
308	a	sp|P62333|PRS10_HUMAN	P62333	PRS10_HUMAN	PSMC6	389	10	Homo sapiens OX=9606	1:Experimental evidence at protein level	26S proteasome regulatory subunit 10B	1	0.9987	3	21	21	21	11	11	11	0	0	0	5	5	5	0	0	0	5	5	5	0	0	0	0	0	0	0	0	0	0	0	0	0	0	0	0	0	0
309	a	sp|P62424|RL7A_HUMAN	P62424	RL7A_HUMAN	RPL7A	266	23	Homo sapiens OX=9606	1:Experimental evidence at protein level	60S ribosomal protein L7a	1	0.999	5	276	276	276	97	97	97	0	0	0	96	96	96	0	0	0	50	50	50	0	0	0	17	17	17	0	0	0	7	7	7	0	0	0	9	9	9
310	a	sp|P62701|RS4X_HUMAN	P62701	RS4X_HUMAN	RPS4X	263	21	Homo sapiens OX=9606	1:Experimental evidence at protein level	40S ribosomal protein S4, X isoform	1	0.999	4	227	227	227	36	36	36	0	0	0	43	43	43	0	0	0	95	95	95	0	0	0	26	26	26	0	0	0	10	10	10	0	0	0	17	17	17
311	a	sp|P62750|RL23A_HUMAN	P62750	RL23A_HUMAN	RPL23A	156	17	Homo sapiens OX=9606	1:Experimental evidence at protein level	60S ribosomal protein L23a	1	0.999	3	19	19	19	1	1	1	0	0	0	0	0	0	0	0	0	17	17	17	0	0	0	1	1	1	0	0	0	0	0	0	0	0	0	0	0	0
312	a	sp|P62753|RS6_HUMAN	P62753	RS6_HUMAN	RPS6	249	22	Homo sapiens OX=9606	1:Experimental evidence at protein level	40S ribosomal protein S6	1	0.999	4	277	277	277	67	67	67	0	0	0	48	48	48	0	0	0	91	91	91	0	0	0	37	37	37	0	0	0	15	15	15	0	0	0	19	19	19
313	a	sp|P62805|H4_HUMAN	P62805	H4_HUMAN	H4C1	103	52	Homo sapiens OX=9606	1:Experimental evidence at protein level	Histone H4	1	0.999	6	897	897	897	290	290	290	0	0	0	388	388	388	0	0	0	73	73	73	0	0	0	67	67	67	0	0	0	45	45	45	0	0	0	34	34	34
314	a	sp|P62826|RAN_HUMAN	P62826	RAN_HUMAN	RAN	216	44	Homo sapiens OX=9606	1:Experimental evidence at protein level	GTP-binding nuclear protein Ran	1	0.999	7	452	452	452	151	151	151	0	0	0	126	126	126	0	0	0	137	137	137	0	0	0	17	17	17	0	0	0	4	4	4	0	0	0	17	17	17
315	a	sp|P62829|RL23_HUMAN	P62829	RL23_HUMAN	RPL23	140	37	Homo sapiens OX=9606	1:Experimental evidence at protein level	60S ribosomal protein L23	1	0.999	3	150	150	150	45	45	45	0	0	0	28	28	28	0	0	0	29	29	29	0	0	0	15	15	15	0	0	0	29	29	29	0	0	0	4	4	4
316	a	sp|P62847|RS24_HUMAN	P62847	RS24_HUMAN	RPS24	133	28	Homo sapiens OX=9606	1:Experimental evidence at protein level	40S ribosomal protein S24	1	0.999	3	134	134	134	6	6	6	0	0	0	21	21	21	0	0	0	25	25	25	0	0	0	30	30	30	0	0	0	34	34	34	0	0	0	18	18	18
317	a	sp|P62888|RL30_HUMAN	P62888	RL30_HUMAN	RPL30	115	34	Homo sapiens OX=9606	1:Experimental evidence at protein level	60S ribosomal protein L30	1	0.999	3	150	150	150	59	59	59	0	0	0	22	22	22	0	0	0	30	30	30	0	0	0	19	19	19	0	0	0	6	6	6	0	0	0	14	14	14
318	a	sp|P62906|RL10A_HUMAN	P62906	RL10A_HUMAN	RPL10A	217	18	Homo sapiens OX=9606	1:Experimental evidence at protein level	60S ribosomal protein L10a	1	0.999	3	24	24	24	0	0	0	0	0	0	0	0	0	0	0	0	2	2	2	0	0	0	17	17	17	0	0	0	0	0	0	0	0	0	5	5	5
319	a	sp|P62913|RL11_HUMAN	P62913	RL11_HUMAN	RPL11	178	44	Homo sapiens OX=9606	1:Experimental evidence at protein level	60S ribosomal protein L11	1	0.999	5	190	190	190	48	48	48	0	0	0	73	73	73	0	0	0	48	48	48	0	0	0	6	6	6	0	0	0	3	3	3	0	0	0	12	12	12
320	a	sp|P62917|RL8_HUMAN	P62917	RL8_HUMAN	RPL8	257	26	Homo sapiens OX=9606	1:Experimental evidence at protein level	60S ribosomal protein L8	1	0.999	4	63	63	63	5	5	5	0	0	0	3	3	3	0	0	0	22	22	22	0	0	0	18	18	18	0	0	0	0	0	0	0	0	0	15	15	15
321	a	sp|P62942|FKB1A_HUMAN	P62942	FKB1A_HUMAN	FKBP1A	108	31	Homo sapiens OX=9606	1:Experimental evidence at protein level	Peptidyl-prolyl cis-trans isomerase FKBP1A	1	0.999	2	47	47	47	1	1	1	0	0	0	0	0	0	0	0	0	12	12	12	0	0	0	14	14	14	0	0	0	8	8	8	0	0	0	12	12	12
322	a	sp|P62995|TRA2B_HUMAN	P62995	TRA2B_HUMAN	TRA2B	288	17	Homo sapiens OX=9606	1:Experimental evidence at protein level	Transformer-2 protein homolog beta	1	0.999	3	38	38	38	0	0	0	0	0	0	3	3	3	0	0	0	18	18	18	0	0	0	17	17	17	0	0	0	0	0	0	0	0	0	0	0	0
323	a	sp|P63104|1433Z_HUMAN	P63104	1433Z_HUMAN	YWHAZ	245	30	Homo sapiens OX=9606	1:Experimental evidence at protein level	14-3-3 protein zeta/delta	1	0.999	4	90	44	90	23	10	23	0	0	0	13	4	13	0	0	0	26	15	26	0	0	0	18	11	18	0	0	0	7	2	7	0	0	0	3	2	3
324	a	sp|P63244|RACK1_HUMAN	P63244	RACK1_HUMAN	RACK1	317	53	Homo sapiens OX=9606	1:Experimental evidence at protein level	Receptor of activated protein C kinase 1	1	0.999	10	205	205	205	17	17	17	0	0	0	28	28	28	0	0	0	111	111	111	0	0	0	26	26	26	0	0	0	1	1	1	0	0	0	22	22	22
325	a	sp|P69905|HBA_HUMAN	P69905	HBA_HUMAN	HBA1	142	30	Homo sapiens	1:Experimental evidence at protein level	Hemoglobin subunit alpha	1	0.999	2	40	40	40	5	5	5	0	0	0	1	1	1	0	0	0	20	20	20	0	0	0	1	1	1	0	0	0	4	4	4	0	0	0	9	9	9
326	a	sp|P78371|TCPB_HUMAN	P78371	TCPB_HUMAN	CCT2	535	18	Homo sapiens OX=9606	1:Experimental evidence at protein level	T-complex protein 1 subunit beta	1	0.999	5	36	36	36	21	21	21	0	0	0	2	2	2	0	0	0	10	10	10	0	0	0	3	3	3	0	0	0	0	0	0	0	0	0	0	0	0
327	a	sp|P78504|JAG1_HUMAN	P78504	JAG1_HUMAN	JAG1	1218	7	Homo sapiens OX=9606	1:Experimental evidence at protein level	Protein jagged-1	1	0.999	6	22	21	22	0	0	0	0	0	0	0	0	0	0	0	0	0	0	0	0	0	0	8	8	8	0	0	0	0	0	0	0	0	0	14	13	14
328	a	sp|P78527|PRKDC_HUMAN	P78527	PRKDC_HUMAN	PRKDC	4128	14	Homo sapiens OX=9606	1:Experimental evidence at protein level	DNA-dependent protein kinase catalytic subunit	1	0.999	35	480	480	480	90	90	90	0	0	0	97	97	97	0	0	0	175	175	175	0	0	0	85	85	85	0	0	0	20	20	20	0	0	0	13	13	13
329	a	sp|P78536|ADA17_HUMAN	P78536	ADA17_HUMAN	ADAM17	824	12	Homo sapiens OX=9606	1:Experimental evidence at protein level	Disintegrin and metalloproteinase domain-containing protein 17	1	0.999	6	36	36	36	1	1	1	0	0	0	0	0	0	0	0	0	0	0	0	0	0	0	8	8	8	0	0	0	0	0	0	0	0	0	27	27	27
330	a	sp|P84090|ERH_HUMAN	P84090	ERH_HUMAN	ERH	104	40	Homo sapiens OX=9606	1:Experimental evidence at protein level	Enhancer of rudimentary homolog	1	0.999	2	4	4	4	2	2	2	0	0	0	0	0	0	0	0	0	0	0	0	0	0	0	0	0	0	0	0	0	0	0	0	0	0	0	2	2	2
331	a	sp|P84243|H33_HUMAN	P84243	H33_HUMAN	H3-3A	136	23	Homo sapiens OX=9606	1:Experimental evidence at protein level	Histone H3.3	1	0.999	1	40	40	40	1	1	1	0	0	0	0	0	0	0	0	0	6	6	6	0	0	0	11	11	11	0	0	0	10	10	10	0	0	0	12	12	12
332	a	sp|P98179|RBM3_HUMAN	P98179	RBM3_HUMAN	RBM3	157	20	Homo sapiens OX=9606	1:Experimental evidence at protein level	RNA-binding protein 3	1	0.999	1	59	59	59	16	16	16	0	0	0	0	0	0	0	0	0	11	11	11	0	0	0	17	17	17	0	0	0	9	9	9	0	0	0	6	6	6
333	a	sp|Q00325|MPCP_HUMAN	Q00325	MPCP_HUMAN	SLC25A3	362	12	Homo sapiens OX=9606	1:Experimental evidence at protein level	Phosphate carrier protein, mitochondrial	1	0.999	3	93	93	93	5	5	5	0	0	0	16	16	16	0	0	0	60	60	60	0	0	0	4	4	4	0	0	0	0	0	0	0	0	0	8	8	8
334	a	sp|Q00839|HNRPU_HUMAN	Q00839	HNRPU_HUMAN	HNRNPU	825	27	Homo sapiens OX=9606	1:Experimental evidence at protein level	Heterogeneous nuclear ribonucleoprotein U	1	0.999	14	973	973	973	207	207	207	0	0	0	273	273	273	0	0	0	199	199	199	0	0	0	124	124	124	0	0	0	95	95	95	0	0	0	75	75	75
335	a	sp|Q01105|SET_HUMAN	Q01105	SET_HUMAN	SET	290	20	Homo sapiens OX=9606	1:Experimental evidence at protein level	Protein SET	1	0.999	2	4	4	4	0	0	0	0	0	0	0	0	0	0	0	0	1	1	1	0	0	0	3	3	3	0	0	0	0	0	0	0	0	0	0	0	0
336	a	sp|Q01518|CAP1_HUMAN	Q01518	CAP1_HUMAN	CAP1	475	33	Homo sapiens OX=9606	1:Experimental evidence at protein level	Adenylyl cyclase-associated protein 1	1	0.999	9	308	308	308	53	53	53	0	0	0	34	34	34	0	0	0	48	48	48	0	0	0	81	81	81	0	0	0	38	38	38	0	0	0	54	54	54
337	a	sp|Q01650|LAT1_HUMAN	Q01650	LAT1_HUMAN	SLC7A5	507	12	Homo sapiens OX=9606	1:Experimental evidence at protein level	Large neutral amino acids transporter small subunit 1	1	0.999	4	53	53	53	0	0	0	0	0	0	0	0	0	0	0	0	2	2	2	0	0	0	16	16	16	0	0	0	4	4	4	0	0	0	31	31	31
338	a	sp|Q02543|RL18A_HUMAN	Q02543	RL18A_HUMAN	RPL18A	176	20	Homo sapiens OX=9606	1:Experimental evidence at protein level	60S ribosomal protein L18a	1	0.999	3	46	46	46	0	0	0	0	0	0	2	2	2	0	0	0	29	29	29	0	0	0	10	10	10	0	0	0	0	0	0	0	0	0	5	5	5
339	a	sp|Q02878|RL6_HUMAN	Q02878	RL6_HUMAN	RPL6	288	24	Homo sapiens OX=9606	1:Experimental evidence at protein level	60S ribosomal protein L6	1	0.999	5	322	322	322	83	83	83	0	0	0	45	45	45	0	0	0	74	74	74	0	0	0	46	46	46	0	0	0	42	42	42	0	0	0	32	32	32
340	a	sp|Q02880|TOP2B_HUMAN	Q02880	TOP2B_HUMAN	TOP2B	1626	4	Homo sapiens OX=9606	1:Experimental evidence at protein level	DNA topoisomerase 2-beta	1	0.9983	5	9	9	9	0	0	0	0	0	0	0	0	0	0	0	0	6	6	6	0	0	0	3	3	3	0	0	0	0	0	0	0	0	0	0	0	0
341	a	sp|Q02958|KRA61_SHEEP	Q02958	KRA61_SHEEP	KRTAP6-1	83	31	Ovis aries	1:Experimental evidence at protein level	Keratin-associated protein 6-1	1	0.999	2	119	119	119	0	0	0	0	0	0	0	0	0	0	0	0	0	0	0	0	0	0	0	0	0	0	0	0	113	113	113	0	0	0	6	6	6
342	a	sp|Q02978|M2OM_HUMAN	Q02978	M2OM_HUMAN	SLC25A11	314	18	Homo sapiens OX=9606	1:Experimental evidence at protein level	Mitochondrial 2-oxoglutarate/malate carrier protein	1	0.999	4	27	27	27	0	0	0	0	0	0	0	0	0	0	0	0	0	0	0	0	0	0	11	11	11	0	0	0	0	0	0	0	0	0	16	16	16
343	a	sp|Q03405|UPAR_HUMAN	Q03405	UPAR_HUMAN	PLAUR	335	48	Homo sapiens OX=9606	1:Experimental evidence at protein level	Urokinase plasminogen activator surface receptor	1	0.999	10	434	434	434	0	0	0	0	0	0	3	3	3	0	0	0	30	30	30	0	0	0	130	130	130	0	0	0	139	139	139	0	0	0	132	132	132
344	a	sp|Q06830|PRDX1_HUMAN	Q06830	PRDX1_HUMAN	PRDX1	199	57	Homo sapiens	1:Experimental evidence at protein level	Peroxiredoxin-1	1	0.999	7	106	91	106	31	27	31	0	0	0	22	14	22	0	0	0	39	36	39	0	0	0	6	6	6	0	0	0	0	0	0	0	0	0	8	8	8
345	a	sp|Q07020|RL18_HUMAN	Q07020	RL18_HUMAN	RPL18	188	19	Homo sapiens OX=9606	1:Experimental evidence at protein level	60S ribosomal protein L18	1	0.999	3	400	400	400	207	207	207	0	0	0	111	111	111	0	0	0	43	43	43	0	0	0	14	14	14	0	0	0	12	12	12	0	0	0	13	13	13
346	a	sp|Q07666|KHDR1_HUMAN	Q07666	KHDR1_HUMAN	KHDRBS1	443	4	Homo sapiens OX=9606	1:Experimental evidence at protein level	KH domain-containing, RNA-binding, signal transduction-associated protein 1	1	0.999	1	35	35	35	0	0	0	0	0	0	11	11	11	0	0	0	14	14	14	0	0	0	10	10	10	0	0	0	0	0	0	0	0	0	0	0	0
347	a	sp|Q07954|LRP1_HUMAN	Q07954	LRP1_HUMAN	LRP1	4544	3	Homo sapiens OX=9606	1:Experimental evidence at protein level	Prolow-density lipoprotein receptor-related protein 1	1	0.999	7	15	15	15	0	0	0	0	0	0	5	5	5	0	0	0	5	5	5	0	0	0	1	1	1	0	0	0	1	1	1	0	0	0	3	3	3
348	a	sp|Q07955|SRSF1_HUMAN	Q07955	SRSF1_HUMAN	SRSF1	248	19	Homo sapiens OX=9606	1:Experimental evidence at protein level	Serine/arginine-rich splicing factor 1	1	0.999	4	27	27	27	6	6	6	0	0	0	5	5	5	0	0	0	16	16	16	0	0	0	0	0	0	0	0	0	0	0	0	0	0	0	0	0	0
349	a	sp|Q08211|DHX9_HUMAN	Q08211	DHX9_HUMAN	DHX9	1270	22	Homo sapiens OX=9606	1:Experimental evidence at protein level	ATP-dependent RNA helicase A	1	0.999	20	313	313	313	67	67	67	0	0	0	79	79	79	0	0	0	85	85	85	0	0	0	33	33	33	0	0	0	22	22	22	0	0	0	27	27	27
350	a	sp|Q08334|I10R2_HUMAN	Q08334	I10R2_HUMAN	IL10RB	325	21	Homo sapiens OX=9606	1:Experimental evidence at protein level	Interleukin-10 receptor subunit beta	1	0.999	5	21	21	21	0	0	0	0	0	0	0	0	0	0	0	0	0	0	0	0	0	0	9	9	9	0	0	0	0	0	0	0	0	0	12	12	12
351	a	sp|Q09028|RBBP4_HUMAN	Q09028	RBBP4_HUMAN	RBBP4	425	32	Homo sapiens OX=9606	1:Experimental evidence at protein level	Histone-binding protein RBBP4	1	0.999	5	45	43	45	1	1	1	0	0	0	3	3	3	0	0	0	14	12	14	0	0	0	22	22	22	0	0	0	1	1	1	0	0	0	4	4	4
352	a	sp|Q09666|AHNK_HUMAN	Q09666	AHNK_HUMAN	AHNAK	5890	1	Homo sapiens OX=9606	1:Experimental evidence at protein level	Neuroblast differentiation-associated protein AHNAK	1	0.999	2	37	37	37	1	1	1	0	0	0	0	0	0	0	0	0	5	5	5	0	0	0	13	13	13	0	0	0	4	4	4	0	0	0	14	14	14
353	a	sp|Q10588|BST1_HUMAN	Q10588	BST1_HUMAN	BST1	318	28	Homo sapiens OX=9606	1:Experimental evidence at protein level	ADP-ribosyl cyclase/cyclic ADP-ribose hydrolase 2	1	0.999	6	40	40	40	0	0	0	0	0	0	0	0	0	0	0	0	0	0	0	0	0	0	11	11	11	0	0	0	6	6	6	0	0	0	23	23	23
354	a	sp|Q10589|BST2_HUMAN	Q10589	BST2_HUMAN	BST2	180	8	Homo sapiens OX=9606	1:Experimental evidence at protein level	Bone marrow stromal antigen 2	1	0.999	2	23	23	23	0	0	0	0	0	0	0	0	0	0	0	0	0	0	0	0	0	0	1	1	1	0	0	0	1	1	1	0	0	0	21	21	21
355	a	sp|Q12906|ILF3_HUMAN	Q12906	ILF3_HUMAN	ILF3	894	3	Homo sapiens OX=9606	1:Experimental evidence at protein level	Interleukin enhancer-binding factor 3	1	0.999	1	10	10	10	1	1	1	0	0	0	0	0	0	0	0	0	8	8	8	0	0	0	1	1	1	0	0	0	0	0	0	0	0	0	0	0	0
356	a	sp|Q12907|LMAN2_HUMAN	Q12907	LMAN2_HUMAN	LMAN2	356	18	Homo sapiens OX=9606	1:Experimental evidence at protein level	Vesicular integral-membrane protein VIP36	1	0.999	3	37	37	37	0	0	0	0	0	0	0	0	0	0	0	0	14	14	14	0	0	0	17	17	17	0	0	0	4	4	4	0	0	0	2	2	2
357	a	sp|Q12913|PTPRJ_HUMAN	Q12913	PTPRJ_HUMAN	PTPRJ	1337	7	Homo sapiens OX=9606	1:Experimental evidence at protein level	Receptor-type tyrosine-protein phosphatase eta	1	0.999	6	18	18	18	0	0	0	0	0	0	0	0	0	0	0	0	0	0	0	0	0	0	2	2	2	0	0	0	0	0	0	0	0	0	16	16	16
358	a	sp|Q13011|ECH1_HUMAN	Q13011	ECH1_HUMAN	ECH1	328	22	Homo sapiens OX=9606	1:Experimental evidence at protein level	Delta(3,5)-Delta(2,4)-dienoyl-CoA isomerase, mitochondrial	1	0.999	5	69	69	69	25	25	25	0	0	0	13	13	13	0	0	0	21	21	21	0	0	0	6	6	6	0	0	0	1	1	1	0	0	0	3	3	3
359	a	sp|Q13085|ACACA_HUMAN	Q13085	ACACA_HUMAN	ACACA	2346	12	Homo sapiens OX=9606	1:Experimental evidence at protein level	Acetyl-CoA carboxylase 1	1	0.999	16	342	305	342	0	0	0	0	0	0	13	13	13	0	0	0	109	107	109	0	0	0	96	72	96	0	0	0	21	20	21	0	0	0	103	93	103
360	a	sp|Q13148|TADBP_HUMAN	Q13148	TADBP_HUMAN	TARDBP	414	19	Homo sapiens OX=9606	1:Experimental evidence at protein level	TAR DNA-binding protein 43	1	0.999	5	26	26	26	0	0	0	0	0	0	3	3	3	0	0	0	7	7	7	0	0	0	12	12	12	0	0	0	0	0	0	0	0	0	4	4	4
361	a	sp|Q13155|AIMP2_HUMAN	Q13155	AIMP2_HUMAN	AIMP2	320	10	Homo sapiens OX=9606	1:Experimental evidence at protein level	Aminoacyl tRNA synthase complex-interacting multifunctional protein 2	1	0.999	2	18	18	18	1	1	1	0	0	0	3	3	3	0	0	0	6	6	6	0	0	0	7	7	7	0	0	0	0	0	0	0	0	0	1	1	1
362	a	sp|Q13177|PAK2_HUMAN	Q13177	PAK2_HUMAN	PAK2	524	4	Homo sapiens OX=9606	1:Experimental evidence at protein level	Serine/threonine-protein kinase PAK 2	1	0.999	1	46	46	46	10	10	10	0	0	0	20	20	20	0	0	0	13	13	13	0	0	0	3	3	3	0	0	0	0	0	0	0	0	0	0	0	0
363	a	sp|Q13200|PSMD2_HUMAN	Q13200	PSMD2_HUMAN	PSMD2	908	23	Homo sapiens OX=9606	1:Experimental evidence at protein level	26S proteasome non-ATPase regulatory subunit 2	1	0.999	10	23	23	23	3	3	3	0	0	0	4	4	4	0	0	0	10	10	10	0	0	0	4	4	4	0	0	0	2	2	2	0	0	0	0	0	0
364	a	sp|Q13263|TIF1B_HUMAN	Q13263	TIF1B_HUMAN	TRIM28	835	15	Homo sapiens OX=9606	1:Experimental evidence at protein level	Transcription intermediary factor 1-beta	1	0.999	6	69	69	69	9	9	9	0	0	0	9	9	9	0	0	0	45	45	45	0	0	0	6	6	6	0	0	0	0	0	0	0	0	0	0	0	0
365	a	sp|Q13423|NNTM_HUMAN	Q13423	NNTM_HUMAN	NNT	1086	5	Homo sapiens OX=9606	1:Experimental evidence at protein level	NAD(P) transhydrogenase, mitochondrial	1	0.999	3	3	3	3	0	0	0	0	0	0	0	0	0	0	0	0	1	1	1	0	0	0	0	0	0	0	0	0	0	0	0	0	0	0	2	2	2
366	a	sp|Q13443|ADAM9_HUMAN	Q13443	ADAM9_HUMAN	ADAM9	819	9	Homo sapiens OX=9606	1:Experimental evidence at protein level	Disintegrin and metalloproteinase domain-containing protein 9	1	0.999	5	16	16	16	0	0	0	0	0	0	0	0	0	0	0	0	0	0	0	0	0	0	7	7	7	0	0	0	0	0	0	0	0	0	9	9	9
367	a	sp|Q13508|NAR3_HUMAN	Q13508	NAR3_HUMAN	ART3	389	13	Homo sapiens OX=9606	1:Experimental evidence at protein level	Ecto-ADP-ribosyltransferase 3	1	0.999	4	44	44	44	0	0	0	0	0	0	0	0	0	0	0	0	0	0	0	0	0	0	22	22	22	0	0	0	1	1	1	0	0	0	21	21	21
368	a	sp|Q13576|IQGA2_HUMAN	Q13576	IQGA2_HUMAN	IQGAP2	1575	5	Homo sapiens OX=9606	1:Experimental evidence at protein level	Ras GTPase-activating-like protein IQGAP2	1	0.999	4	41	41	41	11	11	11	0	0	0	2	2	2	0	0	0	15	15	15	0	0	0	3	3	3	0	0	0	5	5	5	0	0	0	5	5	5
369	a	sp|Q13740|CD166_HUMAN	Q13740	CD166_HUMAN	ALCAM	583	49	Homo sapiens OX=9606	1:Experimental evidence at protein level	CD166 antigen	1	0.999	20	362	362	362	2	2	2	0	0	0	3	3	3	0	0	0	10	10	10	0	0	0	73	73	73	0	0	0	124	124	124	0	0	0	150	150	150
370	a	sp|Q13838|DX39B_HUMAN	Q13838	DX39B_HUMAN	DDX39B	428	34	Homo sapiens OX=9606	1:Experimental evidence at protein level	Spliceosome RNA helicase DDX39B	1	0.999	8	116	5	116	1	0	1	0	0	0	5	0	5	0	0	0	87	3	87	0	0	0	20	2	20	0	0	0	1	0	1	0	0	0	2	0	2
371	a	sp|Q14103|HNRPD_HUMAN	Q14103	HNRPD_HUMAN	HNRNPD	355	9	Homo sapiens OX=9606	1:Experimental evidence at protein level	Heterogeneous nuclear ribonucleoprotein D0	1	0.999	2	167	167	167	58	58	58	0	0	0	31	31	31	0	0	0	68	68	68	0	0	0	6	6	6	0	0	0	0	0	0	0	0	0	4	4	4
372	a	sp|Q14152|EIF3A_HUMAN	Q14152	EIF3A_HUMAN	EIF3A	1382	3	Homo sapiens OX=9606	1:Experimental evidence at protein level	Eukaryotic translation initiation factor 3 subunit A	1	0.999	3	32	32	32	4	4	4	0	0	0	0	0	0	0	0	0	17	17	17	0	0	0	9	9	9	0	0	0	1	1	1	0	0	0	1	1	1
373	a	sp|Q14165|MLEC_HUMAN	Q14165	MLEC_HUMAN	MLEC	292	21	Homo sapiens OX=9606	1:Experimental evidence at protein level	Malectin	1	0.999	3	7	7	7	1	1	1	0	0	0	0	0	0	0	0	0	1	1	1	0	0	0	0	0	0	0	0	0	0	0	0	0	0	0	5	5	5
374	a	sp|Q14166|TTL12_HUMAN	Q14166	TTL12_HUMAN	TTLL12	644	9	Homo sapiens OX=9606	1:Experimental evidence at protein level	Tubulin--tyrosine ligase-like protein 12	1	0.999	3	19	19	19	0	0	0	0	0	0	0	0	0	0	0	0	4	4	4	0	0	0	9	9	9	0	0	0	1	1	1	0	0	0	5	5	5
375	a	sp|Q14204|DYHC1_HUMAN	Q14204	DYHC1_HUMAN	DYNC1H1	4646	3	Homo sapiens OX=9606	1:Experimental evidence at protein level	Cytoplasmic dynein 1 heavy chain 1	1	0.9987	8	10	10	10	1	1	1	0	0	0	0	0	0	0	0	0	7	7	7	0	0	0	1	1	1	0	0	0	0	0	0	0	0	0	1	1	1
376	a	sp|Q14258|TRI25_HUMAN	Q14258	TRI25_HUMAN	TRIM25	630	2	Homo sapiens OX=9606	1:Experimental evidence at protein level	E3 ubiquitin/ISG15 ligase TRIM25	1	0.999	1	6	6	6	0	0	0	0	0	0	0	0	0	0	0	0	6	6	6	0	0	0	0	0	0	0	0	0	0	0	0	0	0	0	0	0	0
377	a	sp|Q14289|FAK2_HUMAN	Q14289	FAK2_HUMAN	PTK2B	1009	4	Homo sapiens OX=9606	1:Experimental evidence at protein level	Protein-tyrosine kinase 2-beta	1	0.9989	3	6	6	6	0	0	0	0	0	0	0	0	0	0	0	0	1	1	1	0	0	0	5	5	5	0	0	0	0	0	0	0	0	0	0	0	0
378	a	sp|Q14739|LBR_HUMAN	Q14739	LBR_HUMAN	LBR	615	5	Homo sapiens OX=9606	1:Experimental evidence at protein level	Delta(14)-sterol reductase LBR	1	0.999	2	42	42	42	1	1	1	0	0	0	5	5	5	0	0	0	19	19	19	0	0	0	17	17	17	0	0	0	0	0	0	0	0	0	0	0	0
379	a	sp|Q14764|MVP_HUMAN	Q14764	MVP_HUMAN	MVP	893	11	Homo sapiens OX=9606	1:Experimental evidence at protein level	Major vault protein	1	0.999	5	45	45	45	12	12	12	0	0	0	4	4	4	0	0	0	10	10	10	0	0	0	4	4	4	0	0	0	10	10	10	0	0	0	5	5	5
380	a	sp|Q14956|GPNMB_HUMAN	Q14956	GPNMB_HUMAN	GPNMB	572	3	Homo sapiens OX=9606	1:Experimental evidence at protein level	Transmembrane glycoprotein NMB	1	0.9989	1	32	32	32	9	9	9	0	0	0	3	3	3	0	0	0	6	6	6	0	0	0	6	6	6	0	0	0	5	5	5	0	0	0	3	3	3
381	a	sp|Q14974|IMB1_HUMAN	Q14974	IMB1_HUMAN	KPNB1	876	18	Homo sapiens OX=9606	1:Experimental evidence at protein level	Importin subunit beta-1	1	0.999	8	125	125	125	37	37	37	0	0	0	17	17	17	0	0	0	54	54	54	0	0	0	17	17	17	0	0	0	0	0	0	0	0	0	0	0	0
382	a	sp|Q15006|EMC2_HUMAN	Q15006	EMC2_HUMAN	EMC2	297	11	Homo sapiens OX=9606	1:Experimental evidence at protein level	ER membrane protein complex subunit 2	1	0.999	3	7	7	7	7	7	7	0	0	0	0	0	0	0	0	0	0	0	0	0	0	0	0	0	0	0	0	0	0	0	0	0	0	0	0	0	0
383	a	sp|Q15008|PSMD6_HUMAN	Q15008	PSMD6_HUMAN	PSMD6	389	7	Homo sapiens OX=9606	1:Experimental evidence at protein level	26S proteasome non-ATPase regulatory subunit 6	1	0.999	2	4	4	4	0	0	0	0	0	0	0	0	0	0	0	0	0	0	0	0	0	0	4	4	4	0	0	0	0	0	0	0	0	0	0	0	0
384	a	sp|Q15029|U5S1_HUMAN	Q15029	U5S1_HUMAN	EFTUD2	972	18	Homo sapiens OX=9606	1:Experimental evidence at protein level	116 kDa U5 small nuclear ribonucleoprotein component	1	0.999	10	30	30	30	0	0	0	0	0	0	0	0	0	0	0	0	26	26	26	0	0	0	4	4	4	0	0	0	0	0	0	0	0	0	0	0	0
385	a	sp|Q15046|SYK_HUMAN	Q15046	SYK_HUMAN	KARS1	597	4	Homo sapiens OX=9606	1:Experimental evidence at protein level	Lysine--tRNA ligase	1	0.999	2	13	13	13	0	0	0	0	0	0	0	0	0	0	0	0	3	3	3	0	0	0	9	9	9	0	0	0	1	1	1	0	0	0	0	0	0
386	a	sp|Q15149|PLEC_HUMAN	Q15149	PLEC_HUMAN	PLEC	4684	3	Homo sapiens OX=9606	1:Experimental evidence at protein level	Plectin	1	0.999	8	25	25	25	2	2	2	0	0	0	1	1	1	0	0	0	8	8	8	0	0	0	9	9	9	0	0	0	0	0	0	0	0	0	5	5	5
387	a	sp|Q15185|TEBP_HUMAN	Q15185	TEBP_HUMAN	PTGES3	160	18	Homo sapiens OX=9606	1:Experimental evidence at protein level	Prostaglandin E synthase 3	1	0.999	2	27	27	27	1	1	1	0	0	0	0	0	0	0	0	0	6	6	6	0	0	0	12	12	12	0	0	0	0	0	0	0	0	0	8	8	8
388	a	sp|Q15223|NECT1_HUMAN	Q15223	NECT1_HUMAN	NECTIN1	517	20	Homo sapiens OX=9606	1:Experimental evidence at protein level	Nectin-1	1	0.999	6	29	29	29	0	0	0	0	0	0	0	0	0	0	0	0	0	0	0	0	0	0	2	2	2	0	0	0	0	0	0	0	0	0	27	27	27
389	a	sp|Q15393|SF3B3_HUMAN	Q15393	SF3B3_HUMAN	SF3B3	1217	6	Homo sapiens OX=9606	1:Experimental evidence at protein level	Splicing factor 3B subunit 3	1	0.999	5	14	14	14	2	2	2	0	0	0	2	2	2	0	0	0	5	5	5	0	0	0	4	4	4	0	0	0	0	0	0	0	0	0	1	1	1
390	a	sp|Q15631|TSN_HUMAN	Q15631	TSN_HUMAN	TSN	228	9	Homo sapiens OX=9606	1:Experimental evidence at protein level	Translin	1	0.999	1	7	7	7	3	3	3	0	0	0	3	3	3	0	0	0	0	0	0	0	0	0	1	1	1	0	0	0	0	0	0	0	0	0	0	0	0
391	a	sp|Q16555|DPYL2_HUMAN	Q16555	DPYL2_HUMAN	DPYSL2	572	10	Homo sapiens OX=9606	1:Experimental evidence at protein level	Dihydropyrimidinase-related protein 2	1	0.9983	3	5	5	5	0	0	0	0	0	0	0	0	0	0	0	0	0	0	0	0	0	0	4	4	4	0	0	0	0	0	0	0	0	0	1	1	1
392	a	sp|Q16625|OCLN_HUMAN	Q16625	OCLN_HUMAN	OCLN	522	23	Homo sapiens OX=9606	1:Experimental evidence at protein level	Occludin	1	0.999	7	211	211	211	13	13	13	0	0	0	4	4	4	0	0	0	10	10	10	0	0	0	82	82	82	0	0	0	54	54	54	0	0	0	48	48	48
393	a	sp|Q16864|VATF_HUMAN	Q16864	VATF_HUMAN	ATP6V1F	119	48	Homo sapiens OX=9606	1:Experimental evidence at protein level	V-type proton ATPase subunit F	1	0.999	2	95	95	95	25	25	25	0	0	0	17	17	17	0	0	0	14	14	14	0	0	0	17	17	17	0	0	0	16	16	16	0	0	0	6	6	6
394	a	sp|Q16891|MIC60_HUMAN	Q16891	MIC60_HUMAN	IMMT	758	8	Homo sapiens OX=9606	1:Experimental evidence at protein level	MIC	1	0.9981	3	5	5	5	1	1	1	0	0	0	1	1	1	0	0	0	3	3	3	0	0	0	0	0	0	0	0	0	0	0	0	0	0	0	0	0	0
395	a	sp|Q1KMD3|HNRL2_HUMAN	Q1KMD3	HNRL2_HUMAN	HNRNPUL2	747	13	Homo sapiens OX=9606	1:Experimental evidence at protein level	Heterogeneous nuclear ribonucleoprotein U-like protein 2	1	0.999	6	73	73	73	0	0	0	0	0	0	2	2	2	0	0	0	29	29	29	0	0	0	25	25	25	0	0	0	11	11	11	0	0	0	6	6	6
396	a	sp|Q53GS9|SNUT2_HUMAN	Q53GS9	SNUT2_HUMAN	USP39	565	10	Homo sapiens OX=9606	1:Experimental evidence at protein level	U4/U6.U5 tri-snRNP-associated protein 2	1	0.9989	3	6	6	6	0	0	0	0	0	0	0	0	0	0	0	0	6	6	6	0	0	0	0	0	0	0	0	0	0	0	0	0	0	0	0	0	0
397	a	sp|Q562R1|ACTBL_HUMAN	Q562R1	ACTBL_HUMAN	ACTBL2	376	30	Homo sapiens OX=9606	1:Experimental evidence at protein level	Beta-actin-like protein 2	1	0.999	7	458	23	23	128	4	4	0	0	0	103	9	9	0	0	0	142	2	2	0	0	0	30	5	5	0	0	0	37	2	2	0	0	0	18	1	1
398	a	sp|Q5D862|FILA2_HUMAN	Q5D862	FILA2_HUMAN	FLG2	2391	2	Homo sapiens OX=9606	1:Experimental evidence at protein level	Filaggrin-2	1	0.999	4	30	30	30	0	0	0	0	0	0	0	0	0	0	0	0	0	0	0	0	0	0	20	20	20	0	0	0	0	0	0	0	0	0	10	10	10
399	a	sp|Q5ZPR3|CD276_HUMAN	Q5ZPR3	CD276_HUMAN	CD276	534	37	Homo sapiens OX=9606	1:Experimental evidence at protein level	CD276 antigen	1	0.999	8	91	91	91	2	2	2	0	0	0	0	0	0	0	0	0	0	0	0	0	0	0	27	27	27	0	0	0	23	23	23	0	0	0	39	39	39
400	a	sp|Q6GTX8|LAIR1_HUMAN	Q6GTX8	LAIR1_HUMAN	LAIR1	287	33	Homo sapiens OX=9606	1:Experimental evidence at protein level	Leukocyte-associated immunoglobulin-like receptor 1	1	0.999	5	31	31	31	0	0	0	0	0	0	0	0	0	0	0	0	0	0	0	0	0	0	16	16	16	0	0	0	2	2	2	0	0	0	13	13	13
401	a	sp|Q6P2Q9|PRP8_HUMAN	Q6P2Q9	PRP8_HUMAN	PRPF8	2335	10	Homo sapiens OX=9606	1:Experimental evidence at protein level	Pre-mRNA-processing-splicing factor 8	1	0.999	14	45	45	45	3	3	3	0	0	0	2	2	2	0	0	0	25	25	25	0	0	0	11	11	11	0	0	0	3	3	3	0	0	0	1	1	1
402	a	sp|Q6P9G4|TM154_HUMAN	Q6P9G4	TM154_HUMAN	TMEM154	183	36	Homo sapiens OX=9606	1:Experimental evidence at protein level	Transmembrane protein 154	1	0.999	6	65	65	65	0	0	0	0	0	0	0	0	0	0	0	0	0	0	0	0	0	0	34	34	34	0	0	0	5	5	5	0	0	0	26	26	26
403	a	sp|Q6PCB8|EMB_HUMAN	Q6PCB8	EMB_HUMAN	EMB	327	13	Homo sapiens OX=9606	1:Experimental evidence at protein level	Embigin	1	0.999	3	15	15	15	0	0	0	0	0	0	0	0	0	0	0	0	0	0	0	0	0	0	1	1	1	0	0	0	0	0	0	0	0	0	14	14	14
404	a	sp|Q70J99|UN13D_HUMAN	Q70J99	UN13D_HUMAN	UNC13D	1090	6	Homo sapiens OX=9606	1:Experimental evidence at protein level	Protein unc-13 homolog D	1	0.999	3	13	13	13	0	0	0	0	0	0	0	0	0	0	0	0	6	6	6	0	0	0	7	7	7	0	0	0	0	0	0	0	0	0	0	0	0
405	a	sp|Q71DI3|H32_HUMAN	Q71DI3	H32_HUMAN	H3C15	136	23	Homo sapiens OX=9606	1:Experimental evidence at protein level	Histone H3.2	1	0.999	1	66	66	66	0	0	0	0	0	0	0	0	0	0	0	0	12	12	12	0	0	0	26	26	26	0	0	0	11	11	11	0	0	0	17	17	17
406	a	sp|Q7KZF4|SND1_HUMAN	Q7KZF4	SND1_HUMAN	SND1	910	28	Homo sapiens OX=9606	1:Experimental evidence at protein level	Staphylococcal nuclease domain-containing protein 1	1	0.999	14	210	210	210	56	56	56	0	0	0	40	40	40	0	0	0	60	60	60	0	0	0	36	36	36	0	0	0	10	10	10	0	0	0	8	8	8
407	a	sp|Q7L2H7|EIF3M_HUMAN	Q7L2H7	EIF3M_HUMAN	EIF3M	374	4	Homo sapiens OX=9606	1:Experimental evidence at protein level	Eukaryotic translation initiation factor 3 subunit M	1	0.999	1	15	15	15	2	2	2	0	0	0	3	3	3	0	0	0	2	2	2	0	0	0	3	3	3	0	0	0	2	2	2	0	0	0	3	3	3
408	a	sp|Q7Z3B1|NEGR1_HUMAN	Q7Z3B1	NEGR1_HUMAN	NEGR1	354	9	Homo sapiens OX=9606	1:Experimental evidence at protein level	Neuronal growth regulator 1	1	0.999	2	18	18	18	0	0	0	0	0	0	0	0	0	0	0	0	0	0	0	0	0	0	3	3	3	0	0	0	2	2	2	0	0	0	13	13	13
409	a	sp|Q7Z6M3|MILR1_HUMAN	Q7Z6M3	MILR1_HUMAN	MILR1	343	11	Homo sapiens OX=9606	1:Experimental evidence at protein level	Allergin-1	1	0.999	3	12	12	12	0	0	0	0	0	0	0	0	0	0	0	0	0	0	0	0	0	0	8	8	8	0	0	0	0	0	0	0	0	0	4	4	4
410	a	sp|Q86UX7|URP2_HUMAN	Q86UX7	URP2_HUMAN	FERMT3	667	30	Homo sapiens OX=9606	1:Experimental evidence at protein level	Fermitin family homolog 3	1	0.999	11	154	154	154	22	22	22	0	0	0	13	13	13	0	0	0	33	33	33	0	0	0	36	36	36	0	0	0	22	22	22	0	0	0	28	28	28
411	a	sp|Q86V81|THOC4_HUMAN	Q86V81	THOC4_HUMAN	ALYREF	257	10	Homo sapiens OX=9606	1:Experimental evidence at protein level	THO complex subunit 4	1	0.999	2	3	3	3	1	1	1	0	0	0	0	0	0	0	0	0	0	0	0	0	0	0	1	1	1	0	0	0	0	0	0	0	0	0	1	1	1
412	a	sp|Q8IWK6|AGRA3_HUMAN	Q8IWK6	AGRA3_HUMAN	ADGRA3	1321	4	Homo sapiens OX=9606	1:Experimental evidence at protein level	Adhesion G protein-coupled receptor A3	1	0.999	4	3	3	3	0	0	0	0	0	0	0	0	0	0	0	0	0	0	0	0	0	0	1	1	1	0	0	0	0	0	0	0	0	0	2	2	2
413	a	sp|Q8N149|LIRA2_HUMAN	Q8N149	LIRA2_HUMAN	LILRA2	483	24	Homo sapiens OX=9606	1:Experimental evidence at protein level	Leukocyte immunoglobulin-like receptor subfamily A member 2	1	0.999	7	35	35	35	0	0	0	0	0	0	0	0	0	0	0	0	0	0	0	0	0	0	12	12	12	0	0	0	1	1	1	0	0	0	22	22	22
414	a	sp|Q8N357|S35F6_HUMAN	Q8N357	S35F6_HUMAN	SLC35F6	371	8	Homo sapiens OX=9606	1:Experimental evidence at protein level	Solute carrier family 35 member F6	1	0.9989	2	4	4	4	2	2	2	0	0	0	1	1	1	0	0	0	1	1	1	0	0	0	0	0	0	0	0	0	0	0	0	0	0	0	0	0	0
415	a	sp|Q8N6Y1|PCD20_HUMAN	Q8N6Y1	PCD20_HUMAN	PCDH20	951	10	Homo sapiens OX=9606	2:Experimental evidence at transcript level	Protocadherin-20	1	0.999	7	23	23	23	0	0	0	0	0	0	0	0	0	0	0	0	0	0	0	0	0	0	0	0	0	0	0	0	1	1	1	0	0	0	22	22	22
416	a	sp|Q8NBQ5|DHB11_HUMAN	Q8NBQ5	DHB11_HUMAN	HSD17B11	300	11	Homo sapiens OX=9606	1:Experimental evidence at protein level	Estradiol 17-beta-dehydrogenase 11	1	0.9976	2	5	5	5	0	0	0	0	0	0	0	0	0	0	0	0	4	4	4	0	0	0	0	0	0	0	0	0	0	0	0	0	0	0	1	1	1
417	a	sp|Q8NBX0|SCPDL_HUMAN	Q8NBX0	SCPDL_HUMAN	SCCPDH	429	11	Homo sapiens OX=9606	1:Experimental evidence at protein level	Saccharopine dehydrogenase-like oxidoreductase	1	0.999	2	27	27	27	0	0	0	0	0	0	0	0	0	0	0	0	21	21	21	0	0	0	4	4	4	0	0	0	0	0	0	0	0	0	2	2	2
418	a	sp|Q8NG11|TSN14_HUMAN	Q8NG11	TSN14_HUMAN	TSPAN14	270	23	Homo sapiens OX=9606	1:Experimental evidence at protein level	Tetraspanin-14	1	0.999	5	41	41	41	0	0	0	0	0	0	0	0	0	0	0	0	2	2	2	0	0	0	26	26	26	0	0	0	0	0	0	0	0	0	13	13	13
419	a	sp|Q8NHJ6|LIRB4_HUMAN	Q8NHJ6	LIRB4_HUMAN	LILRB4	448	31	Homo sapiens OX=9606	1:Experimental evidence at protein level	Leukocyte immunoglobulin-like receptor subfamily B member 4	1	0.999	9	45	45	45	0	0	0	0	0	0	0	0	0	0	0	0	0	0	0	0	0	0	15	15	15	0	0	0	6	6	6	0	0	0	24	24	24
420	a	sp|Q8TCZ2|C99L2_HUMAN	Q8TCZ2	C99L2_HUMAN	CD99L2	262	19	Homo sapiens OX=9606	1:Experimental evidence at protein level	CD99 antigen-like protein 2	1	0.999	4	73	73	73	0	0	0	0	0	0	0	0	0	0	0	0	0	0	0	0	0	0	8	8	8	0	0	0	45	45	45	0	0	0	20	20	20
421	a	sp|Q8TDQ1|CLM1_HUMAN	Q8TDQ1	CLM1_HUMAN	CD300LF	290	31	Homo sapiens OX=9606	1:Experimental evidence at protein level	CMRF35-like molecule 1	1	0.999	5	46	46	46	0	0	0	0	0	0	0	0	0	0	0	0	0	0	0	0	0	0	18	18	18	0	0	0	2	2	2	0	0	0	26	26	26
422	a	sp|Q8WUH6|TM263_HUMAN	Q8WUH6	TM263_HUMAN	TMEM263	116	75	Homo sapiens OX=9606	1:Experimental evidence at protein level	Transmembrane protein 263	1	0.999	6	171	171	171	19	19	19	0	0	0	25	25	25	0	0	0	40	40	40	0	0	0	30	30	30	0	0	0	30	30	30	0	0	0	27	27	27
423	a	sp|Q8WVV9|HNRLL_HUMAN	Q8WVV9	HNRLL_HUMAN	HNRNPLL	542	5	Homo sapiens OX=9606	1:Experimental evidence at protein level	Heterogeneous nuclear ribonucleoprotein L-like	1	0.999	2	2	2	2	0	0	0	0	0	0	0	0	0	0	0	0	2	2	2	0	0	0	0	0	0	0	0	0	0	0	0	0	0	0	0	0	0
424	a	sp|Q92619|HMHA1_HUMAN	Q92619	HMHA1_HUMAN	ARHGAP45	1136	4	Homo sapiens OX=9606	1:Experimental evidence at protein level	Rho GTPase-activating protein 45	1	0.999	3	5	5	5	0	0	0	0	0	0	2	2	2	0	0	0	3	3	3	0	0	0	0	0	0	0	0	0	0	0	0	0	0	0	0	0	0
425	a	sp|Q92673|SORL_HUMAN	Q92673	SORL_HUMAN	SORL1	2214	3	Homo sapiens OX=9606	1:Experimental evidence at protein level	Sortilin-related receptor	1	0.9989	6	8	8	8	0	0	0	0	0	0	0	0	0	0	0	0	0	0	0	0	0	0	1	1	1	0	0	0	0	0	0	0	0	0	7	7	7
426	a	sp|Q92688|AN32B_HUMAN	Q92688	AN32B_HUMAN	ANP32B	251	13	Homo sapiens OX=9606	1:Experimental evidence at protein level	Acidic leucine-rich nuclear phosphoprotein 32 family member B	1	0.999	2	3	3	3	3	3	3	0	0	0	0	0	0	0	0	0	0	0	0	0	0	0	0	0	0	0	0	0	0	0	0	0	0	0	0	0	0
427	a	sp|Q92692|NECT2_HUMAN	Q92692	NECT2_HUMAN	NECTIN2	538	8	Homo sapiens OX=9606	1:Experimental evidence at protein level	Nectin-2	1	0.999	3	16	16	16	0	0	0	0	0	0	0	0	0	0	0	0	0	0	0	0	0	0	10	10	10	0	0	0	2	2	2	0	0	0	4	4	4
428	a	sp|Q92835|SHIP1_HUMAN	Q92835	SHIP1_HUMAN	INPP5D	1189	10	Homo sapiens OX=9606	1:Experimental evidence at protein level	Phosphatidylinositol 3,4,5-trisphosphate 5-phosphatase 1	1	0.999	7	46	46	46	0	0	0	0	0	0	0	0	0	0	0	0	28	28	28	0	0	0	9	9	9	0	0	0	0	0	0	0	0	0	9	9	9
429	a	sp|Q92854|SEM4D_HUMAN	Q92854	SEM4D_HUMAN	SEMA4D	862	13	Homo sapiens OX=9606	1:Experimental evidence at protein level	Semaphorin-4D	1	0.999	6	24	24	24	0	0	0	0	0	0	0	0	0	0	0	0	0	0	0	0	0	0	11	11	11	0	0	0	0	0	0	0	0	0	13	13	13
430	a	sp|Q92878|RAD50_HUMAN	Q92878	RAD50_HUMAN	RAD50	1312	4	Homo sapiens OX=9606	1:Experimental evidence at protein level	DNA repair protein RAD50	1	0.999	3	22	22	22	1	1	1	0	0	0	6	6	6	0	0	0	13	13	13	0	0	0	1	1	1	0	0	0	1	1	1	0	0	0	0	0	0
431	a	sp|Q92900|RENT1_HUMAN	Q92900	RENT1_HUMAN	UPF1	1129	10	Homo sapiens OX=9606	1:Experimental evidence at protein level	Regulator of nonsense transcripts 1	1	0.999	7	17	17	17	0	0	0	0	0	0	0	0	0	0	0	0	9	9	9	0	0	0	7	7	7	0	0	0	0	0	0	0	0	0	1	1	1
432	a	sp|Q92973|TNPO1_HUMAN	Q92973	TNPO1_HUMAN	TNPO1	898	8	Homo sapiens OX=9606	1:Experimental evidence at protein level	Transportin-1	1	0.999	4	5	5	5	0	0	0	0	0	0	0	0	0	0	0	0	2	2	2	0	0	0	3	3	3	0	0	0	0	0	0	0	0	0	0	0	0
433	a	sp|Q93033|IGSF2_HUMAN	Q93033	IGSF2_HUMAN	CD101	1021	16	Homo sapiens OX=9606	1:Experimental evidence at protein level	Immunoglobulin superfamily member 2	1	0.999	11	62	62	62	0	0	0	0	0	0	0	0	0	0	0	0	0	0	0	0	0	0	14	14	14	0	0	0	0	0	0	0	0	0	48	48	48
434	a	sp|Q969H8|MYDGF_HUMAN	Q969H8	MYDGF_HUMAN	MYDGF	173	20	Homo sapiens OX=9606	1:Experimental evidence at protein level	Myeloid-derived growth factor	1	0.999	3	10	10	10	0	0	0	0	0	0	0	0	0	0	0	0	0	0	0	0	0	0	2	2	2	0	0	0	0	0	0	0	0	0	8	8	8
435	a	sp|Q969P0|IGSF8_HUMAN	Q969P0	IGSF8_HUMAN	IGSF8	613	15	Homo sapiens OX=9606	1:Experimental evidence at protein level	Immunoglobulin superfamily member 8	1	0.999	5	47	47	47	0	0	0	0	0	0	0	0	0	0	0	0	2	2	2	0	0	0	25	25	25	0	0	0	1	1	1	0	0	0	19	19	19
436	a	sp|Q969X1|LFG3_HUMAN	Q969X1	LFG3_HUMAN	TMBIM1	311	10	Homo sapiens OX=9606	1:Experimental evidence at protein level	Protein lifeguard 3	1	0.999	1	45	45	45	9	9	9	0	0	0	11	11	11	0	0	0	8	8	8	0	0	0	5	5	5	0	0	0	8	8	8	0	0	0	4	4	4
437	a	sp|Q96DI7|SNR40_HUMAN	Q96DI7	SNR40_HUMAN	SNRNP40	357	25	Homo sapiens OX=9606	1:Experimental evidence at protein level	U5 small nuclear ribonucleoprotein 40 kDa protein	1	0.9987	4	6	6	6	0	0	0	0	0	0	0	0	0	0	0	0	0	0	0	0	0	0	2	2	2	0	0	0	0	0	0	0	0	0	4	4	4
438	a	sp|Q96KP4|CNDP2_HUMAN	Q96KP4	CNDP2_HUMAN	CNDP2	475	5	Homo sapiens OX=9606	1:Experimental evidence at protein level	Cytosolic non-specific dipeptidase	1	0.999	1	29	29	29	7	7	7	0	0	0	4	4	4	0	0	0	3	3	3	0	0	0	6	6	6	0	0	0	5	5	5	0	0	0	4	4	4
439	a	sp|Q96PP8|GBP5_HUMAN	Q96PP8	GBP5_HUMAN	GBP5	586	7	Homo sapiens OX=9606	1:Experimental evidence at protein level	Guanylate-binding protein 5	1	0.999	2	18	18	18	2	2	2	0	0	0	0	0	0	0	0	0	2	2	2	0	0	0	10	10	10	0	0	0	1	1	1	0	0	0	3	3	3
440	a	sp|Q96QK1|VPS35_HUMAN	Q96QK1	VPS35_HUMAN	VPS35	796	9	Homo sapiens OX=9606	1:Experimental evidence at protein level	Vacuolar protein sorting-associated protein 35	1	0.999	5	25	25	25	6	6	6	0	0	0	2	2	2	0	0	0	6	6	6	0	0	0	11	11	11	0	0	0	0	0	0	0	0	0	0	0	0
441	a	sp|Q96RQ3|MCCA_HUMAN	Q96RQ3	MCCA_HUMAN	MCCC1	725	30	Homo sapiens OX=9606	1:Experimental evidence at protein level	Methylcrotonoyl-CoA carboxylase subunit alpha, mitochondrial	1	0.999	12	1052	1052	1052	194	194	194	0	0	0	171	171	171	0	0	0	177	177	177	0	0	0	137	137	137	0	0	0	214	214	214	0	0	0	159	159	159
442	a	sp|Q96S97|MYADM_HUMAN	Q96S97	MYADM_HUMAN	MYADM	322	16	Homo sapiens OX=9606	1:Experimental evidence at protein level	Myeloid-associated differentiation marker	1	0.999	3	1254	1254	1254	41	41	41	0	0	0	57	57	57	0	0	0	97	97	97	0	0	0	355	355	355	0	0	0	400	400	400	0	0	0	304	304	304
443	a	sp|Q99460|PSMD1_HUMAN	Q99460	PSMD1_HUMAN	PSMD1	953	14	Homo sapiens OX=9606	1:Experimental evidence at protein level	26S proteasome non-ATPase regulatory subunit 1	1	0.999	7	29	29	29	1	1	1	0	0	0	0	0	0	0	0	0	12	12	12	0	0	0	11	11	11	0	0	0	1	1	1	0	0	0	4	4	4
444	a	sp|Q99536|VAT1_HUMAN	Q99536	VAT1_HUMAN	VAT1	393	21	Homo sapiens OX=9606	1:Experimental evidence at protein level	Synaptic vesicle membrane protein VAT-1 homolog	1	0.999	4	13	13	13	5	5	5	0	0	0	1	1	1	0	0	0	6	6	6	0	0	0	0	0	0	0	0	0	1	1	1	0	0	0	0	0	0
445	a	sp|Q99538|LGMN_HUMAN	Q99538	LGMN_HUMAN	LGMN	433	6	Homo sapiens OX=9606	1:Experimental evidence at protein level	Legumain	1	0.999	1	35	35	35	0	0	0	0	0	0	0	0	0	0	0	0	24	24	24	0	0	0	7	7	7	0	0	0	1	1	1	0	0	0	3	3	3
446	a	sp|Q99798|ACON_HUMAN	Q99798	ACON_HUMAN	ACO2	780	10	Homo sapiens OX=9606	1:Experimental evidence at protein level	Aconitate hydratase, mitochondrial	1	0.999	3	14	14	14	0	0	0	0	0	0	0	0	0	0	0	0	12	12	12	0	0	0	2	2	2	0	0	0	0	0	0	0	0	0	0	0	0
447	a	sp|Q99829|CPNE1_HUMAN	Q99829	CPNE1_HUMAN	CPNE1	537	7	Homo sapiens OX=9606	1:Experimental evidence at protein level	Copine-1	1	0.9989	2	7	7	7	0	0	0	0	0	0	0	0	0	0	0	0	7	7	7	0	0	0	0	0	0	0	0	0	0	0	0	0	0	0	0	0	0
448	a	sp|Q99832|TCPH_HUMAN	Q99832	TCPH_HUMAN	CCT7	543	29	Homo sapiens OX=9606	1:Experimental evidence at protein level	T-complex protein 1 subunit eta	1	0.999	10	121	121	121	38	38	38	0	0	0	21	21	21	0	0	0	40	40	40	0	0	0	14	14	14	0	0	0	5	5	5	0	0	0	3	3	3
449	a	sp|Q9BR76|COR1B_HUMAN	Q9BR76	COR1B_HUMAN	CORO1B	489	14	Homo sapiens OX=9606	1:Experimental evidence at protein level	Coronin-1B	1	0.999	3	64	64	64	1	1	1	0	0	0	1	1	1	0	0	0	22	22	22	0	0	0	23	23	23	0	0	0	7	7	7	0	0	0	10	10	10
450	a	sp|Q9BSJ8|ESYT1_HUMAN	Q9BSJ8	ESYT1_HUMAN	ESYT1	1104	4	Homo sapiens OX=9606	1:Experimental evidence at protein level	Extended synaptotagmin-1	1	0.999	3	21	21	21	12	12	12	0	0	0	5	5	5	0	0	0	4	4	4	0	0	0	0	0	0	0	0	0	0	0	0	0	0	0	0	0	0
451	a	sp|Q9BTT0|AN32E_HUMAN	Q9BTT0	AN32E_HUMAN	ANP32E	268	29	Homo sapiens OX=9606	1:Experimental evidence at protein level	Acidic leucine-rich nuclear phosphoprotein 32 family member E	1	0.999	6	196	196	196	40	40	40	0	0	0	53	53	53	0	0	0	52	52	52	0	0	0	37	37	37	0	0	0	6	6	6	0	0	0	8	8	8
452	a	sp|Q9BUJ2|HNRL1_HUMAN	Q9BUJ2	HNRL1_HUMAN	HNRNPUL1	856	11	Homo sapiens OX=9606	1:Experimental evidence at protein level	Heterogeneous nuclear ribonucleoprotein U-like protein 1	1	0.999	5	34	34	34	0	0	0	0	0	0	6	6	6	0	0	0	15	15	15	0	0	0	3	3	3	0	0	0	0	0	0	0	0	0	10	10	10
453	a	sp|Q9C0C4|SEM4C_HUMAN	Q9C0C4	SEM4C_HUMAN	SEMA4C	833	8	Homo sapiens OX=9606	1:Experimental evidence at protein level	Semaphorin-4C	1	0.999	4	9	9	9	0	0	0	0	0	0	0	0	0	0	0	0	0	0	0	0	0	0	2	2	2	0	0	0	0	0	0	0	0	0	7	7	7
454	a	sp|Q9H0A0|NAT10_HUMAN	Q9H0A0	NAT10_HUMAN	NAT10	1025	10	Homo sapiens OX=9606	1:Experimental evidence at protein level	RNA cytidine acetyltransferase	1	0.999	5	42	42	42	2	2	2	0	0	0	2	2	2	0	0	0	25	25	25	0	0	0	5	5	5	0	0	0	1	1	1	0	0	0	7	7	7
455	a	sp|Q9H299|SH3L3_HUMAN	Q9H299	SH3L3_HUMAN	SH3BGRL3	93	35	Homo sapiens OX=9606	1:Experimental evidence at protein level	SH3 domain-binding glutamic acid-rich-like protein 3	1	0.999	1	150	150	150	35	35	35	0	0	0	12	12	12	0	0	0	24	24	24	0	0	0	35	35	35	0	0	0	27	27	27	0	0	0	17	17	17
456	a	sp|Q9H3S1|SEM4A_HUMAN	Q9H3S1	SEM4A_HUMAN	SEMA4A	761	26	Homo sapiens OX=9606	1:Experimental evidence at protein level	Semaphorin-4A	1	0.999	11	166	166	166	0	0	0	0	0	0	0	0	0	0	0	0	0	0	0	0	0	0	38	38	38	0	0	0	37	37	37	0	0	0	91	91	91
457	a	sp|Q9H4A4|AMPB_HUMAN	Q9H4A4	AMPB_HUMAN	RNPEP	650	17	Homo sapiens OX=9606	1:Experimental evidence at protein level	Aminopeptidase B	1	0.999	6	8	8	8	0	0	0	0	0	0	1	1	1	0	0	0	3	3	3	0	0	0	3	3	3	0	0	0	0	0	0	0	0	0	1	1	1
458	a	sp|Q9H6X2|ANTR1_HUMAN	Q9H6X2	ANTR1_HUMAN	ANTXR1	564	8	Homo sapiens OX=9606	1:Experimental evidence at protein level	Anthrax toxin receptor 1	1	0.999	3	11	9	11	0	0	0	0	0	0	0	0	0	0	0	0	0	0	0	0	0	0	0	0	0	0	0	0	0	0	0	0	0	0	11	9	11
459	a	sp|Q9HB71|CYBP_HUMAN	Q9HB71	CYBP_HUMAN	CACYBP	228	24	Homo sapiens OX=9606	1:Experimental evidence at protein level	Calcyclin-binding protein	1	0.999	3	10	10	10	0	0	0	0	0	0	0	0	0	0	0	0	4	4	4	0	0	0	4	4	4	0	0	0	0	0	0	0	0	0	2	2	2
460	a	sp|Q9HBI0|PARVG_HUMAN	Q9HBI0	PARVG_HUMAN	PARVG	331	20	Homo sapiens OX=9606	1:Experimental evidence at protein level	Gamma-parvin	1	0.9948	3	6	6	6	0	0	0	0	0	0	2	2	2	0	0	0	4	4	4	0	0	0	0	0	0	0	0	0	0	0	0	0	0	0	0	0	0
461	a	sp|Q9NPH3|IL1AP_HUMAN	Q9NPH3	IL1AP_HUMAN	IL1RAP	570	18	Homo sapiens OX=9606	1:Experimental evidence at protein level	Interleukin-1 receptor accessory protein	1	0.999	9	97	97	97	0	0	0	0	0	0	0	0	0	0	0	0	2	2	2	0	0	0	29	29	29	0	0	0	4	4	4	0	0	0	62	62	62
462	a	sp|Q9NQC3|RTN4_HUMAN	Q9NQC3	RTN4_HUMAN	RTN4	1192	4	Homo sapiens OX=9606	1:Experimental evidence at protein level	Reticulon-4	1	0.999	3	24	24	24	2	2	2	0	0	0	0	0	0	0	0	0	20	20	20	0	0	0	2	2	2	0	0	0	0	0	0	0	0	0	0	0	0
463	a	sp|Q9NR30|DDX21_HUMAN	Q9NR30	DDX21_HUMAN	DDX21	783	10	Homo sapiens OX=9606	1:Experimental evidence at protein level	Nucleolar RNA helicase 2	1	0.999	5	51	43	51	4	4	4	0	0	0	3	3	3	0	0	0	40	32	40	0	0	0	2	2	2	0	0	0	0	0	0	0	0	0	2	2	2
464	a	sp|Q9NTK5|OLA1_HUMAN	Q9NTK5	OLA1_HUMAN	OLA1	396	19	Homo sapiens OX=9606	1:Experimental evidence at protein level	Obg-like ATPase 1	1	0.999	4	22	22	22	0	0	0	0	0	0	0	0	0	0	0	0	10	10	10	0	0	0	10	10	10	0	0	0	1	1	1	0	0	0	1	1	1
465	a	sp|Q9NV96|CC50A_HUMAN	Q9NV96	CC50A_HUMAN	TMEM30A	361	12	Homo sapiens OX=9606	1:Experimental evidence at protein level	Cell cycle control protein 50A	1	0.999	3	70	70	70	0	0	0	0	0	0	1	1	1	0	0	0	0	0	0	0	0	0	20	20	20	0	0	0	19	19	19	0	0	0	30	30	30
466	a	sp|Q9NVP1|DDX18_HUMAN	Q9NVP1	DDX18_HUMAN	DDX18	670	8	Homo sapiens OX=9606	1:Experimental evidence at protein level	ATP-dependent RNA helicase DDX18	1	0.999	4	23	23	23	0	0	0	0	0	0	0	0	0	0	0	0	16	16	16	0	0	0	4	4	4	0	0	0	0	0	0	0	0	0	3	3	3
467	a	sp|Q9NX40|OCAD1_HUMAN	Q9NX40	OCAD1_HUMAN	OCIAD1	245	12	Homo sapiens OX=9606	1:Experimental evidence at protein level	OCIA domain-containing protein 1	1	0.999	2	39	39	39	11	11	11	0	0	0	5	5	5	0	0	0	18	18	18	0	0	0	5	5	5	0	0	0	0	0	0	0	0	0	0	0	0
468	a	sp|Q9NY35|CLDN1_HUMAN	Q9NY35	CLDN1_HUMAN	CLDND1	253	10	Homo sapiens OX=9606	1:Experimental evidence at protein level	Claudin domain-containing protein 1	1	0.9989	2	9	9	9	0	0	0	0	0	0	0	0	0	0	0	0	0	0	0	0	0	0	4	4	4	0	0	0	0	0	0	0	0	0	5	5	5
469	a	sp|Q9NZM1|MYOF_HUMAN	Q9NZM1	MYOF_HUMAN	MYOF	2061	5	Homo sapiens OX=9606	1:Experimental evidence at protein level	Myoferlin	1	0.9967	6	11	11	11	0	0	0	0	0	0	0	0	0	0	0	0	9	9	9	0	0	0	2	2	2	0	0	0	0	0	0	0	0	0	0	0	0
470	a	sp|Q9P258|RCC2_HUMAN	Q9P258	RCC2_HUMAN	RCC2	522	12	Homo sapiens OX=9606	1:Experimental evidence at protein level	Protein RCC2	1	0.999	4	36	36	36	0	0	0	0	0	0	0	0	0	0	0	0	2	2	2	0	0	0	9	9	9	0	0	0	0	0	0	0	0	0	25	25	25
471	a	sp|Q9P2J5|SYLC_HUMAN	Q9P2J5	SYLC_HUMAN	LARS1	1176	5	Homo sapiens OX=9606	1:Experimental evidence at protein level	Leucine--tRNA ligase, cytoplasmic	1	0.999	5	12	12	12	1	1	1	0	0	0	0	0	0	0	0	0	4	4	4	0	0	0	7	7	7	0	0	0	0	0	0	0	0	0	0	0	0
472	a	sp|Q9UBG0|MRC2_HUMAN	Q9UBG0	MRC2_HUMAN	MRC2	1479	43	Homo sapiens OX=9606	1:Experimental evidence at protein level	C-type mannose receptor 2	1	0.999	37	625	625	625	4	4	4	0	0	0	13	13	13	0	0	0	42	42	42	0	0	0	223	223	223	0	0	0	143	143	143	0	0	0	200	200	200
473	a	sp|Q9UBX3|DIC_HUMAN	Q9UBX3	DIC_HUMAN	SLC25A10	287	19	Homo sapiens OX=9606	1:Experimental evidence at protein level	Mitochondrial dicarboxylate carrier	1	0.999	3	15	15	15	2	2	2	0	0	0	1	1	1	0	0	0	6	6	6	0	0	0	0	0	0	0	0	0	0	0	0	0	0	0	6	6	6
474	a	sp|Q9UIQ6|LCAP_HUMAN	Q9UIQ6	LCAP_HUMAN	LNPEP	1025	13	Homo sapiens OX=9606	1:Experimental evidence at protein level	Leucyl-cystinyl aminopeptidase	1	0.999	10	16	16	16	0	0	0	0	0	0	0	0	0	0	0	0	0	0	0	0	0	0	0	0	0	0	0	0	0	0	0	0	0	0	16	16	16
475	a	sp|Q9UIW2|PLXA1_HUMAN	Q9UIW2	PLXA1_HUMAN	PLXNA1	1896	5	Homo sapiens OX=9606	1:Experimental evidence at protein level	Plexin-A1	1	0.999	6	20	20	20	0	0	0	0	0	0	0	0	0	0	0	0	0	0	0	0	0	0	5	5	5	0	0	0	0	0	0	0	0	0	15	15	15
476	a	sp|Q9UJQ1|LAMP5_HUMAN	Q9UJQ1	LAMP5_HUMAN	LAMP5	280	10	Homo sapiens OX=9606	1:Experimental evidence at protein level	Lysosome-associated membrane glycoprotein 5	1	0.9987	2	3	3	3	0	0	0	0	0	0	0	0	0	0	0	0	0	0	0	0	0	0	1	1	1	0	0	0	0	0	0	0	0	0	2	2	2
477	a	sp|Q9UJU6|DBNL_HUMAN	Q9UJU6	DBNL_HUMAN	DBNL	430	15	Homo sapiens OX=9606	1:Experimental evidence at protein level	Drebrin-like protein	1	0.999	3	8	8	8	1	1	1	0	0	0	0	0	0	0	0	0	1	1	1	0	0	0	6	6	6	0	0	0	0	0	0	0	0	0	0	0	0
478	a	sp|Q9UKJ1|PILRA_HUMAN	Q9UKJ1	PILRA_HUMAN	PILRA	303	11	Homo sapiens OX=9606	1:Experimental evidence at protein level	Paired immunoglobulin-like type 2 receptor alpha	1	0.9987	3	23	23	23	0	0	0	0	0	0	0	0	0	0	0	0	0	0	0	0	0	0	9	9	9	0	0	0	0	0	0	0	0	0	14	14	14
479	a	sp|Q9UL46|PSME2_HUMAN	Q9UL46	PSME2_HUMAN	PSME2	239	18	Homo sapiens OX=9606	1:Experimental evidence at protein level	Proteasome activator complex subunit 2	1	0.999	3	37	37	37	1	1	1	0	0	0	0	0	0	0	0	0	0	0	0	0	0	0	19	19	19	0	0	0	6	6	6	0	0	0	11	11	11
480	a	sp|Q9ULV4|COR1C_HUMAN	Q9ULV4	COR1C_HUMAN	CORO1C	474	18	Homo sapiens OX=9606	1:Experimental evidence at protein level	Coronin-1C	1	0.999	4	57	57	57	1	1	1	0	0	0	1	1	1	0	0	0	6	6	6	0	0	0	36	36	36	0	0	0	4	4	4	0	0	0	9	9	9
481	a	sp|Q9UMS4|PRP19_HUMAN	Q9UMS4	PRP19_HUMAN	PRPF19	504	16	Homo sapiens OX=9606	1:Experimental evidence at protein level	Pre-mRNA-processing factor 19	1	0.999	5	24	24	24	0	0	0	0	0	0	0	0	0	0	0	0	17	17	17	0	0	0	0	0	0	0	0	0	0	0	0	0	0	0	7	7	7
482	a	sp|Q9UQ80|PA2G4_HUMAN	Q9UQ80	PA2G4_HUMAN	PA2G4	394	30	Homo sapiens OX=9606	1:Experimental evidence at protein level	Proliferation-associated protein 2G4	1	0.999	6	85	85	85	12	12	12	0	0	0	8	8	8	0	0	0	37	37	37	0	0	0	14	14	14	0	0	0	7	7	7	0	0	0	7	7	7
483	a	sp|Q9Y219|JAG2_HUMAN	Q9Y219	JAG2_HUMAN	JAG2	1238	3	Homo sapiens OX=9606	1:Experimental evidence at protein level	Protein jagged-2	1	0.999	3	3	2	2	0	0	0	0	0	0	0	0	0	0	0	0	0	0	0	0	0	0	0	0	0	0	0	0	0	0	0	0	0	0	3	2	2
484	a	sp|Q9Y230|RUVB2_HUMAN	Q9Y230	RUVB2_HUMAN	RUVBL2	463	8	Homo sapiens OX=9606	1:Experimental evidence at protein level	RuvB-like 2	1	0.999	3	5	5	5	0	0	0	0	0	0	0	0	0	0	0	0	1	1	1	0	0	0	4	4	4	0	0	0	0	0	0	0	0	0	0	0	0
485	a	sp|Q9Y262|EIF3L_HUMAN	Q9Y262	EIF3L_HUMAN	EIF3L	564	12	Homo sapiens OX=9606	1:Experimental evidence at protein level	Eukaryotic translation initiation factor 3 subunit L	1	0.9984	4	9	9	9	0	0	0	0	0	0	0	0	0	0	0	0	2	2	2	0	0	0	5	5	5	0	0	0	0	0	0	0	0	0	2	2	2
486	a	sp|Q9Y265|RUVB1_HUMAN	Q9Y265	RUVB1_HUMAN	RUVBL1	456	16	Homo sapiens OX=9606	1:Experimental evidence at protein level	RuvB-like 1	1	0.999	4	58	58	58	27	27	27	0	0	0	20	20	20	0	0	0	11	11	11	0	0	0	0	0	0	0	0	0	0	0	0	0	0	0	0	0	0
487	a	sp|Q9Y277|VDAC3_HUMAN	Q9Y277	VDAC3_HUMAN	VDAC3	283	49	Homo sapiens OX=9606	1:Experimental evidence at protein level	Voltage-dependent anion-selective channel protein 3	1	0.999	9	72	72	72	4	4	4	0	0	0	13	13	13	0	0	0	17	17	17	0	0	0	16	16	16	0	0	0	0	0	0	0	0	0	22	22	22
488	a	sp|Q9Y3I0|RTCB_HUMAN	Q9Y3I0	RTCB_HUMAN	RTCB	505	17	Homo sapiens OX=9606	1:Experimental evidence at protein level	RNA-splicing ligase RtcB homolog	1	0.9987	3	3	3	3	0	0	0	0	0	0	0	0	0	0	0	0	1	1	1	0	0	0	1	1	1	0	0	0	0	0	0	0	0	0	1	1	1
489	a	sp|Q9Y3Z3|SAMH1_HUMAN	Q9Y3Z3	SAMH1_HUMAN	SAMHD1	626	22	Homo sapiens OX=9606	1:Experimental evidence at protein level	Deoxynucleoside triphosphate triphosphohydrolase SAMHD1	1	0.999	9	258	258	258	51	51	51	0	0	0	73	73	73	0	0	0	62	62	62	0	0	0	34	34	34	0	0	0	22	22	22	0	0	0	16	16	16
490	a	sp|Q9Y490|TLN1_HUMAN	Q9Y490	TLN1_HUMAN	TLN1	2541	7	Homo sapiens OX=9606	1:Experimental evidence at protein level	Talin-1	1	0.999	7	253	253	253	62	62	62	0	0	0	58	58	58	0	0	0	45	45	45	0	0	0	39	39	39	0	0	0	31	31	31	0	0	0	18	18	18
491	a	sp|Q9Y5B9|SP16H_HUMAN	Q9Y5B9	SP16H_HUMAN	SUPT16H	1047	7	Homo sapiens OX=9606	1:Experimental evidence at protein level	FACT complex subunit SPT16	1	0.999	4	22	22	22	1	1	1	0	0	0	2	2	2	0	0	0	16	16	16	0	0	0	2	2	2	0	0	0	0	0	0	0	0	0	1	1	1
492	a	sp|Q9Y624|JAM1_HUMAN	Q9Y624	JAM1_HUMAN	F11R	299	37	Homo sapiens OX=9606	1:Experimental evidence at protein level	Junctional adhesion molecule A	1	0.999	7	149	149	149	5	5	5	0	0	0	2	2	2	0	0	0	0	0	0	0	0	0	46	46	46	0	0	0	35	35	35	0	0	0	61	61	61
493	a	sp|Q9Y678|COPG1_HUMAN	Q9Y678	COPG1_HUMAN	COPG1	874	11	Homo sapiens OX=9606	1:Experimental evidence at protein level	Coatomer subunit gamma-1	1	0.9982	5	10	9	10	0	0	0	0	0	0	0	0	0	0	0	0	8	7	8	0	0	0	2	2	2	0	0	0	0	0	0	0	0	0	0	0	0
494	a	sp|Q9Y6C9|MTCH2_HUMAN	Q9Y6C9	MTCH2_HUMAN	MTCH2	303	14	Homo sapiens OX=9606	1:Experimental evidence at protein level	Mitochondrial carrier homolog 2	1	0.999	3	11	11	11	0	0	0	0	0	0	0	0	0	0	0	0	7	7	7	0	0	0	0	0	0	0	0	0	0	0	0	0	0	0	4	4	4
495	a	sp|B0I1T2|MYO1G_HUMAN	B0I1T2	MYO1G_HUMAN	MYO1G	1018	28	Homo sapiens OX=9606	1:Experimental evidence at protein level	Unconventional myosin-Ig	1	0.999	16	221	221	221	29	29	29	0	0	0	19	19	19	0	0	0	115	115	115	0	0	0	43	43	43	0	0	0	3	3	3	0	0	0	12	12	12
496	a	sp|O00571|DDX3X_HUMAN	O00571	DDX3X_HUMAN	DDX3X	662	17	Homo sapiens OX=9606	1:Experimental evidence at protein level	ATP-dependent RNA helicase DDX3X	1	0.999	9	94	93	93	5	5	5	0	0	0	22	22	22	0	0	0	55	54	54	0	0	0	8	8	8	0	0	0	3	3	3	0	0	0	1	1	1
497	a	sp|O14950|ML12B_HUMAN	O14950	ML12B_HUMAN	MYL12B	172	28	Homo sapiens OX=9606	1:Experimental evidence at protein level	Myosin regulatory light chain 12B	1	0.999	3	11	11	11	0	0	0	0	0	0	0	0	0	0	0	0	10	10	10	0	0	0	1	1	1	0	0	0	0	0	0	0	0	0	0	0	0
498	a	sp|O15143|ARC1B_HUMAN	O15143	ARC1B_HUMAN	ARPC1B	372	25	Homo sapiens OX=9606	1:Experimental evidence at protein level	Actin-related protein 2/3 complex subunit 1B	1	0.999	5	58	58	58	0	0	0	0	0	0	0	0	0	0	0	0	20	20	20	0	0	0	21	21	21	0	0	0	4	4	4	0	0	0	13	13	13
499	b	sp|P12814|ACTN1_HUMAN	P12814	ACTN1_HUMAN	ACTN1	892	12	Homo sapiens OX=9606	1:Experimental evidence at protein level	Alpha-actinin-1	1	0.999	8	60	23	24	8	8	8	0	0	0	5	0	0	0	0	0	18	5	6	0	0	0	20	6	6	0	0	0	1	1	1	0	0	0	8	3	3
499	a	sp|O43707|ACTN4_HUMAN	O43707	ACTN4_HUMAN	ACTN4	911	16	Homo sapiens OX=9606	1:Experimental evidence at protein level	Alpha-actinin-4	1	0.999	7	66	30	66	0	0	0	0	0	0	5	0	5	0	0	0	29	17	29	0	0	0	18	4	18	0	0	0	2	2	2	0	0	0	12	7	12
500	a	sp|O60814|H2B1K_HUMAN	O60814	H2B1K_HUMAN	H2BC12	126	19	Homo sapiens OX=9606	1:Experimental evidence at protein level	Histone H2B type 1-K	1	0.999	3	513	55	513	55	0	55	0	0	0	107	2	107	0	0	0	209	36	209	0	0	0	61	6	61	0	0	0	43	6	43	0	0	0	38	5	38
500	b	sp|P06899|H2B1J_HUMAN	P06899	H2B1J_HUMAN	H2BC11	126	19	Homo sapiens OX=9606	1:Experimental evidence at protein level	Histone H2B type 1-J	1	0.999	3	487	0	29	55	0	0	0	0	0	105	0	0	0	0	0	190	0	17	0	0	0	58	0	3	0	0	0	41	0	4	0	0	0	38	0	5
501	a	sp|P00338|LDHA_HUMAN	P00338	LDHA_HUMAN	LDHA	332	33	Homo sapiens OX=9606	1:Experimental evidence at protein level	L-lactate dehydrogenase A chain	1	0.999	6	217	201	217	27	27	27	0	0	0	34	34	34	0	0	0	54	54	54	0	0	0	53	47	53	0	0	0	11	11	11	0	0	0	38	28	38
501	b	sp|P07195|LDHB_HUMAN	P07195	LDHB_HUMAN	LDHB	334	32	Homo sapiens OX=9606	1:Experimental evidence at protein level	L-lactate dehydrogenase B chain	1	0.999	7	76	60	60	16	16	16	0	0	0	4	4	4	0	0	0	5	5	5	0	0	0	23	17	17	0	0	0	6	6	6	0	0	0	22	12	12
502	a	sp|P00558|PGK1_HUMAN	P00558	PGK1_HUMAN	PGK1	417	35	Homo sapiens OX=9606	1:Experimental evidence at protein level	Phosphoglycerate kinase 1	1	0.999	9	140	140	140	22	22	22	0	0	0	12	12	12	0	0	0	35	35	35	0	0	0	25	25	25	0	0	0	15	15	15	0	0	0	31	31	31
503	a	sp|P00747|PLMN_HUMAN	P00747	PLMN_HUMAN	PLG	810	3	Homo sapiens OX=9606	1:Experimental evidence at protein level	Plasminogen	1	0.999	2	168	168	168	10	10	10	0	0	0	21	21	21	0	0	0	117	117	117	0	0	0	9	9	9	0	0	0	0	0	0	0	0	0	11	11	11
504	a	sp|P00918|CAH2_HUMAN	P00918	CAH2_HUMAN	CA2	260	36	Homo sapiens	1:Experimental evidence at protein level	Carbonic anhydrase 2	1	0.999	6	142	142	142	26	26	26	0	0	0	23	23	23	0	0	0	33	33	33	0	0	0	15	15	15	0	0	0	13	13	13	0	0	0	32	32	32
505	c	sp|P08131|KRB2D_SHEEP	P08131	KRB2D_SHEEP		182	26	Ovis aries	4:Protein predicted	Keratin, high-sulfur matrix protein, B2D	0.6239	0.999	2	22	0	22	0	0	0	0	0	0	0	0	0	0	0	0	0	0	0	0	0	0	0	0	0	0	0	0	22	0	22	0	0	0	0	0	0
505	a	sp|P02440|KRB2C_SHEEP	P02440	KRB2C_SHEEP		152	52	Ovis aries	1:Experimental evidence at protein level	Keratin, high-sulfur matrix protein, B2C	0.9998	0.9986	3	5	3	3	0	0	0	0	0	0	0	0	0	0	0	0	0	0	0	0	0	0	0	0	0	0	0	0	5	3	3	0	0	0	0	0	0
506	a	sp|P02441|KRA3_SHEEP	P02441	KRA3_SHEEP		131	35	Ovis aries	1:Experimental evidence at protein level	Keratin, high-sulfur matrix protein, IIIA3	1	0.999	3	193	175	193	0	0	0	0	0	0	0	0	0	0	0	0	0	0	0	0	0	0	0	0	0	0	0	0	193	175	193	0	0	0	0	0	0
507	b	sp|P25690|K1M2_SHEEP	P25690	K1M2_SHEEP		404	58	Ovis aries	3:Protein inferred from homology	Keratin, type I microfibrillar, 47.6 kDa	1	0.999	25	2006	133	819	0	0	0	0	0	0	0	0	0	0	0	0	0	0	0	0	0	0	0	0	0	0	0	0	1729	97	754	0	0	0	277	36	65
507	d	sp|O76009|KT33A_HUMAN	O76009	KT33A_HUMAN	KRT33A	404	26	Homo sapiens	2:Experimental evidence at transcript level	Keratin, type I cuticular Ha3-I	1	0.999	13	947	11	241	0	0	0	0	0	0	0	0	0	0	0	0	0	0	0	0	0	0	0	0	0	0	0	0	812	1	175	0	0	0	135	10	66
507	a	sp|P02534|K1M1_SHEEP	P02534	K1M1_SHEEP		412	77	Ovis aries	1:Experimental evidence at protein level	Keratin, type I microfibrillar 48 kDa, component 8C-1	1	0.999	30	3173	1742	3173	0	0	0	0	0	0	0	0	0	0	0	0	0	0	0	0	0	0	0	0	0	0	0	0	2845	1676	2845	0	0	0	328	66	328
507	e	sp|Q14525|KT33B_HUMAN	Q14525	KT33B_HUMAN	KRT33B	404	24	Homo sapiens	1:Experimental evidence at protein level	Keratin, type I cuticular Ha3-II	1	0.999	10	745	51	51	0	0	0	0	0	0	0	0	0	0	0	0	0	0	0	0	0	0	0	0	0	0	0	0	650	39	39	0	0	0	95	12	12
507	g	sp|O76013|KRT36_HUMAN	O76013	KRT36_HUMAN	KRT36	467	19	Homo sapiens	2:Experimental evidence at transcript level	Keratin, type I cuticular Ha6	1	0.999	7	166	59	59	0	0	0	0	0	0	0	0	0	0	0	0	0	0	0	0	0	0	0	0	0	0	0	0	125	52	52	0	0	0	41	7	7
507	c	sp|Q92764|KRT35_HUMAN	Q92764	KRT35_HUMAN	KRT35	455	28	Homo sapiens	2:Experimental evidence at transcript level	Keratin, type I cuticular Ha5	1	0.999	15	894	50	80	0	0	0	0	0	0	0	0	0	0	0	0	0	0	0	0	0	0	0	0	0	0	0	0	766	41	41	0	0	0	128	9	39
508	b	sp|P09972|ALDOC_HUMAN	P09972	ALDOC_HUMAN	ALDOC	364	14	Homo sapiens OX=9606	1:Experimental evidence at protein level	Fructose-bisphosphate aldolase C	0.9989	0.999	2	41	40	40	1	1	1	0	0	0	3	3	3	0	0	0	22	22	22	0	0	0	3	3	3	0	0	0	0	0	0	0	0	0	12	11	11
508	a	sp|P04075|ALDOA_HUMAN	P04075	ALDOA_HUMAN	ALDOA	364	53	Homo sapiens OX=9606	1:Experimental evidence at protein level	Fructose-bisphosphate aldolase A	1	0.999	10	599	598	599	192	192	192	0	0	0	65	65	65	0	0	0	152	152	152	0	0	0	89	89	89	0	0	0	29	29	29	0	0	0	72	71	72
509	g	sp|O95678|K2C75_HUMAN	O95678	K2C75_HUMAN	KRT75	551	6	Homo sapiens OX=9606	1:Experimental evidence at protein level	Keratin, type II cytoskeletal 75	0.9994	0.999	3	69	1	1	12	0	0	0	0	0	8	0	0	0	0	0	10	0	0	0	0	0	14	0	0	0	0	0	9	1	1	0	0	0	16	0	0
509	a	sp|P04264|K2C1_HUMAN	P04264	K2C1_HUMAN	KRT1	644	63	Homo sapiens	1:Experimental evidence at protein level	Keratin, type II cytoskeletal 1	1	0.999	33	4186	3611	4186	827	665	827	0	0	0	894	722	894	0	0	0	772	729	772	0	0	0	642	572	642	0	0	0	611	519	611	0	0	0	440	404	440
509	b	sp|P35908|K22E_HUMAN	P35908	K22E_HUMAN	KRT2	639	61	Homo sapiens	1:Experimental evidence at protein level	Keratin, type II cytoskeletal 2 epidermal	1	0.999	29	1255	883	954	171	42	54	0	0	0	81	11	19	0	0	0	309	265	275	0	0	0	267	220	234	0	0	0	212	168	176	0	0	0	215	177	196
509	c	sp|P02538|K2C6A_HUMAN	P02538	K2C6A_HUMAN	KRT6A	564	27	Homo sapiens OX=9606	1:Experimental evidence at protein level	Keratin, type II cytoskeletal 6A	1	0.999	13	222	13	47	13	0	0	0	0	0	10	0	0	0	0	0	35	0	0	0	0	0	80	6	25	0	0	0	31	0	0	0	0	0	53	7	22
509	f	sp|Q14CN4|K2C72_HUMAN	Q14CN4	K2C72_HUMAN	KRT72	511	7	Homo sapiens OX=9606	1:Experimental evidence at protein level	Keratin, type II cytoskeletal 72	1	0.999	4	22	7	22	0	0	0	0	0	0	1	1	1	0	0	0	0	0	0	0	0	0	3	3	3	0	0	0	12	0	12	0	0	0	6	3	6
509	e	sp|P13647|K2C5_HUMAN	P13647	K2C5_HUMAN	KRT5	590	21	Homo sapiens OX=9606	1:Experimental evidence at protein level	Keratin, type II cytoskeletal 5	1	0.999	10	298	126	213	13	0	0	0	0	0	10	0	0	0	0	0	36	1	25	0	0	0	145	90	123	0	0	0	31	0	21	0	0	0	63	35	44
509	d	sp|P04259|K2C6B_HUMAN	P04259	K2C6B_HUMAN	KRT6B	564	27	Homo sapiens OX=9606	1:Experimental evidence at protein level	Keratin, type II cytoskeletal 6B	1	0.999	13	219	10	10	13	0	0	0	0	0	10	0	0	0	0	0	35	0	0	0	0	0	81	7	7	0	0	0	31	0	0	0	0	0	49	3	3
510	a	sp|P04439|HLAA_HUMAN	P04439	HLAA_HUMAN	HLA-A	365	21	Homo sapiens OX=9606	1:Experimental evidence at protein level	HLA class I histocompatibility antigen, A alpha chain	1	0.999	6	115	83	115	1	0	1	0	0	0	0	0	0	0	0	0	39	39	39	0	0	0	20	8	20	0	0	0	41	33	41	0	0	0	14	3	14
510	b	sp|P10321|HLAC_HUMAN	P10321	HLAC_HUMAN	HLA-C	366	18	Homo sapiens OX=9606	1:Experimental evidence at protein level	HLA class I histocompatibility antigen, C alpha chain	1	0.999	5	40	24	24	0	0	0	0	0	0	1	1	1	0	0	0	0	0	0	0	0	0	20	14	14	0	0	0	10	4	4	0	0	0	9	5	5
510	c	sp|P01889|HLAB_HUMAN	P01889	HLAB_HUMAN	HLA-B	362	13	Homo sapiens OX=9606	1:Experimental evidence at protein level	HLA class I histocompatibility antigen, B alpha chain	0.9999	0.9988	4	25	5	5	1	0	0	0	0	0	0	0	0	0	0	0	0	0	0	0	0	0	10	1	1	0	0	0	2	0	0	0	0	0	12	4	4
511	a	sp|P04899|GNAI2_HUMAN	P04899	GNAI2_HUMAN	GNAI2	355	30	Homo sapiens OX=9606	1:Experimental evidence at protein level	Guanine nucleotide-binding protein G(i) subunit alpha-2	1	0.999	7	239	27	239	63	2	63	0	0	0	57	1	57	0	0	0	39	18	39	0	0	0	37	3	37	0	0	0	31	1	31	0	0	0	12	2	12
512	a	sp|P05023|AT1A1_HUMAN	P05023	AT1A1_HUMAN	ATP1A1	1023	10	Homo sapiens OX=9606	1:Experimental evidence at protein level	Sodium/potassium-transporting ATPase subunit alpha-1	1	0.9984	6	122	8	113	24	2	23	0	0	0	19	0	19	0	0	0	30	4	29	0	0	0	25	2	21	0	0	0	9	0	8	0	0	0	15	0	13
512	b	sp|Q13733|AT1A4_HUMAN	Q13733	AT1A4_HUMAN	ATP1A4	1029	4	Homo sapiens OX=9606	1:Experimental evidence at protein level	Sodium/potassium-transporting ATPase subunit alpha-4	0.9989	0.999	2	1744	1735	1744	377	376	377	0	0	0	390	390	390	0	0	0	288	287	288	0	0	0	244	240	244	0	0	0	249	248	249	0	0	0	196	194	196
513	b	sp|P12236|ADT3_HUMAN	P12236	ADT3_HUMAN	SLC25A6	298	29	Homo sapiens OX=9606	1:Experimental evidence at protein level	ADP/ATP translocase 3	1	0.9985	6	52	8	8	2	0	0	0	0	0	2	0	0	0	0	0	19	0	0	0	0	0	16	8	8	0	0	0	1	0	0	0	0	0	12	0	0
513	a	sp|P05141|ADT2_HUMAN	P05141	ADT2_HUMAN	SLC25A5	298	39	Homo sapiens OX=9606	1:Experimental evidence at protein level	ADP/ATP translocase 2	1	0.999	7	57	13	57	3	1	3	0	0	0	2	0	2	0	0	0	20	1	20	0	0	0	13	5	13	0	0	0	1	0	1	0	0	0	18	6	18
514	a	sp|P05388|RLA0_HUMAN	P05388	RLA0_HUMAN	RPLP0	317	30	Homo sapiens OX=9606	1:Experimental evidence at protein level	60S acidic ribosomal protein P0	1	0.999	5	128	128	128	39	39	39	0	0	0	32	32	32	0	0	0	11	11	11	0	0	0	19	19	19	0	0	0	11	11	11	0	0	0	16	16	16
515	a	sp|P06733|ENOA_HUMAN	P06733	ENOA_HUMAN	ENO1	434	49	Homo sapiens OX=9606	1:Experimental evidence at protein level	Alpha-enolase	1	0.999	12	636	423	636	160	112	160	0	0	0	122	79	122	0	0	0	107	59	107	0	0	0	114	82	114	0	0	0	72	52	72	0	0	0	61	39	61
516	a	sp|P07355|ANXA2_HUMAN	P07355	ANXA2_HUMAN	ANXA2	339	35	Homo sapiens OX=9606	1:Experimental evidence at protein level	Annexin A2	1	0.999	10	334	334	334	72	72	72	0	0	0	52	52	52	0	0	0	64	64	64	0	0	0	71	71	71	0	0	0	47	47	47	0	0	0	28	28	28
517	c	sp|Q9BVA1|TBB2B_HUMAN	Q9BVA1	TBB2B_HUMAN	TUBB2B	445	57	Homo sapiens OX=9606	1:Experimental evidence at protein level	Tubulin beta-2B chain	1	0.999	16	1763	3	3	502	0	0	0	0	0	524	0	0	0	0	0	401	2	2	0	0	0	146	0	0	0	0	0	113	0	0	0	0	0	77	1	1
517	b	sp|P68371|TBB4B_HUMAN	P68371	TBB4B_HUMAN	TUBB4B	445	73	Homo sapiens OX=9606	1:Experimental evidence at protein level	Tubulin beta-4B chain	1	0.999	20	2221	57	341	665	7	84	0	0	0	666	7	119	0	0	0	511	22	65	0	0	0	158	10	22	0	0	0	131	0	31	0	0	0	90	11	20
517	a	sp|P07437|TBB5_HUMAN	P07437	TBB5_HUMAN	TUBB	444	69	Homo sapiens OX=9606	1:Experimental evidence at protein level	Tubulin beta chain	1	0.999	20	2892	835	2892	852	222	852	0	0	0	833	240	833	0	0	0	680	176	680	0	0	0	256	104	256	0	0	0	158	58	158	0	0	0	113	35	113
517	d	sp|Q13509|TBB3_HUMAN	Q13509	TBB3_HUMAN	TUBB3	450	41	Homo sapiens OX=9606	1:Experimental evidence at protein level	Tubulin beta-3 chain	1	0.999	13	1316	8	8	482	0	0	0	0	0	416	1	1	0	0	0	239	3	3	0	0	0	76	2	2	0	0	0	54	1	1	0	0	0	49	1	1
517	e	sp|Q3ZCM7|TBB8_HUMAN	Q3ZCM7	TBB8_HUMAN	TUBB8	444	25	Homo sapiens OX=9606	1:Experimental evidence at protein level	Tubulin beta-8 chain	1	0.999	8	569	6	6	231	1	1	0	0	0	162	1	1	0	0	0	132	1	1	0	0	0	30	2	2	0	0	0	7	0	0	0	0	0	7	1	1
517	f	sp|Q9BUF5|TBB6_HUMAN	Q9BUF5	TBB6_HUMAN	TUBB6	446	29	Homo sapiens OX=9606	1:Experimental evidence at protein level	Tubulin beta-6 chain	1	0.999	7	621	9	9	232	0	0	0	0	0	184	0	0	0	0	0	118	6	6	0	0	0	42	2	2	0	0	0	18	0	0	0	0	0	27	1	1
518	b	sp|P35030|TRY3_HUMAN	P35030	TRY3_HUMAN	PRSS3	304	6	Homo sapiens OX=9606	1:Experimental evidence at protein level	Trypsin-3	0.9986	0.999	2	22	1	1	0	0	0	0	0	0	1	1	1	0	0	0	0	0	0	0	0	0	16	0	0	0	0	0	0	0	0	0	0	0	5	0	0
518	a	sp|P07477|TRY1_HUMAN	P07477	TRY1_HUMAN	PRSS1	247	12	Homo sapiens OX=9606	1:Experimental evidence at protein level	Trypsin-1	1	0.999	3	59	37	38	8	8	8	0	0	0	13	13	13	0	0	0	6	5	6	0	0	0	20	4	4	0	0	0	1	1	1	0	0	0	11	6	6
519	a	sp|P07910|HNRPC_HUMAN	P07910	HNRPC_HUMAN	HNRNPC	306	16	Homo sapiens OX=9606	1:Experimental evidence at protein level	Heterogeneous nuclear ribonucleoproteins C1/C2	1	0.999	4	252	252	252	80	80	80	0	0	0	96	96	96	0	0	0	51	51	51	0	0	0	12	12	12	0	0	0	7	7	7	0	0	0	6	6	6
520	c	sp|P14625|ENPL_HUMAN	P14625	ENPL_HUMAN	HSP90B1	803	13	Homo sapiens OX=9606	1:Experimental evidence at protein level	Endoplasmin	1	0.999	7	298	271	271	84	84	84	0	0	0	86	86	86	0	0	0	72	49	49	0	0	0	15	14	14	0	0	0	27	27	27	0	0	0	14	11	11
520	a	sp|P08238|HS90B_HUMAN	P08238	HS90B_HUMAN	HSP90AB1	724	44	Homo sapiens OX=9606	1:Experimental evidence at protein level	Heat shock protein HSP 90-beta	1	0.999	21	1406	784	1406	259	100	259	0	0	0	307	173	307	0	0	0	432	236	432	0	0	0	205	134	205	0	0	0	103	60	103	0	0	0	100	81	100
520	b	sp|P07900|HS90A_HUMAN	P07900	HS90A_HUMAN	HSP90AA1	732	38	Homo sapiens OX=9606	1:Experimental evidence at protein level	Heat shock protein HSP 90-alpha	1	0.999	17	1109	570	570	262	103	103	0	0	0	241	107	107	0	0	0	309	176	176	0	0	0	145	89	89	0	0	0	79	37	37	0	0	0	73	58	58
521	a	sp|P08670|VIME_HUMAN	P08670	VIME_HUMAN	VIM	466	52	Homo sapiens OX=9606	1:Experimental evidence at protein level	Vimentin	1	0.999	17	1608	1605	1608	378	378	378	0	0	0	318	318	318	0	0	0	368	368	368	0	0	0	215	212	215	0	0	0	193	193	193	0	0	0	136	136	136
522	a	sp|P09651|ROA1_HUMAN	P09651	ROA1_HUMAN	HNRNPA1	372	29	Homo sapiens OX=9606	1:Experimental evidence at protein level	Heterogeneous nuclear ribonucleoprotein A1	1	0.999	9	248	247	248	31	31	31	0	0	0	27	27	27	0	0	0	47	46	47	0	0	0	64	64	64	0	0	0	36	36	36	0	0	0	43	43	43
523	b	sp|P54652|HSP72_HUMAN	P54652	HSP72_HUMAN	HSPA2	639	18	Homo sapiens OX=9606	1:Experimental evidence at protein level	Heat shock-related 70 kDa protein 2	1	0.999	9	250	4	4	48	1	1	0	0	0	36	1	1	0	0	0	93	0	0	0	0	0	35	2	2	0	0	0	21	0	0	0	0	0	17	0	0
523	c	sp|P0DMV8|HS71A_HUMAN	P0DMV8	HS71A_HUMAN	HSPA1A	641	24	Homo sapiens OX=9606	1:Experimental evidence at protein level	Heat shock 70 kDa protein 1A	1	0.999	8	25	17	17	2	2	2	0	0	0	3	2	2	0	0	0	12	11	11	0	0	0	4	0	0	0	0	0	1	1	1	0	0	0	3	1	1
523	a	sp|P11142|HSP7C_HUMAN	P11142	HSP7C_HUMAN	HSPA8	646	58	Homo sapiens OX=9606	1:Experimental evidence at protein level	Heat shock cognate 71 kDa protein	1	0.999	26	1170	924	1170	318	271	318	0	0	0	307	272	307	0	0	0	332	239	332	0	0	0	105	72	105	0	0	0	43	22	43	0	0	0	65	48	65
524	a	sp|P11940|PABP1_HUMAN	P11940	PABP1_HUMAN	PABPC1	636	13	Homo sapiens OX=9606	1:Experimental evidence at protein level	Polyadenylate-binding protein 1	1	0.999	6	167	11	167	32	0	32	0	0	0	33	1	33	0	0	0	36	0	36	0	0	0	39	6	39	0	0	0	13	1	13	0	0	0	14	3	14
525	a	sp|P12314|FCGR1_HUMAN	P12314	FCGR1_HUMAN	FCGR1A	374	14	Homo sapiens OX=9606	1:Experimental evidence at protein level	High affinity immunoglobulin gamma Fc receptor I	1	0.999	5	47	47	47	0	0	0	0	0	0	0	0	0	0	0	0	0	0	0	0	0	0	7	7	7	0	0	0	12	12	12	0	0	0	28	28	28
526	a	sp|P12318|FCG2A_HUMAN	P12318	FCG2A_HUMAN	FCGR2A	317	29	Homo sapiens OX=9606	1:Experimental evidence at protein level	Low affinity immunoglobulin gamma Fc region receptor II-a	1	0.999	4	121	117	121	3	3	3	0	0	0	0	0	0	0	0	0	1	1	1	0	0	0	19	19	19	0	0	0	11	11	11	0	0	0	87	83	87
527	a	sp|P13645|K1C10_HUMAN	P13645	K1C10_HUMAN	KRT10	584	49	Homo sapiens	1:Experimental evidence at protein level	Keratin, type I cytoskeletal 10	1	0.999	27	3591	3570	3591	677	676	677	0	0	0	441	441	441	0	0	0	828	824	828	0	0	0	580	569	580	0	0	0	660	659	660	0	0	0	405	401	405
527	d	sp|Q04695|K1C17_HUMAN	Q04695	K1C17_HUMAN	KRT17	432	28	Homo sapiens OX=9606	1:Experimental evidence at protein level	Keratin, type I cytoskeletal 17	1	0.999	9	94	47	48	0	0	0	0	0	0	0	0	0	0	0	0	0	0	0	0	0	0	61	35	36	0	0	0	0	0	0	0	0	0	33	12	12
527	c	sp|P08779|K1C16_HUMAN	P08779	K1C16_HUMAN	KRT16	473	35	Homo sapiens OX=9606	1:Experimental evidence at protein level	Keratin, type I cytoskeletal 16	1	0.999	11	151	89	89	0	0	0	0	0	0	0	0	0	0	0	0	4	2	2	0	0	0	62	45	45	0	0	0	30	0	0	0	0	0	55	42	42
527	b	sp|P02533|K1C14_HUMAN	P02533	K1C14_HUMAN	KRT14	472	36	Homo sapiens OX=9606	1:Experimental evidence at protein level	Keratin, type I cytoskeletal 14	1	0.999	12	306	212	306	0	0	0	0	0	0	5	5	5	0	0	0	41	39	41	0	0	0	120	82	120	0	0	0	89	59	89	0	0	0	51	27	51
528	a	sp|P14923|PLAK_HUMAN	P14923	PLAK_HUMAN	JUP	745	14	Homo sapiens OX=9606	1:Experimental evidence at protein level	Junction plakoglobin	1	0.999	7	18	18	18	0	0	0	0	0	0	0	0	0	0	0	0	1	1	1	0	0	0	10	10	10	0	0	0	1	1	1	0	0	0	6	6	6
529	d	sp|P78386|KRT85_HUMAN	P78386	KRT85_HUMAN	KRT85	507	21	Homo sapiens	1:Experimental evidence at protein level	Keratin, type II cuticular Hb5	1	0.999	8	499	300	300	0	0	0	0	0	0	0	0	0	0	0	0	0	0	0	0	0	0	0	0	0	0	0	0	349	208	208	0	0	0	150	92	92
529	c	sp|Q14533|KRT81_HUMAN	Q14533	KRT81_HUMAN	KRT81	505	23	Homo sapiens	1:Experimental evidence at protein level	Keratin, type II cuticular Hb1	1	0.999	9	606	155	155	0	0	0	0	0	0	0	0	0	0	0	0	0	0	0	0	0	0	0	0	0	0	0	0	481	102	102	0	0	0	125	53	53
529	b	sp|P25691|K2M3_SHEEP	P25691	K2M3_SHEEP		502	37	Ovis aries	1:Experimental evidence at protein level	Keratin, type II microfibrillar, component 5	1	0.999	16	739	595	597	0	0	0	0	0	0	0	0	0	0	0	0	0	0	0	0	0	0	0	0	0	0	0	0	616	511	513	0	0	0	123	84	84
529	a	sp|P15241|K2M2_SHEEP	P15241	K2M2_SHEEP		491	47	Ovis aries	1:Experimental evidence at protein level	Keratin, type II microfibrillar, component 7C	1	0.999	21	1272	686	1272	0	0	0	0	0	0	0	0	0	0	0	0	0	0	0	0	0	0	0	0	0	0	0	0	1028	525	1028	0	0	0	244	161	244
530	a	sp|P16104|H2AX_HUMAN	P16104	H2AX_HUMAN	H2AX	143	40	Homo sapiens OX=9606	1:Experimental evidence at protein level	Histone H2AX	1	0.999	3	273	160	273	69	41	69	0	0	0	57	36	57	0	0	0	52	39	52	0	0	0	41	24	41	0	0	0	38	8	38	0	0	0	16	12	16
530	b	sp|Q16777|H2A2C_HUMAN	Q16777	H2A2C_HUMAN	H2AC20	129	37	Homo sapiens OX=9606	1:Experimental evidence at protein level	Histone H2A type 2-C	1	0.999	2	130	17	17	31	3	3	0	0	0	22	1	1	0	0	0	16	3	3	0	0	0	21	4	4	0	0	0	34	4	4	0	0	0	6	2	2
531	a	sp|P16615|AT2A2_HUMAN	P16615	AT2A2_HUMAN	ATP2A2	1042	10	Homo sapiens OX=9606	1:Experimental evidence at protein level	Sarcoplasmic/endoplasmic reticulum calcium ATPase 2	1	0.999	6	50	36	50	29	27	29	0	0	0	1	0	1	0	0	0	19	9	19	0	0	0	0	0	0	0	0	0	0	0	0	0	0	0	1	0	1
532	a	sp|P17927|CR1_HUMAN	P17927	CR1_HUMAN	CR1	2039	10	Homo sapiens OX=9606	1:Experimental evidence at protein level	Complement receptor type 1	1	0.999	7	18	18	18	0	0	0	0	0	0	0	0	0	0	0	0	0	0	0	0	0	0	3	3	3	0	0	0	0	0	0	0	0	0	15	15	15
533	a	sp|P18669|PGAM1_HUMAN	P18669	PGAM1_HUMAN	PGAM1	254	32	Homo sapiens OX=9606	1:Experimental evidence at protein level	Phosphoglycerate mutase 1	1	0.999	5	127	100	127	16	5	16	0	0	0	4	0	4	0	0	0	23	16	23	0	0	0	32	32	32	0	0	0	22	20	22	0	0	0	30	27	30
534	a	sp|P19440|GGT1_HUMAN	P19440	GGT1_HUMAN	GGT1	569	8	Homo sapiens OX=9606	1:Experimental evidence at protein level	Glutathione hydrolase 1 proenzyme	1	0.999	3	19	18	19	0	0	0	0	0	0	0	0	0	0	0	0	0	0	0	0	0	0	3	3	3	0	0	0	0	0	0	0	0	0	16	15	16
535	a	sp|P20702|ITAX_HUMAN	P20702	ITAX_HUMAN	ITGAX	1163	26	Homo sapiens OX=9606	1:Experimental evidence at protein level	Integrin alpha-X	1	0.999	16	83	83	83	5	5	5	0	0	0	1	1	1	0	0	0	0	0	0	0	0	0	14	14	14	0	0	0	10	10	10	0	0	0	53	53	53
536	a	sp|P21281|VATB2_HUMAN	P21281	VATB2_HUMAN	ATP6V1B2	511	14	Homo sapiens OX=9606	1:Experimental evidence at protein level	V-type proton ATPase subunit B, brain isoform	1	0.999	4	76	76	76	13	13	13	0	0	0	10	10	10	0	0	0	29	29	29	0	0	0	13	13	13	0	0	0	7	7	7	0	0	0	4	4	4
537	a	sp|P22087|FBRL_HUMAN	P22087	FBRL_HUMAN	FBL	321	32	Homo sapiens OX=9606	1:Experimental evidence at protein level	rRNA 2'-O-methyltransferase fibrillarin	1	0.999	6	72	72	72	2	2	2	0	0	0	2	2	2	0	0	0	40	40	40	0	0	0	11	11	11	0	0	0	11	11	11	0	0	0	6	6	6
538	a	sp|P23141|EST1_HUMAN	P23141	EST1_HUMAN	CES1	567	12	Homo sapiens OX=9606	1:Experimental evidence at protein level	Liver carboxylesterase 1	1	0.999	4	16	16	16	2	2	2	0	0	0	0	0	0	0	0	0	3	3	3	0	0	0	4	4	4	0	0	0	1	1	1	0	0	0	6	6	6
539	a	sp|P23528|COF1_HUMAN	P23528	COF1_HUMAN	CFL1	166	58	Homo sapiens OX=9606	1:Experimental evidence at protein level	Cofilin-1	1	0.999	10	1064	1064	1064	266	266	266	0	0	0	277	277	277	0	0	0	169	169	169	0	0	0	145	145	145	0	0	0	128	128	128	0	0	0	79	79	79
540	a	sp|P26038|MOES_HUMAN	P26038	MOES_HUMAN	MSN	577	32	Homo sapiens OX=9606	1:Experimental evidence at protein level	Moesin	1	0.999	12	204	204	204	14	14	14	0	0	0	30	30	30	0	0	0	53	53	53	0	0	0	44	44	44	0	0	0	15	15	15	0	0	0	48	48	48
541	a	sp|P26639|SYTC_HUMAN	P26639	SYTC_HUMAN	TARS1	723	28	Homo sapiens OX=9606	1:Experimental evidence at protein level	Threonine--tRNA ligase 1, cytoplasmic	1	0.999	13	183	183	183	9	9	9	0	0	0	9	9	9	0	0	0	94	94	94	0	0	0	44	44	44	0	0	0	7	7	7	0	0	0	20	20	20
542	a	sp|P27635|RL10_HUMAN	P27635	RL10_HUMAN	RPL10	214	17	Homo sapiens OX=9606	1:Experimental evidence at protein level	60S ribosomal protein L10	1	0.999	2	10	10	10	0	0	0	0	0	0	2	2	2	0	0	0	7	7	7	0	0	0	1	1	1	0	0	0	0	0	0	0	0	0	0	0	0
543	a	sp|P32455|GBP1_HUMAN	P32455	GBP1_HUMAN	GBP1	592	9	Homo sapiens OX=9606	1:Experimental evidence at protein level	Guanylate-binding protein 1	1	0.9977	2	10	10	10	3	3	3	0	0	0	0	0	0	0	0	0	0	0	0	0	0	0	3	3	3	0	0	0	1	1	1	0	0	0	3	3	3
544	a	sp|P35579|MYH9_HUMAN	P35579	MYH9_HUMAN	MYH9	1960	30	Homo sapiens OX=9606	1:Experimental evidence at protein level	Myosin-9	1	0.999	40	755	621	755	188	121	188	0	0	0	133	97	133	0	0	0	288	264	288	0	0	0	57	53	57	0	0	0	34	34	34	0	0	0	55	52	55
545	a	sp|P40429|RL13A_HUMAN	P40429	RL13A_HUMAN	RPL13A	203	22	Homo sapiens OX=9606	1:Experimental evidence at protein level	60S ribosomal protein L13a	1	0.999	4	128	128	128	9	9	9	0	0	0	24	24	24	0	0	0	62	62	62	0	0	0	17	17	17	0	0	0	7	7	7	0	0	0	9	9	9
546	a	sp|P41091|IF2G_HUMAN	P41091	IF2G_HUMAN	EIF2S3	472	24	Homo sapiens OX=9606	1:Experimental evidence at protein level	Eukaryotic translation initiation factor 2 subunit 3	1	0.999	6	47	47	47	1	1	1	0	0	0	2	2	2	0	0	0	7	7	7	0	0	0	13	13	13	0	0	0	2	2	2	0	0	0	22	22	22
547	a	sp|P46940|IQGA1_HUMAN	P46940	IQGA1_HUMAN	IQGAP1	1657	29	Homo sapiens OX=9606	1:Experimental evidence at protein level	Ras GTPase-activating-like protein IQGAP1	1	0.999	26	445	445	445	92	92	92	0	0	0	87	87	87	0	0	0	98	98	98	0	0	0	91	91	91	0	0	0	46	46	46	0	0	0	31	31	31
548	b	sp|P50452|SPB8_HUMAN	P50452	SPB8_HUMAN	SERPINB8	374	6	Homo sapiens OX=9606	1:Experimental evidence at protein level	Serpin B8	0.9983	0.9986	2	23	5	5	3	3	3	0	0	0	1	1	1	0	0	0	4	1	1	0	0	0	9	0	0	0	0	0	0	0	0	0	0	0	6	0	0
548	a	sp|P48594|SPB4_HUMAN	P48594	SPB4_HUMAN	SERPINB4	390	5	Homo sapiens OX=9606	1:Experimental evidence at protein level	Serpin B4	1	0.999	2	254	236	254	10	10	10	0	0	0	27	27	27	0	0	0	32	29	32	0	0	0	70	61	70	0	0	0	49	49	49	0	0	0	66	60	66
549	a	sp|P49768|PSN1_HUMAN	P49768	PSN1_HUMAN	PSEN1	467	12	Homo sapiens OX=9606	1:Experimental evidence at protein level	Presenilin-1	1	0.999	3	5	5	5	0	0	0	0	0	0	0	0	0	0	0	0	0	0	0	0	0	0	2	2	2	0	0	0	1	1	1	0	0	0	2	2	2
550	a	sp|P50395|GDIB_HUMAN	P50395	GDIB_HUMAN	GDI2	445	24	Homo sapiens OX=9606	1:Experimental evidence at protein level	Rab GDP dissociation inhibitor beta	1	0.999	7	116	116	116	1	1	1	0	0	0	24	24	24	0	0	0	28	28	28	0	0	0	30	30	30	0	0	0	17	17	17	0	0	0	16	16	16
551	a	sp|P51531|SMCA2_HUMAN	P51531	SMCA2_HUMAN	SMARCA2	1590	3	Homo sapiens OX=9606	1:Experimental evidence at protein level	Probable global transcription activator SNF2L2	1	0.999	3	7	7	7	0	0	0	0	0	0	0	0	0	0	0	0	3	3	3	0	0	0	4	4	4	0	0	0	0	0	0	0	0	0	0	0	0
552	a	sp|P52789|HXK2_HUMAN	P52789	HXK2_HUMAN	HK2	917	3	Homo sapiens OX=9606	1:Experimental evidence at protein level	Hexokinase-2	1	0.999	2	6	6	6	0	0	0	0	0	0	0	0	0	0	0	0	0	0	0	0	0	0	6	6	6	0	0	0	0	0	0	0	0	0	0	0	0
553	a	sp|P54284|CACB3_HUMAN	P54284	CACB3_HUMAN	CACNB3	484	4	Homo sapiens OX=9606	1:Experimental evidence at protein level	Voltage-dependent L-type calcium channel subunit beta-3	1	0.999	3	12	12	12	12	12	12	0	0	0	0	0	0	0	0	0	0	0	0	0	0	0	0	0	0	0	0	0	0	0	0	0	0	0	0	0	0
554	a	sp|P54753|EPHB3_HUMAN	P54753	EPHB3_HUMAN	EPHB3	998	14	Homo sapiens OX=9606	1:Experimental evidence at protein level	Ephrin type-B receptor 3	1	0.999	10	75	69	75	0	0	0	0	0	0	1	1	1	0	0	0	0	0	0	0	0	0	35	33	35	0	0	0	1	1	1	0	0	0	38	34	38
555	a	sp|P60842|IF4A1_HUMAN	P60842	IF4A1_HUMAN	EIF4A1	406	30	Homo sapiens OX=9606	1:Experimental evidence at protein level	Eukaryotic initiation factor 4A-I	1	0.999	9	333	329	333	68	68	68	0	0	0	75	75	75	0	0	0	85	85	85	0	0	0	47	44	47	0	0	0	25	25	25	0	0	0	33	32	33
556	b	sp|P62820|RAB1A_HUMAN	P62820	RAB1A_HUMAN	RAB1A	205	22	Homo sapiens OX=9606	1:Experimental evidence at protein level	Ras-related protein Rab-1A	1	0.999	3	250	127	250	55	25	55	0	0	0	76	30	76	0	0	0	51	17	51	0	0	0	31	21	31	0	0	0	21	21	21	0	0	0	16	13	16
556	d	sp|O95716|RAB3D_HUMAN	O95716	RAB3D_HUMAN	RAB3D	219	13	Homo sapiens OX=9606	1:Experimental evidence at protein level	Ras-related protein Rab-3D	0.9959	0.9976	2	124	1	1	30	0	0	0	0	0	46	0	0	0	0	0	35	1	1	0	0	0	10	0	0	0	0	0	0	0	0	0	0	0	3	0	0
557	a	sp|P61158|ARP3_HUMAN	P61158	ARP3_HUMAN	ACTR3	418	39	Homo sapiens OX=9606	1:Experimental evidence at protein level	Actin-related protein 3	1	0.999	8	147	131	147	31	31	31	0	0	0	30	24	30	0	0	0	25	18	25	0	0	0	28	25	28	0	0	0	11	11	11	0	0	0	22	22	22
557	b	sp|Q9P1U1|ARP3B_HUMAN	Q9P1U1	ARP3B_HUMAN	ACTR3B	418	10	Homo sapiens OX=9606	2:Experimental evidence at transcript level	Actin-related protein 3B	0.9989	0.999	2	17	1	1	1	1	1	0	0	0	6	0	0	0	0	0	7	0	0	0	0	0	3	0	0	0	0	0	0	0	0	0	0	0	0	0	0
558	a	sp|P61586|RHOA_HUMAN	P61586	RHOA_HUMAN	RHOA	193	19	Homo sapiens OX=9606	1:Experimental evidence at protein level	Transforming protein RhoA	1	0.999	2	11	11	11	0	0	0	0	0	0	0	0	0	0	0	0	8	8	8	0	0	0	3	3	3	0	0	0	0	0	0	0	0	0	0	0	0
559	a	sp|P62140|PP1B_HUMAN	P62140	PP1B_HUMAN	PPP1CB	327	26	Homo sapiens OX=9606	1:Experimental evidence at protein level	Serine/threonine-protein phosphatase PP1-beta catalytic subunit	1	0.999	6	92	92	92	30	30	30	0	0	0	20	20	20	0	0	0	28	28	28	0	0	0	12	12	12	0	0	0	1	1	1	0	0	0	1	1	1
560	a	sp|P62879|GBB2_HUMAN	P62879	GBB2_HUMAN	GNB2	340	22	Homo sapiens OX=9606	1:Experimental evidence at protein level	Guanine nucleotide-binding protein G(I)/G(S)/G(T) subunit beta-2	1	0.999	4	30	23	30	3	3	3	0	0	0	0	0	0	0	0	0	15	14	15	0	0	0	7	2	7	0	0	0	0	0	0	0	0	0	5	4	5
561	a	sp|P62937|PPIA_HUMAN	P62937	PPIA_HUMAN	PPIA	165	63	Homo sapiens	1:Experimental evidence at protein level	Peptidyl-prolyl cis-trans isomerase A	1	0.999	9	474	474	474	89	89	89	0	0	0	75	75	75	0	0	0	213	213	213	0	0	0	55	55	55	0	0	0	24	24	24	0	0	0	18	18	18
562	a	sp|P62979|RS27A_HUMAN	P62979	RS27A_HUMAN	RPS27A	156	30	Homo sapiens	1:Experimental evidence at protein level	Ubiquitin-40S ribosomal protein S27a	1	0.999	3	192	192	192	52	52	52	0	0	0	39	39	39	0	0	0	48	48	48	0	0	0	23	23	23	0	0	0	22	22	22	0	0	0	8	8	8
563	a	sp|P63151|2ABA_HUMAN	P63151	2ABA_HUMAN	PPP2R2A	447	13	Homo sapiens OX=9606	1:Experimental evidence at protein level	Serine/threonine-protein phosphatase 2A 55 kDa regulatory subunit B alpha isoform	1	0.999	3	39	39	39	0	0	0	0	0	0	1	1	1	0	0	0	25	25	25	0	0	0	13	13	13	0	0	0	0	0	0	0	0	0	0	0	0
564	a	sp|P63241|IF5A1_HUMAN	P63241	IF5A1_HUMAN	EIF5A	154	39	Homo sapiens OX=9606	1:Experimental evidence at protein level	Eukaryotic translation initiation factor 5A-1	1	0.999	4	145	129	145	42	42	42	0	0	0	25	25	25	0	0	0	30	27	30	0	0	0	21	14	21	0	0	0	20	16	20	0	0	0	7	5	7
565	d	sp|Q6S8J3|POTEE_HUMAN	Q6S8J3	POTEE_HUMAN	POTEE	1075	10	Homo sapiens OX=9606	2:Experimental evidence at transcript level	POTE ankyrin domain family member E	0.9277	0.9981	8	2571	0	6	765	0	0	0	0	0	668	0	0	0	0	0	507	0	6	0	0	0	269	0	0	0	0	0	228	0	0	0	0	0	134	0	0
565	b	sp|P60709|ACTB_HUMAN	P60709	ACTB_HUMAN	ACTB	375	74	Homo sapiens OX=9606	1:Experimental evidence at protein level	Actin, cytoplasmic 1	1	0.999	19	8776	1107	1107	2810	446	446	0	0	0	2604	389	389	0	0	0	1470	132	132	0	0	0	853	52	52	0	0	0	624	64	64	0	0	0	415	24	24
565	c	sp|P68032|ACTC_HUMAN	P68032	ACTC_HUMAN	ACTC1	377	54	Homo sapiens OX=9606	1:Experimental evidence at protein level	Actin, alpha cardiac muscle 1	1	0.999	15	1109	0	239	244	0	34	0	0	0	218	0	28	0	0	0	392	0	127	0	0	0	128	0	36	0	0	0	71	0	7	0	0	0	56	0	7
565	a	sp|P63261|ACTG_HUMAN	P63261	ACTG_HUMAN	ACTG1	375	74	Homo sapiens OX=9606	1:Experimental evidence at protein level	Actin, cytoplasmic 2	1	0.999	19	9163	1494	9163	2869	505	2869	0	0	0	2644	429	2644	0	0	0	1775	437	1775	0	0	0	841	40	841	0	0	0	599	39	599	0	0	0	435	44	435
566	a	sp|P67809|YBOX1_HUMAN	P67809	YBOX1_HUMAN	YBX1	324	18	Homo sapiens OX=9606	1:Experimental evidence at protein level	Y-box-binding protein 1	1	0.999	3	21	21	21	1	1	1	0	0	0	2	2	2	0	0	0	2	2	2	0	0	0	10	10	10	0	0	0	0	0	0	0	0	0	6	6	6
567	a	sp|P68036|UB2L3_HUMAN	P68036	UB2L3_HUMAN	UBE2L3	154	20	Homo sapiens OX=9606	1:Experimental evidence at protein level	Ubiquitin-conjugating enzyme E2 L3	1	0.999	2	7	7	7	0	0	0	0	0	0	0	0	0	0	0	0	4	4	4	0	0	0	2	2	2	0	0	0	0	0	0	0	0	0	1	1	1
568	a	sp|P68104|EF1A1_HUMAN	P68104	EF1A1_HUMAN	EEF1A1	462	48	Homo sapiens OX=9606	1:Experimental evidence at protein level	Elongation factor 1-alpha 1	1	0.999	11	986	671	986	176	152	176	0	0	0	176	133	176	0	0	0	352	221	352	0	0	0	109	68	109	0	0	0	103	64	103	0	0	0	70	33	70
569	a	sp|P68363|TBA1B_HUMAN	P68363	TBA1B_HUMAN	TUBA1B	451	54	Homo sapiens OX=9606	1:Experimental evidence at protein level	Tubulin alpha-1B chain	1	0.999	15	1845	151	1845	413	41	413	0	0	0	513	67	513	0	0	0	381	9	381	0	0	0	238	6	238	0	0	0	192	24	192	0	0	0	108	4	108
569	c	sp|Q9BQE3|TBA1C_HUMAN	Q9BQE3	TBA1C_HUMAN	TUBA1C	449	54	Homo sapiens OX=9606	1:Experimental evidence at protein level	Tubulin alpha-1C chain	1	0.999	15	1593	139	263	376	39	97	0	0	0	390	15	48	0	0	0	371	64	75	0	0	0	200	10	13	0	0	0	148	2	17	0	0	0	108	9	13
569	b	sp|Q71U36|TBA1A_HUMAN	Q71U36	TBA1A_HUMAN	TUBA1A	451	54	Homo sapiens OX=9606	1:Experimental evidence at protein level	Tubulin alpha-1A chain	1	0.9989	15	1513	0	7	332	0	0	0	0	0	386	0	0	0	0	0	357	0	7	0	0	0	195	0	0	0	0	0	146	0	0	0	0	0	97	0	0
570	a	sp|P84077|ARF1_HUMAN	P84077	ARF1_HUMAN	ARF1	181	63	Homo sapiens OX=9606	1:Experimental evidence at protein level	ADP-ribosylation factor 1	1	0.999	6	310	135	310	45	8	45	0	0	0	43	5	43	0	0	0	68	34	68	0	0	0	71	36	71	0	0	0	36	20	36	0	0	0	47	32	47
571	a	sp|Q00610|CLH1_HUMAN	Q00610	CLH1_HUMAN	CLTC	1675	24	Homo sapiens OX=9606	1:Experimental evidence at protein level	Clathrin heavy chain 1	1	0.999	23	169	169	169	12	12	12	0	0	0	12	12	12	0	0	0	88	88	88	0	0	0	45	45	45	0	0	0	1	1	1	0	0	0	11	11	11
572	a	sp|Q01081|U2AF1_HUMAN	Q01081	U2AF1_HUMAN	U2AF1	240	11	Homo sapiens OX=9606	1:Experimental evidence at protein level	Splicing factor U2AF 35 kDa subunit	1	0.999	3	51	51	51	23	23	23	0	0	0	20	20	20	0	0	0	8	8	8	0	0	0	0	0	0	0	0	0	0	0	0	0	0	0	0	0	0
573	a	sp|Q04721|NOTC2_HUMAN	Q04721	NOTC2_HUMAN	NOTCH2	2471	14	Homo sapiens OX=9606	1:Experimental evidence at protein level	Neurogenic locus notch homolog protein 2	1	0.999	19	321	321	321	0	0	0	0	0	0	0	0	0	0	0	0	0	0	0	0	0	0	129	129	129	0	0	0	5	5	5	0	0	0	187	187	187
574	a	sp|Q04828|AK1C1_HUMAN	Q04828	AK1C1_HUMAN	AKR1C1	323	37	Homo sapiens OX=9606	1:Experimental evidence at protein level	Aldo-keto reductase family 1 member C1	1	0.999	7	132	43	132	36	12	36	0	0	0	30	7	30	0	0	0	48	8	48	0	0	0	14	12	14	0	0	0	0	0	0	0	0	0	4	4	4
574	b	sp|P42330|AK1C3_HUMAN	P42330	AK1C3_HUMAN	AKR1C3	323	39	Homo sapiens OX=9606	1:Experimental evidence at protein level	Aldo-keto reductase family 1 member C3	1	0.999	7	125	36	36	24	0	0	0	0	0	23	0	0	0	0	0	73	33	33	0	0	0	4	2	2	0	0	0	0	0	0	0	0	0	1	1	1
575	a	sp|Q07866|KLC1_HUMAN	Q07866	KLC1_HUMAN	KLC1	573	6	Homo sapiens OX=9606	1:Experimental evidence at protein level	Kinesin light chain 1	1	0.9985	2	3	3	3	0	0	0	0	0	0	0	0	0	0	0	0	1	1	1	0	0	0	2	2	2	0	0	0	0	0	0	0	0	0	0	0	0
576	a	sp|Q13303|KCAB2_HUMAN	Q13303	KCAB2_HUMAN	KCNAB2	367	35	Homo sapiens OX=9606	1:Experimental evidence at protein level	Voltage-gated potassium channel subunit beta-2	1	0.999	6	82	82	82	11	11	11	0	0	0	6	6	6	0	0	0	37	37	37	0	0	0	17	17	17	0	0	0	7	7	7	0	0	0	4	4	4
577	a	sp|Q14839|CHD4_HUMAN	Q14839	CHD4_HUMAN	CHD4	1912	3	Homo sapiens OX=9606	1:Experimental evidence at protein level	Chromodomain-helicase-DNA-binding protein 4	1	0.999	4	38	34	38	0	0	0	0	0	0	1	1	1	0	0	0	34	31	34	0	0	0	3	2	3	0	0	0	0	0	0	0	0	0	0	0	0
578	b	sp|Q15366|PCBP2_HUMAN	Q15366	PCBP2_HUMAN	PCBP2	365	26	Homo sapiens OX=9606	1:Experimental evidence at protein level	Poly(rC)-binding protein 2	1	0.999	6	318	115	115	85	35	35	0	0	0	69	34	34	0	0	0	158	43	43	0	0	0	3	1	1	0	0	0	0	0	0	0	0	0	3	2	2
578	a	sp|Q15365|PCBP1_HUMAN	Q15365	PCBP1_HUMAN	PCBP1	356	46	Homo sapiens OX=9606	1:Experimental evidence at protein level	Poly(rC)-binding protein 1	1	0.999	9	389	186	389	110	60	110	0	0	0	79	44	79	0	0	0	189	74	189	0	0	0	7	5	7	0	0	0	0	0	0	0	0	0	4	3	4
579	a	sp|Q15437|SC23B_HUMAN	Q15437	SC23B_HUMAN	SEC23B	767	8	Homo sapiens OX=9606	1:Experimental evidence at protein level	Protein transport protein Sec23B	1	0.999	4	13	13	13	1	1	1	0	0	0	2	2	2	0	0	0	10	10	10	0	0	0	0	0	0	0	0	0	0	0	0	0	0	0	0	0	0
580	a	sp|Q99873|ANM1_HUMAN	Q99873	ANM1_HUMAN	PRMT1	371	39	Homo sapiens OX=9606	1:Experimental evidence at protein level	Protein arginine N-methyltransferase 1	1	0.999	11	94	94	94	5	5	5	0	0	0	9	9	9	0	0	0	21	21	21	0	0	0	29	29	29	0	0	0	5	5	5	0	0	0	25	25	25
581	a	sp|Q9NVJ2|ARL8B_HUMAN	Q9NVJ2	ARL8B_HUMAN	ARL8B	186	29	Homo sapiens OX=9606	1:Experimental evidence at protein level	ADP-ribosylation factor-like protein 8B	1	0.999	4	28	28	28	0	0	0	0	0	0	0	0	0	0	0	0	11	11	11	0	0	0	13	13	13	0	0	0	0	0	0	0	0	0	4	4	4
582	a	sp|Q9UHX3|AGRE2_HUMAN	Q9UHX3	AGRE2_HUMAN	ADGRE2	823	11	Homo sapiens OX=9606	1:Experimental evidence at protein level	Adhesion G protein-coupled receptor E2	1	0.999	6	42	28	28	0	0	0	0	0	0	0	0	0	0	0	0	0	0	0	0	0	0	10	9	9	0	0	0	0	0	0	0	0	0	32	19	19
583	a	sp|Q9Y286|SIGL7_HUMAN	Q9Y286	SIGL7_HUMAN	SIGLEC7	467	23	Homo sapiens OX=9606	1:Experimental evidence at protein level	Sialic acid-binding Ig-like lectin 7	1	0.999	6	172	172	172	0	0	0	0	0	0	2	2	2	0	0	0	0	0	0	0	0	0	88	88	88	0	0	0	31	31	31	0	0	0	51	51	51
584	a	sp|O00560|SDCB1_HUMAN	O00560	SDCB1_HUMAN	SDCBP	298	16	Homo sapiens OX=9606	1:Experimental evidence at protein level	Syntenin-1	0.9999	0.9989	2	5	5	5	1	1	1	0	0	0	1	1	1	0	0	0	1	1	1	0	0	0	2	2	2	0	0	0	0	0	0	0	0	0	0	0	0
585	a	sp|O00743|PPP6_HUMAN	O00743	PPP6_HUMAN	PPP6C	305	13	Homo sapiens OX=9606	1:Experimental evidence at protein level	Serine/threonine-protein phosphatase 6 catalytic subunit	0.9999	0.9975	2	5	5	5	0	0	0	0	0	0	0	0	0	0	0	0	1	1	1	0	0	0	1	1	1	0	0	0	0	0	0	0	0	0	3	3	3
586	a	sp|O15372|EIF3H_HUMAN	O15372	EIF3H_HUMAN	EIF3H	352	10	Homo sapiens OX=9606	1:Experimental evidence at protein level	Eukaryotic translation initiation factor 3 subunit H	0.9999	0.999	2	13	13	13	3	3	3	0	0	0	4	4	4	0	0	0	3	3	3	0	0	0	3	3	3	0	0	0	0	0	0	0	0	0	0	0	0
587	a	sp|O43852|CALU_HUMAN	O43852	CALU_HUMAN	CALU	315	16	Homo sapiens OX=9606	1:Experimental evidence at protein level	Calumenin	0.9999	0.999	2	26	26	26	4	4	4	0	0	0	0	0	0	0	0	0	2	2	2	0	0	0	9	9	9	0	0	0	3	3	3	0	0	0	8	8	8
588	a	sp|O60234|GMFG_HUMAN	O60234	GMFG_HUMAN	GMFG	142	20	Homo sapiens OX=9606	1:Experimental evidence at protein level	Glia maturation factor gamma	0.9999	0.999	2	29	29	29	25	25	25	0	0	0	2	2	2	0	0	0	2	2	2	0	0	0	0	0	0	0	0	0	0	0	0	0	0	0	0	0	0
591	a	sp|P16435|NCPR_HUMAN	P16435	NCPR_HUMAN	POR	677	3	Homo sapiens OX=9606	1:Experimental evidence at protein level	NADPH--cytochrome P450 reductase	0.9999	0.9956	1	8	8	8	1	1	1	0	0	0	0	0	0	0	0	0	0	0	0	0	0	0	6	6	6	0	0	0	0	0	0	0	0	0	1	1	1
592	a	sp|P31946|1433B_HUMAN	P31946	1433B_HUMAN	YWHAB	246	16	Homo sapiens OX=9606	1:Experimental evidence at protein level	14-3-3 protein beta/alpha	0.9999	0.999	3	84	38	38	21	8	8	0	0	0	14	5	5	0	0	0	22	11	11	0	0	0	14	7	7	0	0	0	9	4	4	0	0	0	4	3	3
593	a	sp|P39687|AN32A_HUMAN	P39687	AN32A_HUMAN	ANP32A	249	20	Homo sapiens OX=9606	1:Experimental evidence at protein level	Acidic leucine-rich nuclear phosphoprotein 32 family member A	0.9999	0.999	2	2	2	2	1	1	1	0	0	0	0	0	0	0	0	0	0	0	0	0	0	0	1	1	1	0	0	0	0	0	0	0	0	0	0	0	0
594	a	sp|P47897|SYQ_HUMAN	P47897	SYQ_HUMAN	QARS1	775	6	Homo sapiens OX=9606	1:Experimental evidence at protein level	Glutamine--tRNA ligase	0.9999	0.9981	3	2	2	2	0	0	0	0	0	0	0	0	0	0	0	0	2	2	2	0	0	0	0	0	0	0	0	0	0	0	0	0	0	0	0	0	0
595	a	sp|P55265|DSRAD_HUMAN	P55265	DSRAD_HUMAN	ADAR	1226	2	Homo sapiens OX=9606	1:Experimental evidence at protein level	Double-stranded RNA-specific adenosine deaminase	0.9999	0.9986	2	7	7	7	3	3	3	0	0	0	1	1	1	0	0	0	3	3	3	0	0	0	0	0	0	0	0	0	0	0	0	0	0	0	0	0	0
596	a	sp|P58546|MTPN_HUMAN	P58546	MTPN_HUMAN	MTPN	118	33	Homo sapiens OX=9606	1:Experimental evidence at protein level	Myotrophin	0.9999	0.999	2	6	6	6	0	0	0	0	0	0	0	0	0	0	0	0	5	5	5	0	0	0	0	0	0	0	0	0	0	0	0	0	0	0	1	1	1
597	a	sp|P63208|SKP1_HUMAN	P63208	SKP1_HUMAN	SKP1	163	11	Homo sapiens OX=9606	1:Experimental evidence at protein level	S-phase kinase-associated protein 1	0.9999	0.999	1	21	21	21	6	6	6	0	0	0	3	3	3	0	0	0	0	0	0	0	0	0	5	5	5	0	0	0	5	5	5	0	0	0	2	2	2
598	a	sp|P83731|RL24_HUMAN	P83731	RL24_HUMAN	RPL24	157	14	Homo sapiens OX=9606	1:Experimental evidence at protein level	60S ribosomal protein L24	0.9999	0.9987	2	15	15	15	0	0	0	0	0	0	0	0	0	0	0	0	13	13	13	0	0	0	1	1	1	0	0	0	0	0	0	0	0	0	1	1	1
599	a	sp|Q12874|SF3A3_HUMAN	Q12874	SF3A3_HUMAN	SF3A3	501	4	Homo sapiens OX=9606	1:Experimental evidence at protein level	Splicing factor 3A subunit 3	0.9999	0.999	1	2	2	2	2	2	2	0	0	0	0	0	0	0	0	0	0	0	0	0	0	0	0	0	0	0	0	0	0	0	0	0	0	0	0	0	0
600	a	sp|Q12905|ILF2_HUMAN	Q12905	ILF2_HUMAN	ILF2	390	12	Homo sapiens OX=9606	1:Experimental evidence at protein level	Interleukin enhancer-binding factor 2	0.9999	0.9977	2	3	3	3	2	2	2	0	0	0	0	0	0	0	0	0	0	0	0	0	0	0	0	0	0	0	0	0	0	0	0	0	0	0	1	1	1
601	a	sp|Q13936|CAC1C_HUMAN	Q13936	CAC1C_HUMAN	CACNA1C	2221	1	Homo sapiens OX=9606	1:Experimental evidence at protein level	Voltage-dependent L-type calcium channel subunit alpha-1C	0.9999	0.9935	3	5	5	5	5	5	5	0	0	0	0	0	0	0	0	0	0	0	0	0	0	0	0	0	0	0	0	0	0	0	0	0	0	0	0	0	0
602	a	sp|Q15233|NONO_HUMAN	Q15233	NONO_HUMAN	NONO	471	8	Homo sapiens OX=9606	1:Experimental evidence at protein level	Non-POU domain-containing octamer-binding protein	0.9999	0.9974	2	2	2	2	0	0	0	0	0	0	0	0	0	0	0	0	2	2	2	0	0	0	0	0	0	0	0	0	0	0	0	0	0	0	0	0	0
603	a	sp|Q15717|ELAV1_HUMAN	Q15717	ELAV1_HUMAN	ELAVL1	326	9	Homo sapiens OX=9606	1:Experimental evidence at protein level	ELAV-like protein 1	0.9999	0.9989	2	5	5	5	3	3	3	0	0	0	0	0	0	0	0	0	2	2	2	0	0	0	0	0	0	0	0	0	0	0	0	0	0	0	0	0	0
604	a	sp|Q92945|FUBP2_HUMAN	Q92945	FUBP2_HUMAN	KHSRP	711	3	Homo sapiens OX=9606	1:Experimental evidence at protein level	Far upstream element-binding protein 2	0.9999	0.999	2	10	10	10	0	0	0	0	0	0	0	0	0	0	0	0	10	10	10	0	0	0	0	0	0	0	0	0	0	0	0	0	0	0	0	0	0
605	a	sp|Q96CS3|FAF2_HUMAN	Q96CS3	FAF2_HUMAN	FAF2	445	4	Homo sapiens OX=9606	1:Experimental evidence at protein level	FAS-associated factor 2	0.9999	0.9983	1	10	10	10	0	0	0	0	0	0	0	0	0	0	0	0	8	8	8	0	0	0	2	2	2	0	0	0	0	0	0	0	0	0	0	0	0
606	a	sp|Q9GZS3|WDR61_HUMAN	Q9GZS3	WDR61_HUMAN	WDR61	305	10	Homo sapiens OX=9606	1:Experimental evidence at protein level	WD repeat-containing protein 61	0.9999	0.999	2	12	12	12	0	0	0	0	0	0	1	1	1	0	0	0	7	7	7	0	0	0	4	4	4	0	0	0	0	0	0	0	0	0	0	0	0
607	a	sp|Q9H1C4|UN93B_HUMAN	Q9H1C4	UN93B_HUMAN	UNC93B1	597	4	Homo sapiens OX=9606	1:Experimental evidence at protein level	Protein unc-93 homolog B1	0.9999	0.9951	2	2	2	2	0	0	0	0	0	0	0	0	0	0	0	0	2	2	2	0	0	0	0	0	0	0	0	0	0	0	0	0	0	0	0	0	0
608	a	sp|Q9HC97|GPR35_HUMAN	Q9HC97	GPR35_HUMAN	GPR35	309	11	Homo sapiens OX=9606	2:Experimental evidence at transcript level	G-protein coupled receptor 35	0.9999	0.999	2	14	14	14	0	0	0	0	0	0	0	0	0	0	0	0	0	0	0	0	0	0	0	0	0	0	0	0	0	0	0	0	0	0	14	14	14
609	a	sp|Q9NXF1|TEX10_HUMAN	Q9NXF1	TEX10_HUMAN	TEX10	929	3	Homo sapiens OX=9606	1:Experimental evidence at protein level	Testis-expressed protein 10	0.9999	0.9976	2	3	3	3	0	0	0	0	0	0	0	0	0	0	0	0	2	2	2	0	0	0	1	1	1	0	0	0	0	0	0	0	0	0	0	0	0
610	a	sp|Q9Y3B3|TMED7_HUMAN	Q9Y3B3	TMED7_HUMAN	TMED7	224	19	Homo sapiens OX=9606	1:Experimental evidence at protein level	Transmembrane emp24 domain-containing protein 7	0.9999	0.9972	2	4	4	4	2	2	2	0	0	0	1	1	1	0	0	0	0	0	0	0	0	0	0	0	0	0	0	0	0	0	0	0	0	0	1	1	1
611	a	sp|Q9Y4Y9|LSM5_HUMAN	Q9Y4Y9	LSM5_HUMAN	LSM5	91	33	Homo sapiens OX=9606	1:Experimental evidence at protein level	U6 snRNA-associated Sm-like protein LSm5	0.9999	0.998	1	2	2	2	1	1	1	0	0	0	0	0	0	0	0	0	0	0	0	0	0	0	1	1	1	0	0	0	0	0	0	0	0	0	0	0	0
613	a	sp|O14579|COPE_HUMAN	O14579	COPE_HUMAN	COPE	308	17	Homo sapiens OX=9606	1:Experimental evidence at protein level	Coatomer subunit epsilon	0.9998	0.9941	2	2	2	2	0	0	0	0	0	0	0	0	0	0	0	0	1	1	1	0	0	0	1	1	1	0	0	0	0	0	0	0	0	0	0	0	0
614	a	sp|P21283|VATC1_HUMAN	P21283	VATC1_HUMAN	ATP6V1C1	382	9	Homo sapiens OX=9606	1:Experimental evidence at protein level	V-type proton ATPase subunit C 1	0.9998	0.9945	2	3	3	3	2	2	2	0	0	0	1	1	1	0	0	0	0	0	0	0	0	0	0	0	0	0	0	0	0	0	0	0	0	0	0	0	0
615	a	sp|P28066|PSA5_HUMAN	P28066	PSA5_HUMAN	PSMA5	241	10	Homo sapiens OX=9606	1:Experimental evidence at protein level	Proteasome subunit alpha type-5	0.9998	0.9976	2	5	5	5	0	0	0	0	0	0	0	0	0	0	0	0	0	0	0	0	0	0	4	4	4	0	0	0	0	0	0	0	0	0	1	1	1
616	a	sp|P29692|EF1D_HUMAN	P29692	EF1D_HUMAN	EEF1D	281	13	Homo sapiens OX=9606	1:Experimental evidence at protein level	Elongation factor 1-delta	0.9998	0.999	2	13	13	13	0	0	0	0	0	0	0	0	0	0	0	0	5	5	5	0	0	0	3	3	3	0	0	0	1	1	1	0	0	0	4	4	4
618	a	sp|Q969M7|UBE2F_HUMAN	Q969M7	UBE2F_HUMAN	UBE2F	185	25	Homo sapiens OX=9606	1:Experimental evidence at protein level	NEDD8-conjugating enzyme UBE2F	0.9998	0.999	2	3	3	3	0	0	0	0	0	0	0	0	0	0	0	0	1	1	1	0	0	0	0	0	0	0	0	0	1	1	1	0	0	0	1	1	1
619	a	sp|Q9NYU2|UGGG1_HUMAN	Q9NYU2	UGGG1_HUMAN	UGGT1	1555	3	Homo sapiens OX=9606	1:Experimental evidence at protein level	UDP-glucose:glycoprotein glucosyltransferase 1	0.9998	0.9988	2	5	5	5	2	2	2	0	0	0	0	0	0	0	0	0	0	0	0	0	0	0	1	1	1	0	0	0	0	0	0	0	0	0	2	2	2
620	a	sp|Q8N1N4|K2C78_HUMAN	Q8N1N4	K2C78_HUMAN	KRT78	520	4	Homo sapiens OX=9606	1:Experimental evidence at protein level	Keratin, type II cytoskeletal 78	0.9998	0.9972	2	2	2	2	0	0	0	0	0	0	0	0	0	0	0	0	0	0	0	0	0	0	1	1	1	0	0	0	0	0	0	0	0	0	1	1	1
621	a	sp|O95352|ATG7_HUMAN	O95352	ATG7_HUMAN	ATG7	703	5	Homo sapiens OX=9606	1:Experimental evidence at protein level	Ubiquitin-like modifier-activating enzyme ATG7	0.9997	0.9978	2	4	4	4	0	0	0	0	0	0	0	0	0	0	0	0	2	2	2	0	0	0	2	2	2	0	0	0	0	0	0	0	0	0	0	0	0
622	a	sp|P29373|RABP2_HUMAN	P29373	RABP2_HUMAN	CRABP2	138	15	Homo sapiens OX=9606	1:Experimental evidence at protein level	Cellular retinoic acid-binding protein 2	0.9997	0.9949	1	4	4	4	3	3	3	0	0	0	0	0	0	0	0	0	1	1	1	0	0	0	0	0	0	0	0	0	0	0	0	0	0	0	0	0	0
623	a	sp|P35998|PRS7_HUMAN	P35998	PRS7_HUMAN	PSMC2	433	7	Homo sapiens OX=9606	1:Experimental evidence at protein level	26S proteasome regulatory subunit 7	0.9997	0.9989	2	2	2	2	1	1	1	0	0	0	0	0	0	0	0	0	0	0	0	0	0	0	1	1	1	0	0	0	0	0	0	0	0	0	0	0	0
624	a	sp|P51148|RAB5C_HUMAN	P51148	RAB5C_HUMAN	RAB5C	216	20	Homo sapiens OX=9606	1:Experimental evidence at protein level	Ras-related protein Rab-5C	0.9997	0.999	2	4	4	4	0	0	0	0	0	0	0	0	0	0	0	0	3	3	3	0	0	0	1	1	1	0	0	0	0	0	0	0	0	0	0	0	0
625	a	sp|Q07021|C1QBP_HUMAN	Q07021	C1QBP_HUMAN	C1QBP	282	19	Homo sapiens OX=9606	1:Experimental evidence at protein level	Complement component 1 Q subcomponent-binding protein, mitochondrial	0.9997	0.999	2	3	3	3	3	3	3	0	0	0	0	0	0	0	0	0	0	0	0	0	0	0	0	0	0	0	0	0	0	0	0	0	0	0	0	0	0
626	a	sp|Q96JJ3|ELMO2_HUMAN	Q96JJ3	ELMO2_HUMAN	ELMO2	720	7	Homo sapiens OX=9606	1:Experimental evidence at protein level	Engulfment and cell motility protein 2	0.9997	0.9974	2	2	2	2	2	2	2	0	0	0	0	0	0	0	0	0	0	0	0	0	0	0	0	0	0	0	0	0	0	0	0	0	0	0	0	0	0
627	a	sp|O00422|SAP18_HUMAN	O00422	SAP18_HUMAN	SAP18	153	22	Homo sapiens OX=9606	1:Experimental evidence at protein level	Histone deacetylase complex subunit SAP18	0.9996	0.999	2	38	38	38	0	0	0	0	0	0	9	9	9	0	0	0	8	8	8	0	0	0	14	14	14	0	0	0	6	6	6	0	0	0	1	1	1
628	a	sp|P53582|MAP11_HUMAN	P53582	MAP11_HUMAN	METAP1	386	10	Homo sapiens OX=9606	1:Experimental evidence at protein level	Methionine aminopeptidase 1	0.9996	0.999	2	4	4	4	0	0	0	0	0	0	0	0	0	0	0	0	1	1	1	0	0	0	2	2	2	0	0	0	0	0	0	0	0	0	1	1	1
629	a	sp|Q99623|PHB2_HUMAN	Q99623	PHB2_HUMAN	PHB2	299	12	Homo sapiens OX=9606	1:Experimental evidence at protein level	Prohibitin-2	0.9996	0.999	2	9	9	9	4	4	4	0	0	0	2	2	2	0	0	0	2	2	2	0	0	0	0	0	0	0	0	0	0	0	0	0	0	0	1	1	1
630	a	sp|Q9UHY7|ENOPH_HUMAN	Q9UHY7	ENOPH_HUMAN	ENOPH1	261	18	Homo sapiens OX=9606	1:Experimental evidence at protein level	Enolase-phosphatase E1	0.9996	0.9971	2	3	3	3	1	1	1	0	0	0	0	0	0	0	0	0	2	2	2	0	0	0	0	0	0	0	0	0	0	0	0	0	0	0	0	0	0
631	a	sp|P60900|PSA6_HUMAN	P60900	PSA6_HUMAN	PSMA6	246	18	Homo sapiens OX=9606	1:Experimental evidence at protein level	Proteasome subunit alpha type-6	0.9995	0.999	3	11	11	11	0	0	0	0	0	0	0	0	0	0	0	0	10	10	10	0	0	0	0	0	0	0	0	0	0	0	0	0	0	0	1	1	1
632	a	sp|Q04760|LGUL_HUMAN	Q04760	LGUL_HUMAN	GLO1	184	10	Homo sapiens OX=9606	1:Experimental evidence at protein level	Lactoylglutathione lyase	0.9995	0.999	1	59	59	59	2	2	2	0	0	0	2	2	2	0	0	0	14	14	14	0	0	0	17	17	17	0	0	0	9	9	9	0	0	0	15	15	15
633	a	sp|Q9Y5S9|RBM8A_HUMAN	Q9Y5S9	RBM8A_HUMAN	RBM8A	174	13	Homo sapiens OX=9606	1:Experimental evidence at protein level	RNA-binding protein 8A	0.9995	0.999	1	19	19	19	0	0	0	0	0	0	0	0	0	0	0	0	10	10	10	0	0	0	1	1	1	0	0	0	0	0	0	0	0	0	8	8	8
634	a	sp|Q14118|DAG1_HUMAN	Q14118	DAG1_HUMAN	DAG1	895	3	Homo sapiens OX=9606	1:Experimental evidence at protein level	Dystroglycan 1	0.9994	0.999	2	2	2	2	0	0	0	0	0	0	0	0	0	0	0	0	0	0	0	0	0	0	0	0	0	0	0	0	0	0	0	0	0	0	2	2	2
635	a	sp|Q9UL25|RAB21_HUMAN	Q9UL25	RAB21_HUMAN	RAB21	225	12	Homo sapiens OX=9606	1:Experimental evidence at protein level	Ras-related protein Rab-21	0.9994	0.999	2	47	47	47	21	21	21	0	0	0	20	20	20	0	0	0	6	6	6	0	0	0	0	0	0	0	0	0	0	0	0	0	0	0	0	0	0
636	a	sp|P42785|PCP_HUMAN	P42785	PCP_HUMAN	PRCP	496	8	Homo sapiens OX=9606	1:Experimental evidence at protein level	Lysosomal Pro-X carboxypeptidase	0.9993	0.996	2	3	3	3	0	0	0	0	0	0	0	0	0	0	0	0	0	0	0	0	0	0	3	3	3	0	0	0	0	0	0	0	0	0	0	0	0
637	a	sp|E9PAV3|NACAM_HUMAN	E9PAV3	NACAM_HUMAN	NACA	2078	12	Homo sapiens OX=9606	1:Experimental evidence at protein level	Nascent polypeptide-associated complex subunit alpha, muscle-specific form	0.9993	0.999	2	2	2	2	0	0	0	0	0	0	0	0	0	0	0	0	0	0	0	0	0	0	1	1	1	0	0	0	0	0	0	0	0	0	1	1	1
638	a	sp|O75367|H2AY_HUMAN	O75367	H2AY_HUMAN	MACROH2A1	372	15	Homo sapiens OX=9606	1:Experimental evidence at protein level	Core histone macro-H2A.1	0.9992	0.9979	2	5	5	5	3	3	3	0	0	0	1	1	1	0	0	0	0	0	0	0	0	0	0	0	0	0	0	0	0	0	0	0	0	0	1	1	1
639	a	sp|O95185|UNC5C_HUMAN	O95185	UNC5C_HUMAN	UNC5C	931	3	Homo sapiens OX=9606	1:Experimental evidence at protein level	Netrin receptor UNC5C	0.9992	0.9986	2	7	7	7	0	0	0	0	0	0	0	0	0	0	0	0	0	0	0	0	0	0	5	5	5	0	0	0	0	0	0	0	0	0	2	2	2
640	a	sp|P09543|CN37_HUMAN	P09543	CN37_HUMAN	CNP	421	11	Homo sapiens OX=9606	1:Experimental evidence at protein level	2',3'-cyclic-nucleotide 3'-phosphodiesterase	0.9992	0.999	2	8	8	8	0	0	0	0	0	0	0	0	0	0	0	0	3	3	3	0	0	0	4	4	4	0	0	0	0	0	0	0	0	0	1	1	1
641	a	sp|P23284|PPIB_HUMAN	P23284	PPIB_HUMAN	PPIB	216	12	Homo sapiens OX=9606	1:Experimental evidence at protein level	Peptidyl-prolyl cis-trans isomerase B	0.9992	0.9987	2	4	4	4	0	0	0	0	0	0	0	0	0	0	0	0	1	1	1	0	0	0	2	2	2	0	0	0	0	0	0	0	0	0	1	1	1
642	a	sp|P30419|NMT1_HUMAN	P30419	NMT1_HUMAN	NMT1	496	8	Homo sapiens OX=9606	1:Experimental evidence at protein level	Glycylpeptide N-tetradecanoyltransferase 1	0.9992	0.9967	2	8	8	8	0	0	0	0	0	0	0	0	0	0	0	0	1	1	1	0	0	0	6	6	6	0	0	0	1	1	1	0	0	0	0	0	0
643	a	sp|P17900|SAP3_HUMAN	P17900	SAP3_HUMAN	GM2A	193	15	Homo sapiens OX=9606	1:Experimental evidence at protein level	Ganglioside GM2 activator	0.9991	0.9989	2	28	28	28	2	2	2	0	0	0	0	0	0	0	0	0	3	3	3	0	0	0	11	11	11	0	0	0	0	0	0	0	0	0	12	12	12
644	a	sp|P62191|PRS4_HUMAN	P62191	PRS4_HUMAN	PSMC1	440	8	Homo sapiens OX=9606	1:Experimental evidence at protein level	26S proteasome regulatory subunit 4	0.9991	0.999	2	11	11	11	0	0	0	0	0	0	1	1	1	0	0	0	10	10	10	0	0	0	0	0	0	0	0	0	0	0	0	0	0	0	0	0	0
646	a	sp|Q13347|EIF3I_HUMAN	Q13347	EIF3I_HUMAN	EIF3I	325	9	Homo sapiens OX=9606	1:Experimental evidence at protein level	Eukaryotic translation initiation factor 3 subunit I	0.9991	0.9984	2	19	19	19	0	0	0	0	0	0	0	0	0	0	0	0	9	9	9	0	0	0	7	7	7	0	0	0	3	3	3	0	0	0	0	0	0
648	a	sp|Q9UNL2|SSRG_HUMAN	Q9UNL2	SSRG_HUMAN	SSR3	185	18	Homo sapiens OX=9606	1:Experimental evidence at protein level	Translocon-associated protein subunit gamma	0.9991	0.999	2	8	8	8	3	3	3	0	0	0	0	0	0	0	0	0	2	2	2	0	0	0	0	0	0	0	0	0	3	3	3	0	0	0	0	0	0
651	a	sp|P35236|PTN7_HUMAN	P35236	PTN7_HUMAN	PTPN7	360	11	Homo sapiens OX=9606	1:Experimental evidence at protein level	Tyrosine-protein phosphatase non-receptor type 7	0.999	0.9988	2	8	8	8	0	0	0	0	0	0	0	0	0	0	0	0	1	1	1	0	0	0	6	6	6	0	0	0	1	1	1	0	0	0	0	0	0
652	a	sp|Q16629|SRSF7_HUMAN	Q16629	SRSF7_HUMAN	SRSF7	238	8	Homo sapiens OX=9606	1:Experimental evidence at protein level	Serine/arginine-rich splicing factor 7	0.999	0.999	2	43	24	43	0	0	0	0	0	0	0	0	0	0	0	0	31	16	31	0	0	0	11	7	11	0	0	0	0	0	0	0	0	0	1	1	1
653	a	sp|Q6DD88|ATLA3_HUMAN	Q6DD88	ATLA3_HUMAN	ATL3	541	8	Homo sapiens OX=9606	1:Experimental evidence at protein level	Atlastin-3	0.999	0.999	2	16	16	16	1	1	1	0	0	0	2	2	2	0	0	0	11	11	11	0	0	0	2	2	2	0	0	0	0	0	0	0	0	0	0	0	0
654	a	sp|O95433|AHSA1_HUMAN	O95433	AHSA1_HUMAN	AHSA1	338	13	Homo sapiens OX=9606	1:Experimental evidence at protein level	Activator of 90 kDa heat shock protein ATPase homolog 1	0.9989	0.999	2	16	16	16	0	0	0	0	0	0	2	2	2	0	0	0	11	11	11	0	0	0	3	3	3	0	0	0	0	0	0	0	0	0	0	0	0
655	a	sp|P08133|ANXA6_HUMAN	P08133	ANXA6_HUMAN	ANXA6	673	4	Homo sapiens OX=9606	1:Experimental evidence at protein level	Annexin A6	0.9989	0.999	2	18	18	18	0	0	0	0	0	0	1	1	1	0	0	0	0	0	0	0	0	0	13	13	13	0	0	0	0	0	0	0	0	0	4	4	4
656	a	sp|P33176|KINH_HUMAN	P33176	KINH_HUMAN	KIF5B	963	4	Homo sapiens OX=9606	1:Experimental evidence at protein level	Kinesin-1 heavy chain	0.9989	0.9938	2	2	2	2	0	0	0	0	0	0	0	0	0	0	0	0	2	2	2	0	0	0	0	0	0	0	0	0	0	0	0	0	0	0	0	0	0
657	a	sp|O00534|VMA5A_HUMAN	O00534	VMA5A_HUMAN	VWA5A	786	11	Homo sapiens OX=9606	1:Experimental evidence at protein level	von Willebrand factor A domain-containing protein 5A	0.9988	0.9988	4	3	3	3	1	1	1	0	0	0	1	1	1	0	0	0	0	0	0	0	0	0	1	1	1	0	0	0	0	0	0	0	0	0	0	0	0
658	a	sp|P47756|CAPZB_HUMAN	P47756	CAPZB_HUMAN	CAPZB	277	17	Homo sapiens OX=9606	1:Experimental evidence at protein level	F-actin-capping protein subunit beta	0.9988	0.999	2	6	6	6	0	0	0	0	0	0	0	0	0	0	0	0	5	5	5	0	0	0	1	1	1	0	0	0	0	0	0	0	0	0	0	0	0
659	a	sp|P62263|RS14_HUMAN	P62263	RS14_HUMAN	RPS14	151	15	Homo sapiens OX=9606	1:Experimental evidence at protein level	40S ribosomal protein S14	0.9988	0.999	2	6	6	6	0	0	0	0	0	0	1	1	1	0	0	0	2	2	2	0	0	0	3	3	3	0	0	0	0	0	0	0	0	0	0	0	0
660	a	sp|Q6UXD5|SE6L2_HUMAN	Q6UXD5	SE6L2_HUMAN	SEZ6L2	910	3	Homo sapiens OX=9606	1:Experimental evidence at protein level	Seizure 6-like protein 2	0.9988	0.9962	2	2	2	2	0	0	0	0	0	0	0	0	0	0	0	0	0	0	0	0	0	0	0	0	0	0	0	0	0	0	0	0	0	0	2	2	2
662	a	sp|Q5SSJ5|HP1B3_HUMAN	Q5SSJ5	HP1B3_HUMAN	HP1BP3	553	4	Homo sapiens OX=9606	1:Experimental evidence at protein level	Heterochromatin protein 1-binding protein 3	0.9987	0.999	1	9	9	9	0	0	0	0	0	0	0	0	0	0	0	0	5	5	5	0	0	0	4	4	4	0	0	0	0	0	0	0	0	0	0	0	0
664	a	sp|P34897|GLYM_HUMAN	P34897	GLYM_HUMAN	SHMT2	504	5	Homo sapiens OX=9606	1:Experimental evidence at protein level	Serine hydroxymethyltransferase, mitochondrial	0.9986	0.999	2	4	4	4	0	0	0	0	0	0	0	0	0	0	0	0	0	0	0	0	0	0	1	1	1	0	0	0	0	0	0	0	0	0	3	3	3
665	a	sp|Q86XM0|CTSRD_HUMAN	Q86XM0	CTSRD_HUMAN	CATSPERD	798	3	Homo sapiens OX=9606	1:Experimental evidence at protein level	Cation channel sperm-associated protein subunit delta	0.9985	0.9977	1	8	8	8	0	0	0	0	0	0	1	1	1	0	0	0	1	1	1	0	0	0	3	3	3	0	0	0	1	1	1	0	0	0	2	2	2
667	a	sp|Q9HD45|TM9S3_HUMAN	Q9HD45	TM9S3_HUMAN	TM9SF3	589	12	Homo sapiens OX=9606	1:Experimental evidence at protein level	Transmembrane 9 superfamily member 3	0.9984	0.9989	3	6	6	6	0	0	0	0	0	0	0	0	0	0	0	0	2	2	2	0	0	0	3	3	3	0	0	0	0	0	0	0	0	0	1	1	1
668	a	sp|P26196|DDX6_HUMAN	P26196	DDX6_HUMAN	DDX6	483	5	Homo sapiens OX=9606	1:Experimental evidence at protein level	Probable ATP-dependent RNA helicase DDX6	0.9982	0.9986	2	2	2	2	0	0	0	0	0	0	0	0	0	0	0	0	0	0	0	0	0	0	2	2	2	0	0	0	0	0	0	0	0	0	0	0	0
669	a	sp|P54136|SYRC_HUMAN	P54136	SYRC_HUMAN	RARS1	660	3	Homo sapiens OX=9606	1:Experimental evidence at protein level	Arginine--tRNA ligase, cytoplasmic	0.9981	0.9974	2	6	6	6	0	0	0	0	0	0	0	0	0	0	0	0	0	0	0	0	0	0	6	6	6	0	0	0	0	0	0	0	0	0	0	0	0
670	a	sp|Q13547|HDAC1_HUMAN	Q13547	HDAC1_HUMAN	HDAC1	482	8	Homo sapiens OX=9606	1:Experimental evidence at protein level	Histone deacetylase 1	0.9981	0.999	2	7	5	5	0	0	0	0	0	0	0	0	0	0	0	0	7	5	5	0	0	0	0	0	0	0	0	0	0	0	0	0	0	0	0	0	0
671	a	sp|Q92769|HDAC2_HUMAN	Q92769	HDAC2_HUMAN	HDAC2	488	8	Homo sapiens OX=9606	1:Experimental evidence at protein level	Histone deacetylase 2	0.9981	0.999	2	8	6	8	0	0	0	0	0	0	0	0	0	0	0	0	8	6	8	0	0	0	0	0	0	0	0	0	0	0	0	0	0	0	0	0	0
674	a	sp|O14979|HNRDL_HUMAN	O14979	HNRDL_HUMAN	HNRNPDL	420	7	Homo sapiens OX=9606	1:Experimental evidence at protein level	Heterogeneous nuclear ribonucleoprotein D-like	0.9978	0.9984	2	6	6	6	1	1	1	0	0	0	2	2	2	0	0	0	2	2	2	0	0	0	1	1	1	0	0	0	0	0	0	0	0	0	0	0	0
676	a	sp|Q9H993|ARMT1_HUMAN	Q9H993	ARMT1_HUMAN	ARMT1	441	13	Homo sapiens OX=9606	1:Experimental evidence at protein level	Damage-control phosphatase ARMT1	0.9978	0.9983	2	2	2	2	1	1	1	0	0	0	0	0	0	0	0	0	1	1	1	0	0	0	0	0	0	0	0	0	0	0	0	0	0	0	0	0	0
677	a	sp|Q9ULZ3|ASC_HUMAN	Q9ULZ3	ASC_HUMAN	PYCARD	195	17	Homo sapiens OX=9606	1:Experimental evidence at protein level	Apoptosis-associated speck-like protein containing a CARD	0.9978	0.9984	2	5	5	5	0	0	0	0	0	0	0	0	0	0	0	0	0	0	0	0	0	0	5	5	5	0	0	0	0	0	0	0	0	0	0	0	0
678	a	sp|Q9Y376|CAB39_HUMAN	Q9Y376	CAB39_HUMAN	CAB39	341	19	Homo sapiens OX=9606	1:Experimental evidence at protein level	Calcium-binding protein 39	0.9978	0.9974	2	2	2	2	2	2	2	0	0	0	0	0	0	0	0	0	0	0	0	0	0	0	0	0	0	0	0	0	0	0	0	0	0	0	0	0	0
679	a	sp|Q07960|RHG01_HUMAN	Q07960	RHG01_HUMAN	ARHGAP1	439	11	Homo sapiens OX=9606	1:Experimental evidence at protein level	Rho GTPase-activating protein 1	0.9976	0.9972	2	5	5	5	0	0	0	0	0	0	0	0	0	0	0	0	4	4	4	0	0	0	1	1	1	0	0	0	0	0	0	0	0	0	0	0	0
680	a	sp|Q08945|SSRP1_HUMAN	Q08945	SSRP1_HUMAN	SSRP1	709	3	Homo sapiens OX=9606	1:Experimental evidence at protein level	FACT complex subunit SSRP1	0.9976	0.999	2	7	7	7	0	0	0	0	0	0	0	0	0	0	0	0	1	1	1	0	0	0	6	6	6	0	0	0	0	0	0	0	0	0	0	0	0
684	a	sp|P07954|FUMH_HUMAN	P07954	FUMH_HUMAN	FH	510	16	Homo sapiens OX=9606	1:Experimental evidence at protein level	Fumarate hydratase, mitochondrial	0.9974	0.9952	3	7	7	7	6	6	6	0	0	0	0	0	0	0	0	0	0	0	0	0	0	0	0	0	0	0	0	0	0	0	0	0	0	0	1	1	1
685	a	sp|Q14566|MCM6_HUMAN	Q14566	MCM6_HUMAN	MCM6	821	3	Homo sapiens OX=9606	1:Experimental evidence at protein level	DNA replication licensing factor MCM6	0.9974	0.999	2	3	3	3	0	0	0	0	0	0	0	0	0	0	0	0	1	1	1	0	0	0	2	2	2	0	0	0	0	0	0	0	0	0	0	0	0
686	a	sp|Q86U42|PABP2_HUMAN	Q86U42	PABP2_HUMAN	PABPN1	306	7	Homo sapiens OX=9606	1:Experimental evidence at protein level	Polyadenylate-binding protein 2	0.9974	0.999	2	52	52	52	19	19	19	0	0	0	15	15	15	0	0	0	18	18	18	0	0	0	0	0	0	0	0	0	0	0	0	0	0	0	0	0	0
687	a	sp|Q92542|NICA_HUMAN	Q92542	NICA_HUMAN	NCSTN	709	4	Homo sapiens OX=9606	1:Experimental evidence at protein level	Nicastrin	0.9974	0.999	2	13	13	13	0	0	0	0	0	0	0	0	0	0	0	0	0	0	0	0	0	0	5	5	5	0	0	0	0	0	0	0	0	0	8	8	8
688	a	sp|Q92616|GCN1_HUMAN	Q92616	GCN1_HUMAN	GCN1	2671	1	Homo sapiens OX=9606	1:Experimental evidence at protein level	eIF-2-alpha kinase activator GCN1	0.9974	0.9982	2	9	9	9	0	0	0	0	0	0	1	1	1	0	0	0	8	8	8	0	0	0	0	0	0	0	0	0	0	0	0	0	0	0	0	0	0
690	a	sp|P13667|PDIA4_HUMAN	P13667	PDIA4_HUMAN	PDIA4	645	5	Homo sapiens OX=9606	1:Experimental evidence at protein level	Protein disulfide-isomerase A4	0.9973	0.999	2	19	19	19	11	11	11	0	0	0	2	2	2	0	0	0	6	6	6	0	0	0	0	0	0	0	0	0	0	0	0	0	0	0	0	0	0
693	a	sp|Q96C23|GALM_HUMAN	Q96C23	GALM_HUMAN	GALM	342	9	Homo sapiens OX=9606	1:Experimental evidence at protein level	Galactose mutarotase	0.9972	0.999	2	11	11	11	1	1	1	0	0	0	0	0	0	0	0	0	6	6	6	0	0	0	4	4	4	0	0	0	0	0	0	0	0	0	0	0	0
695	a	sp|P05386|RLA1_HUMAN	P05386	RLA1_HUMAN	RPLP1	114	36	Homo sapiens OX=9606	1:Experimental evidence at protein level	60S acidic ribosomal protein P1	0.9967	0.9971	2	5	5	5	0	0	0	0	0	0	0	0	0	0	0	0	4	4	4	0	0	0	1	1	1	0	0	0	0	0	0	0	0	0	0	0	0
696	a	sp|O00154|BACH_HUMAN	O00154	BACH_HUMAN	ACOT7	380	7	Homo sapiens OX=9606	1:Experimental evidence at protein level	Cytosolic acyl coenzyme A thioester hydrolase	0.9965	0.999	2	1	1	1	0	0	0	0	0	0	0	0	0	0	0	0	0	0	0	0	0	0	0	0	0	0	0	0	0	0	0	0	0	0	1	1	1
697	a	sp|P58335|ANTR2_HUMAN	P58335	ANTR2_HUMAN	ANTXR2	489	5	Homo sapiens OX=9606	1:Experimental evidence at protein level	Anthrax toxin receptor 2	0.9965	0.999	2	7	5	5	0	0	0	0	0	0	0	0	0	0	0	0	0	0	0	0	0	0	0	0	0	0	0	0	0	0	0	0	0	0	7	5	5
698	a	sp|Q12965|MYO1E_HUMAN	Q12965	MYO1E_HUMAN	MYO1E	1108	3	Homo sapiens OX=9606	1:Experimental evidence at protein level	Unconventional myosin-Ie	0.9965	0.999	2	51	5	5	16	2	2	0	0	0	14	0	0	0	0	0	18	0	0	0	0	0	3	3	3	0	0	0	0	0	0	0	0	0	0	0	0
699	a	sp|Q14315|FLNC_HUMAN	Q14315	FLNC_HUMAN	FLNC	2725	1	Homo sapiens OX=9606	1:Experimental evidence at protein level	Filamin-C	0.9965	0.999	2	7	1	1	1	1	1	0	0	0	0	0	0	0	0	0	0	0	0	0	0	0	6	0	0	0	0	0	0	0	0	0	0	0	0	0	0
700	a	sp|Q16576|RBBP7_HUMAN	Q16576	RBBP7_HUMAN	RBBP7	425	10	Homo sapiens OX=9606	1:Experimental evidence at protein level	Histone-binding protein RBBP7	0.9965	0.999	2	11	9	9	0	0	0	0	0	0	0	0	0	0	0	0	10	8	8	0	0	0	0	0	0	0	0	0	0	0	0	0	0	0	1	1	1
701	a	sp|Q9NZ08|ERAP1_HUMAN	Q9NZ08	ERAP1_HUMAN	ERAP1	941	8	Homo sapiens OX=9606	1:Experimental evidence at protein level	Endoplasmic reticulum aminopeptidase 1	0.9965	0.999	3	2	2	2	2	2	2	0	0	0	0	0	0	0	0	0	0	0	0	0	0	0	0	0	0	0	0	0	0	0	0	0	0	0	0	0	0
702	a	sp|Q96RS6|NUDC1_HUMAN	Q96RS6	NUDC1_HUMAN	NUDCD1	583	7	Homo sapiens OX=9606	1:Experimental evidence at protein level	NudC domain-containing protein 1	0.9964	0.9969	2	4	4	4	0	0	0	0	0	0	0	0	0	0	0	0	1	1	1	0	0	0	3	3	3	0	0	0	0	0	0	0	0	0	0	0	0
703	a	sp|P50897|PPT1_HUMAN	P50897	PPT1_HUMAN	PPT1	306	18	Homo sapiens OX=9606	1:Experimental evidence at protein level	Palmitoyl-protein thioesterase 1	0.9961	0.9989	2	4	4	4	2	2	2	0	0	0	0	0	0	0	0	0	1	1	1	0	0	0	1	1	1	0	0	0	0	0	0	0	0	0	0	0	0
704	a	sp|P60660|MYL6_HUMAN	P60660	MYL6_HUMAN	MYL6	151	10	Homo sapiens OX=9606	1:Experimental evidence at protein level	Myosin light polypeptide 6	0.996	0.9967	1	9	9	9	0	0	0	0	0	0	0	0	0	0	0	0	0	0	0	0	0	0	9	9	9	0	0	0	0	0	0	0	0	0	0	0	0
705	a	sp|Q9UBF2|COPG2_HUMAN	Q9UBF2	COPG2_HUMAN	COPG2	871	3	Homo sapiens OX=9606	1:Experimental evidence at protein level	Coatomer subunit gamma-2	0.9958	0.9988	2	4	3	3	0	0	0	0	0	0	0	0	0	0	0	0	4	3	3	0	0	0	0	0	0	0	0	0	0	0	0	0	0	0	0	0	0
707	a	sp|Q08J23|NSUN2_HUMAN	Q08J23	NSUN2_HUMAN	NSUN2	767	3	Homo sapiens OX=9606	1:Experimental evidence at protein level	RNA cytosine C(5)-methyltransferase NSUN2	0.9957	0.9967	2	2	2	2	0	0	0	0	0	0	1	1	1	0	0	0	1	1	1	0	0	0	0	0	0	0	0	0	0	0	0	0	0	0	0	0	0
708	a	sp|Q13283|G3BP1_HUMAN	Q13283	G3BP1_HUMAN	G3BP1	466	9	Homo sapiens OX=9606	1:Experimental evidence at protein level	Ras GTPase-activating protein-binding protein 1	0.9957	0.9982	2	3	3	3	0	0	0	0	0	0	0	0	0	0	0	0	1	1	1	0	0	0	2	2	2	0	0	0	0	0	0	0	0	0	0	0	0
709	a	sp|P13804|ETFA_HUMAN	P13804	ETFA_HUMAN	ETFA	333	28	Homo sapiens OX=9606	1:Experimental evidence at protein level	Electron transfer flavoprotein subunit alpha, mitochondrial	0.9956	0.9941	3	2	2	2	0	0	0	0	0	0	0	0	0	0	0	0	0	0	0	0	0	0	2	2	2	0	0	0	0	0	0	0	0	0	0	0	0
710	a	sp|P27348|1433T_HUMAN	P27348	1433T_HUMAN	YWHAQ	245	12	Homo sapiens OX=9606	1:Experimental evidence at protein level	14-3-3 protein theta	0.9954	0.9987	2	3	3	3	0	0	0	0	0	0	0	0	0	0	0	0	3	3	3	0	0	0	0	0	0	0	0	0	0	0	0	0	0	0	0	0	0
712	a	sp|Q9Y2X3|NOP58_HUMAN	Q9Y2X3	NOP58_HUMAN	NOP58	529	5	Homo sapiens OX=9606	1:Experimental evidence at protein level	Nucleolar protein 58	0.9948	0.9961	2	2	2	2	0	0	0	0	0	0	0	0	0	0	0	0	2	2	2	0	0	0	0	0	0	0	0	0	0	0	0	0	0	0	0	0	0
713	a	sp|Q8IW52|SLIK4_HUMAN	Q8IW52	SLIK4_HUMAN	SLITRK4	837	5	Homo sapiens OX=9606	1:Experimental evidence at protein level	SLIT and NTRK-like protein 4	0.9947	0.9963	2	2	2	2	0	0	0	0	0	0	0	0	0	0	0	0	0	0	0	0	0	0	0	0	0	0	0	0	0	0	0	0	0	0	2	2	2
720	a	sp|P22695|QCR2_HUMAN	P22695	QCR2_HUMAN	UQCRC2	453	9	Homo sapiens OX=9606	1:Experimental evidence at protein level	Cytochrome b-c1 complex subunit 2, mitochondrial	0.9937	0.9975	1	2	2	2	0	0	0	0	0	0	0	0	0	0	0	0	1	1	1	0	0	0	0	0	0	0	0	0	0	0	0	0	0	0	1	1	1
721	a	sp|P43490|NAMPT_HUMAN	P43490	NAMPT_HUMAN	NAMPT	491	5	Homo sapiens OX=9606	1:Experimental evidence at protein level	Nicotinamide phosphoribosyltransferase	0.9937	0.9935	1	9	9	9	0	0	0	0	0	0	0	0	0	0	0	0	0	0	0	0	0	0	5	5	5	0	0	0	0	0	0	0	0	0	4	4	4
724	a	sp|Q13332|PTPRS_HUMAN	Q13332	PTPRS_HUMAN	PTPRS	1948	2	Homo sapiens OX=9606	1:Experimental evidence at protein level	Receptor-type tyrosine-protein phosphatase S	0.9926	0.9932	3	4	4	4	0	0	0	0	0	0	0	0	0	0	0	0	0	0	0	0	0	0	0	0	0	0	0	0	1	1	1	0	0	0	3	3	3
726	a	sp|P47755|CAZA2_HUMAN	P47755	CAZA2_HUMAN	CAPZA2	286	11	Homo sapiens OX=9606	1:Experimental evidence at protein level	F-actin-capping protein subunit alpha-2	0.9912	0.9975	2	9	3	3	0	0	0	0	0	0	0	0	0	0	0	0	5	0	0	0	0	0	2	1	1	0	0	0	0	0	0	0	0	0	2	2	2
729	a	sp|O15160|RPAC1_HUMAN	O15160	RPAC1_HUMAN	POLR1C	346	15	Homo sapiens OX=9606	1:Experimental evidence at protein level	DNA-directed RNA polymerases I and III subunit RPAC1	0.9902	0.9972	3	1	1	1	0	0	0	0	0	0	0	0	0	0	0	0	1	1	1	0	0	0	0	0	0	0	0	0	0	0	0	0	0	0	0	0	0
731	a	sp|Q15418|KS6A1_HUMAN	Q15418	KS6A1_HUMAN	RPS6KA1	735	3	Homo sapiens OX=9606	1:Experimental evidence at protein level	Ribosomal protein S6 kinase alpha-1	0.9899	0.9961	2	3	3	3	0	0	0	0	0	0	0	0	0	0	0	0	3	3	3	0	0	0	0	0	0	0	0	0	0	0	0	0	0	0	0	0	0
732	a	sp|P20674|COX5A_HUMAN	P20674	COX5A_HUMAN	COX5A	150	20	Homo sapiens OX=9606	1:Experimental evidence at protein level	Cytochrome c oxidase subunit 5A, mitochondrial	0.9889	0.999	2	41	41	41	7	7	7	0	0	0	0	0	0	0	0	0	4	4	4	0	0	0	13	13	13	0	0	0	6	6	6	0	0	0	11	11	11
733	a	sp|P48060|GLIP1_HUMAN	P48060	GLIP1_HUMAN	GLIPR1	266	12	Homo sapiens OX=9606	1:Experimental evidence at protein level	Glioma pathogenesis-related protein 1	0.9889	0.999	2	3	3	3	0	0	0	0	0	0	0	0	0	0	0	0	0	0	0	0	0	0	1	1	1	0	0	0	0	0	0	0	0	0	2	2	2
734	a	sp|Q15024|EXOS7_HUMAN	Q15024	EXOS7_HUMAN	EXOSC7	291	14	Homo sapiens OX=9606	1:Experimental evidence at protein level	Exosome complex component RRP42	0.9889	0.999	2	1	1	1	0	0	0	0	0	0	0	0	0	0	0	0	1	1	1	0	0	0	0	0	0	0	0	0	0	0	0	0	0	0	0	0	0
735	a	sp|Q15080|NCF4_HUMAN	Q15080	NCF4_HUMAN	NCF4	339	9	Homo sapiens OX=9606	1:Experimental evidence at protein level	Neutrophil cytosol factor 4	0.9889	0.999	2	4	4	4	0	0	0	0	0	0	0	0	0	0	0	0	4	4	4	0	0	0	0	0	0	0	0	0	0	0	0	0	0	0	0	0	0
736	a	sp|Q8TDZ2|MICA1_HUMAN	Q8TDZ2	MICA1_HUMAN	MICAL1	1067	4	Homo sapiens OX=9606	1:Experimental evidence at protein level	[F-actin]-monooxygenase MICAL1	0.9889	0.999	2	10	10	10	0	0	0	0	0	0	0	0	0	0	0	0	1	1	1	0	0	0	4	4	4	0	0	0	2	2	2	0	0	0	3	3	3
737	a	sp|Q8WWM7|ATX2L_HUMAN	Q8WWM7	ATX2L_HUMAN	ATXN2L	1075	3	Homo sapiens OX=9606	1:Experimental evidence at protein level	Ataxin-2-like protein	0.9889	0.999	2	2	2	2	0	0	0	0	0	0	0	0	0	0	0	0	2	2	2	0	0	0	0	0	0	0	0	0	0	0	0	0	0	0	0	0	0
738	a	sp|Q96G03|PGM2_HUMAN	Q96G03	PGM2_HUMAN	PGM2	612	2	Homo sapiens OX=9606	1:Experimental evidence at protein level	Phosphoglucomutase-2	0.9889	0.999	1	14	14	14	0	0	0	0	0	0	0	0	0	0	0	0	1	1	1	0	0	0	12	12	12	0	0	0	1	1	1	0	0	0	0	0	0
739	a	sp|Q9BWD1|THIC_HUMAN	Q9BWD1	THIC_HUMAN	ACAT2	397	11	Homo sapiens OX=9606	1:Experimental evidence at protein level	Acetyl-CoA acetyltransferase, cytosolic	0.9889	0.999	2	6	6	6	1	1	1	0	0	0	1	1	1	0	0	0	1	1	1	0	0	0	1	1	1	0	0	0	1	1	1	0	0	0	1	1	1
743	a	sp|P30040|ERP29_HUMAN	P30040	ERP29_HUMAN	ERP29	261	9	Homo sapiens OX=9606	1:Experimental evidence at protein level	Endoplasmic reticulum resident protein 29	0.9871	0.9947	2	8	8	8	0	0	0	0	0	0	0	0	0	0	0	0	0	0	0	0	0	0	7	7	7	0	0	0	1	1	1	0	0	0	0	0	0
744	a	sp|Q14019|COTL1_HUMAN	Q14019	COTL1_HUMAN	COTL1	142	19	Homo sapiens OX=9606	1:Experimental evidence at protein level	Coactosin-like protein	0.987	0.9946	2	6	6	6	0	0	0	0	0	0	0	0	0	0	0	0	3	3	3	0	0	0	3	3	3	0	0	0	0	0	0	0	0	0	0	0	0
745	a	sp|O94804|STK10_HUMAN	O94804	STK10_HUMAN	STK10	968	5	Homo sapiens OX=9606	1:Experimental evidence at protein level	Serine/threonine-protein kinase 10	0.9856	0.9987	2	5	5	5	0	0	0	0	0	0	0	0	0	0	0	0	5	5	5	0	0	0	0	0	0	0	0	0	0	0	0	0	0	0	0	0	0
747	a	sp|A0AVT1|UBA6_HUMAN	A0AVT1	UBA6_HUMAN	UBA6	1052	1	Homo sapiens OX=9606	1:Experimental evidence at protein level	Ubiquitin-like modifier-activating enzyme 6	0.9821	0.999	1	1	1	1	0	0	0	0	0	0	0	0	0	0	0	0	1	1	1	0	0	0	0	0	0	0	0	0	0	0	0	0	0	0	0	0	0
748	a	sp|O00231|PSD11_HUMAN	O00231	PSD11_HUMAN	PSMD11	422	5	Homo sapiens OX=9606	1:Experimental evidence at protein level	26S proteasome non-ATPase regulatory subunit 11	0.9821	0.999	1	15	15	15	0	0	0	0	0	0	0	0	0	0	0	0	0	0	0	0	0	0	15	15	15	0	0	0	0	0	0	0	0	0	0	0	0
749	a	sp|O00764|PDXK_HUMAN	O00764	PDXK_HUMAN	PDXK	312	9	Homo sapiens OX=9606	1:Experimental evidence at protein level	Pyridoxal kinase	0.9821	0.999	1	3	3	3	0	0	0	0	0	0	0	0	0	0	0	0	3	3	3	0	0	0	0	0	0	0	0	0	0	0	0	0	0	0	0	0	0
750	a	sp|O15145|ARPC3_HUMAN	O15145	ARPC3_HUMAN	ARPC3	178	7	Homo sapiens OX=9606	1:Experimental evidence at protein level	Actin-related protein 2/3 complex subunit 3	0.9821	0.999	1	31	31	31	13	13	13	0	0	0	2	2	2	0	0	0	5	5	5	0	0	0	11	11	11	0	0	0	0	0	0	0	0	0	0	0	0
751	a	sp|O15431|COPT1_HUMAN	O15431	COPT1_HUMAN	SLC31A1	190	5	Homo sapiens OX=9606	1:Experimental evidence at protein level	High affinity copper uptake protein 1	0.9821	0.999	1	15	15	15	0	0	0	0	0	0	0	0	0	0	0	0	0	0	0	0	0	0	9	9	9	0	0	0	0	0	0	0	0	0	6	6	6
752	a	sp|O15533|TPSN_HUMAN	O15533	TPSN_HUMAN	TAPBP	448	7	Homo sapiens OX=9606	1:Experimental evidence at protein level	Tapasin	0.9821	0.999	1	3	3	3	2	2	2	0	0	0	0	0	0	0	0	0	0	0	0	0	0	0	0	0	0	0	0	0	1	1	1	0	0	0	0	0	0
753	a	sp|O43169|CYB5B_HUMAN	O43169	CYB5B_HUMAN	CYB5B	150	22	Homo sapiens OX=9606	1:Experimental evidence at protein level	Cytochrome b5 type B	0.9821	0.999	1	8	8	8	0	0	0	0	0	0	0	0	0	0	0	0	7	7	7	0	0	0	1	1	1	0	0	0	0	0	0	0	0	0	0	0	0
754	a	sp|O43252|PAPS1_HUMAN	O43252	PAPS1_HUMAN	PAPSS1	624	4	Homo sapiens OX=9606	1:Experimental evidence at protein level	Bifunctional 3'-phosphoadenosine 5'-phosphosulfate synthase 1	0.9821	0.999	1	2	2	2	0	0	0	0	0	0	0	0	0	0	0	0	0	0	0	0	0	0	2	2	2	0	0	0	0	0	0	0	0	0	0	0	0
755	a	sp|O43809|CPSF5_HUMAN	O43809	CPSF5_HUMAN	NUDT21	227	12	Homo sapiens OX=9606	1:Experimental evidence at protein level	Cleavage and polyadenylation specificity factor subunit 5	0.9821	0.999	1	5	5	5	0	0	0	0	0	0	0	0	0	0	0	0	5	5	5	0	0	0	0	0	0	0	0	0	0	0	0	0	0	0	0	0	0
756	a	sp|O60762|DPM1_HUMAN	O60762	DPM1_HUMAN	DPM1	260	8	Homo sapiens OX=9606	1:Experimental evidence at protein level	Dolichol-phosphate mannosyltransferase subunit 1	0.9821	0.999	1	11	11	11	0	0	0	0	0	0	0	0	0	0	0	0	8	8	8	0	0	0	3	3	3	0	0	0	0	0	0	0	0	0	0	0	0
757	a	sp|O60888|CUTA_HUMAN	O60888	CUTA_HUMAN	CUTA	179	15	Homo sapiens OX=9606	1:Experimental evidence at protein level	Protein CutA	0.9821	0.999	1	2	2	2	0	0	0	0	0	0	0	0	0	0	0	0	0	0	0	0	0	0	2	2	2	0	0	0	0	0	0	0	0	0	0	0	0
758	a	sp|O75348|VATG1_HUMAN	O75348	VATG1_HUMAN	ATP6V1G1	118	12	Homo sapiens OX=9606	1:Experimental evidence at protein level	V-type proton ATPase subunit G 1	0.9821	0.999	1	16	16	16	1	1	1	0	0	0	3	3	3	0	0	0	12	12	12	0	0	0	0	0	0	0	0	0	0	0	0	0	0	0	0	0	0
759	a	sp|O75396|SC22B_HUMAN	O75396	SC22B_HUMAN	SEC22B	215	8	Homo sapiens OX=9606	1:Experimental evidence at protein level	Vesicle-trafficking protein SEC22b	0.9821	0.999	1	19	19	19	0	0	0	0	0	0	0	0	0	0	0	0	4	4	4	0	0	0	6	6	6	0	0	0	0	0	0	0	0	0	9	9	9
760	a	sp|O75431|MTX2_HUMAN	O75431	MTX2_HUMAN	MTX2	263	8	Homo sapiens OX=9606	1:Experimental evidence at protein level	Metaxin-2	0.9821	0.999	1	3	3	3	0	0	0	0	0	0	0	0	0	0	0	0	3	3	3	0	0	0	0	0	0	0	0	0	0	0	0	0	0	0	0	0	0
761	a	sp|O75964|ATP5L_HUMAN	O75964	ATP5L_HUMAN	ATP5MG	103	23	Homo sapiens OX=9606	1:Experimental evidence at protein level	ATP synthase subunit g, mitochondrial	0.9821	0.999	1	2	2	2	1	1	1	0	0	0	1	1	1	0	0	0	0	0	0	0	0	0	0	0	0	0	0	0	0	0	0	0	0	0	0	0	0
762	a	sp|O94777|DPM2_HUMAN	O94777	DPM2_HUMAN	DPM2	84	48	Homo sapiens OX=9606	1:Experimental evidence at protein level	Dolichol phosphate-mannose biosynthesis regulatory protein	0.9821	0.999	1	12	12	12	2	2	2	0	0	0	2	2	2	0	0	0	3	3	3	0	0	0	3	3	3	0	0	0	0	0	0	0	0	0	2	2	2
763	a	sp|O95831|AIFM1_HUMAN	O95831	AIFM1_HUMAN	AIFM1	613	3	Homo sapiens OX=9606	1:Experimental evidence at protein level	Apoptosis-inducing factor 1, mitochondrial	0.9821	0.999	1	14	14	14	0	0	0	0	0	0	0	0	0	0	0	0	13	13	13	0	0	0	1	1	1	0	0	0	0	0	0	0	0	0	0	0	0
764	a	sp|P02042|HBD_HUMAN	P02042	HBD_HUMAN	HBD	147	6	Homo sapiens OX=9606	1:Experimental evidence at protein level	Hemoglobin subunit delta	0.9821	0.999	1	18	18	18	0	0	0	0	0	0	2	2	2	0	0	0	4	4	4	0	0	0	8	8	8	0	0	0	1	1	1	0	0	0	3	3	3
765	a	sp|P02444|KRA33_SHEEP	P02444	KRA33_SHEEP		98	18	Ovis aries	1:Experimental evidence at protein level	Keratin, high sulfur matrix protein, IIIB3	0.9821	0.999	1	36	36	36	0	0	0	0	0	0	0	0	0	0	0	0	0	0	0	0	0	0	0	0	0	0	0	0	36	36	36	0	0	0	0	0	0
766	a	sp|P02647|APOA1_HUMAN	P02647	APOA1_HUMAN	APOA1	267	6	Homo sapiens OX=9606	1:Experimental evidence at protein level	Apolipoprotein A-I	0.9821	0.999	1	5	5	5	0	0	0	0	0	0	0	0	0	0	0	0	4	4	4	0	0	0	0	0	0	0	0	0	0	0	0	0	0	0	1	1	1
767	a	sp|P02656|APOC3_HUMAN	P02656	APOC3_HUMAN	APOC3	99	16	Homo sapiens OX=9606	1:Experimental evidence at protein level	Apolipoprotein C-III	0.9821	0.999	1	124	124	124	4	4	4	0	0	0	5	5	5	0	0	0	8	8	8	0	0	0	28	28	28	0	0	0	56	56	56	0	0	0	23	23	23
768	a	sp|P02795|MT2_HUMAN	P02795	MT2_HUMAN	MT2A	61	19	Homo sapiens OX=9606	1:Experimental evidence at protein level	Metallothionein-2	0.9821	0.999	1	4	4	4	0	0	0	0	0	0	0	0	0	0	0	0	0	0	0	0	0	0	4	4	4	0	0	0	0	0	0	0	0	0	0	0	0
769	a	sp|P04004|VTNC_HUMAN	P04004	VTNC_HUMAN	VTN	478	3	Homo sapiens OX=9606	1:Experimental evidence at protein level	Vitronectin	0.9821	0.999	1	88	88	88	23	23	23	0	0	0	33	33	33	0	0	0	12	12	12	0	0	0	13	13	13	0	0	0	0	0	0	0	0	0	7	7	7
770	a	sp|P04792|HSPB1_HUMAN	P04792	HSPB1_HUMAN	HSPB1	205	8	Homo sapiens OX=9606	1:Experimental evidence at protein level	Heat shock protein beta-1	0.9821	0.999	1	9	9	9	0	0	0	0	0	0	0	0	0	0	0	0	3	3	3	0	0	0	0	0	0	0	0	0	0	0	0	0	0	0	6	6	6
771	a	sp|P05198|IF2A_HUMAN	P05198	IF2A_HUMAN	EIF2S1	315	16	Homo sapiens OX=9606	1:Experimental evidence at protein level	Eukaryotic translation initiation factor 2 subunit 1	0.9821	0.999	2	3	3	3	0	0	0	0	0	0	0	0	0	0	0	0	2	2	2	0	0	0	1	1	1	0	0	0	0	0	0	0	0	0	0	0	0
772	a	sp|P06865|HEXA_HUMAN	P06865	HEXA_HUMAN	HEXA	529	3	Homo sapiens OX=9606	1:Experimental evidence at protein level	Beta-hexosaminidase subunit alpha	0.9821	0.999	1	4	4	4	3	3	3	0	0	0	1	1	1	0	0	0	0	0	0	0	0	0	0	0	0	0	0	0	0	0	0	0	0	0	0	0	0
773	a	sp|P07686|HEXB_HUMAN	P07686	HEXB_HUMAN	HEXB	556	4	Homo sapiens OX=9606	1:Experimental evidence at protein level	Beta-hexosaminidase subunit beta	0.9821	0.999	1	1	1	1	0	0	0	0	0	0	0	0	0	0	0	0	1	1	1	0	0	0	0	0	0	0	0	0	0	0	0	0	0	0	0	0	0
774	a	sp|P10253|LYAG_HUMAN	P10253	LYAG_HUMAN	GAA	952	2	Homo sapiens OX=9606	1:Experimental evidence at protein level	Lysosomal alpha-glucosidase	0.9821	0.999	1	26	26	26	8	8	8	0	0	0	1	1	1	0	0	0	1	1	1	0	0	0	9	9	9	0	0	0	5	5	5	0	0	0	2	2	2
775	a	sp|P10644|KAP0_HUMAN	P10644	KAP0_HUMAN	PRKAR1A	381	6	Homo sapiens OX=9606	1:Experimental evidence at protein level	cAMP-dependent protein kinase type I-alpha regulatory subunit	0.9821	0.999	1	61	61	61	17	17	17	0	0	0	12	12	12	0	0	0	3	3	3	0	0	0	8	8	8	0	0	0	6	6	6	0	0	0	15	15	15
776	a	sp|P11049|CD37_HUMAN	P11049	CD37_HUMAN	CD37	281	5	Homo sapiens OX=9606	1:Experimental evidence at protein level	Leukocyte antigen CD37	0.9821	0.999	1	4	4	4	0	0	0	0	0	0	0	0	0	0	0	0	0	0	0	0	0	0	0	0	0	0	0	0	0	0	0	0	0	0	4	4	4
777	a	sp|P11233|RALA_HUMAN	P11233	RALA_HUMAN	RALA	206	9	Homo sapiens OX=9606	1:Experimental evidence at protein level	Ras-related protein Ral-A	0.9821	0.999	1	24	24	24	1	1	1	0	0	0	0	0	0	0	0	0	12	12	12	0	0	0	10	10	10	0	0	0	0	0	0	0	0	0	1	1	1
778	a	sp|P11279|LAMP1_HUMAN	P11279	LAMP1_HUMAN	LAMP1	417	3	Homo sapiens OX=9606	1:Experimental evidence at protein level	Lysosome-associated membrane glycoprotein 1	0.9821	0.999	1	25	25	25	2	2	2	0	0	0	2	2	2	0	0	0	15	15	15	0	0	0	4	4	4	0	0	0	0	0	0	0	0	0	2	2	2
779	a	sp|P13498|CY24A_HUMAN	P13498	CY24A_HUMAN	CYBA	195	15	Homo sapiens OX=9606	1:Experimental evidence at protein level	Cytochrome b-245 light chain	0.9821	0.999	1	16	16	16	0	0	0	0	0	0	0	0	0	0	0	0	6	6	6	0	0	0	3	3	3	0	0	0	0	0	0	0	0	0	7	7	7
780	a	sp|P13686|PPA5_HUMAN	P13686	PPA5_HUMAN	ACP5	325	8	Homo sapiens OX=9606	1:Experimental evidence at protein level	Tartrate-resistant acid phosphatase type 5	0.9821	0.999	1	31	31	31	5	5	5	0	0	0	12	12	12	0	0	0	1	1	1	0	0	0	6	6	6	0	0	0	4	4	4	0	0	0	3	3	3
781	a	sp|P13693|TCTP_HUMAN	P13693	TCTP_HUMAN	TPT1	172	11	Homo sapiens OX=9606	1:Experimental evidence at protein level	Translationally-controlled tumor protein	0.9821	0.999	1	3	3	3	0	0	0	0	0	0	0	0	0	0	0	0	3	3	3	0	0	0	0	0	0	0	0	0	0	0	0	0	0	0	0	0	0
782	a	sp|P13987|CD59_HUMAN	P13987	CD59_HUMAN	CD59	128	9	Homo sapiens OX=9606	1:Experimental evidence at protein level	CD59 glycoprotein	0.9821	0.999	1	14	14	14	0	0	0	0	0	0	0	0	0	0	0	0	0	0	0	0	0	0	1	1	1	0	0	0	0	0	0	0	0	0	13	13	13
783	a	sp|P15529|MCP_HUMAN	P15529	MCP_HUMAN	CD46	392	3	Homo sapiens OX=9606	1:Experimental evidence at protein level	Membrane cofactor protein	0.9821	0.999	1	74	74	74	0	0	0	0	0	0	11	11	11	0	0	0	31	31	31	0	0	0	10	10	10	0	0	0	12	12	12	0	0	0	10	10	10
784	a	sp|P15586|GNS_HUMAN	P15586	GNS_HUMAN	GNS	552	5	Homo sapiens OX=9606	1:Experimental evidence at protein level	N-acetylglucosamine-6-sulfatase	0.9821	0.999	1	20	20	20	3	3	3	0	0	0	0	0	0	0	0	0	0	0	0	0	0	0	8	8	8	0	0	0	1	1	1	0	0	0	8	8	8
785	a	sp|P17655|CAN2_HUMAN	P17655	CAN2_HUMAN	CAPN2	700	3	Homo sapiens OX=9606	1:Experimental evidence at protein level	Calpain-2 catalytic subunit	0.9821	0.999	1	26	26	26	4	4	4	0	0	0	0	0	0	0	0	0	1	1	1	0	0	0	10	10	10	0	0	0	9	9	9	0	0	0	2	2	2
786	a	sp|P17812|PYRG1_HUMAN	P17812	PYRG1_HUMAN	CTPS1	591	2	Homo sapiens OX=9606	1:Experimental evidence at protein level	CTP synthase 1	0.9821	0.999	1	18	18	18	0	0	0	0	0	0	4	4	4	0	0	0	8	8	8	0	0	0	6	6	6	0	0	0	0	0	0	0	0	0	0	0	0
787	a	sp|P17931|LEG3_HUMAN	P17931	LEG3_HUMAN	LGALS3	250	6	Homo sapiens OX=9606	1:Experimental evidence at protein level	Galectin-3	0.9821	0.999	1	43	43	43	29	29	29	0	0	0	10	10	10	0	0	0	0	0	0	0	0	0	1	1	1	0	0	0	3	3	3	0	0	0	0	0	0
788	a	sp|P18754|RCC1_HUMAN	P18754	RCC1_HUMAN	RCC1	421	4	Homo sapiens OX=9606	1:Experimental evidence at protein level	Regulator of chromosome condensation	0.9821	0.999	1	3	3	3	0	0	0	0	0	0	1	1	1	0	0	0	2	2	2	0	0	0	0	0	0	0	0	0	0	0	0	0	0	0	0	0	0
789	a	sp|P19256|LFA3_HUMAN	P19256	LFA3_HUMAN	CD58	250	4	Homo sapiens OX=9606	1:Experimental evidence at protein level	Lymphocyte function-associated antigen 3	0.9821	0.999	1	9	9	9	0	0	0	0	0	0	0	0	0	0	0	0	0	0	0	0	0	0	0	0	0	0	0	0	0	0	0	0	0	0	9	9	9
790	a	sp|P20645|MPRD_HUMAN	P20645	MPRD_HUMAN	M6PR	277	6	Homo sapiens OX=9606	1:Experimental evidence at protein level	Cation-dependent mannose-6-phosphate receptor	0.9821	0.999	1	21	21	21	0	0	0	0	0	0	0	0	0	0	0	0	9	9	9	0	0	0	11	11	11	0	0	0	1	1	1	0	0	0	0	0	0
791	a	sp|P21589|5NTD_HUMAN	P21589	5NTD_HUMAN	NT5E	574	3	Homo sapiens OX=9606	1:Experimental evidence at protein level	5'-nucleotidase	0.9821	0.999	1	3	3	3	0	0	0	0	0	0	0	0	0	0	0	0	0	0	0	0	0	0	0	0	0	0	0	0	0	0	0	0	0	0	3	3	3
792	a	sp|P22083|FUT4_HUMAN	P22083	FUT4_HUMAN	FUT4	530	3	Homo sapiens OX=9606	2:Experimental evidence at transcript level	Alpha-(1,3)-fucosyltransferase 4	0.9821	0.999	1	1	1	1	0	0	0	0	0	0	0	0	0	0	0	0	0	0	0	0	0	0	1	1	1	0	0	0	0	0	0	0	0	0	0	0	0
793	a	sp|P22794|EVI2A_HUMAN	P22794	EVI2A_HUMAN	EVI2A	236	8	Homo sapiens OX=9606	1:Experimental evidence at protein level	Protein EVI2A	0.9821	0.999	1	3	3	3	0	0	0	0	0	0	0	0	0	0	0	0	0	0	0	0	0	0	0	0	0	0	0	0	0	0	0	0	0	0	3	3	3
794	a	sp|P24158|PRTN3_HUMAN	P24158	PRTN3_HUMAN	PRTN3	256	4	Homo sapiens OX=9606	1:Experimental evidence at protein level	Myeloblastin	0.9821	0.999	1	6	6	6	0	0	0	0	0	0	0	0	0	0	0	0	0	0	0	0	0	0	0	0	0	0	0	0	0	0	0	0	0	0	6	6	6
795	a	sp|P24666|PPAC_HUMAN	P24666	PPAC_HUMAN	ACP1	158	11	Homo sapiens OX=9606	1:Experimental evidence at protein level	Low molecular weight phosphotyrosine protein phosphatase	0.9821	0.999	1	12	12	12	0	0	0	0	0	0	0	0	0	0	0	0	11	11	11	0	0	0	1	1	1	0	0	0	0	0	0	0	0	0	0	0	0
796	a	sp|P25942|TNR5_HUMAN	P25942	TNR5_HUMAN	CD40	277	10	Homo sapiens OX=9606	1:Experimental evidence at protein level	Tumor necrosis factor receptor superfamily member 5	0.9821	0.999	1	1	1	1	0	0	0	0	0	0	0	0	0	0	0	0	0	0	0	0	0	0	0	0	0	0	0	0	0	0	0	0	0	0	1	1	1
797	a	sp|P26373|RL13_HUMAN	P26373	RL13_HUMAN	RPL13	211	6	Homo sapiens OX=9606	1:Experimental evidence at protein level	60S ribosomal protein L13	0.9821	0.999	1	23	23	23	0	0	0	0	0	0	0	0	0	0	0	0	21	21	21	0	0	0	2	2	2	0	0	0	0	0	0	0	0	0	0	0	0
798	a	sp|P28331|NDUS1_HUMAN	P28331	NDUS1_HUMAN	NDUFS1	727	2	Homo sapiens OX=9606	1:Experimental evidence at protein level	NADH-ubiquinone oxidoreductase 75 kDa subunit, mitochondrial	0.9821	0.999	1	12	12	12	1	1	1	0	0	0	0	0	0	0	0	0	11	11	11	0	0	0	0	0	0	0	0	0	0	0	0	0	0	0	0	0	0
799	a	sp|P30038|AL4A1_HUMAN	P30038	AL4A1_HUMAN	ALDH4A1	563	3	Homo sapiens OX=9606	1:Experimental evidence at protein level	Delta-1-pyrroline-5-carboxylate dehydrogenase, mitochondrial	0.9821	0.999	1	1	1	1	1	1	1	0	0	0	0	0	0	0	0	0	0	0	0	0	0	0	0	0	0	0	0	0	0	0	0	0	0	0	0	0	0
800	a	sp|P30050|RL12_HUMAN	P30050	RL12_HUMAN	RPL12	165	9	Homo sapiens OX=9606	1:Experimental evidence at protein level	60S ribosomal protein L12	0.9821	0.999	1	3	3	3	1	1	1	0	0	0	0	0	0	0	0	0	0	0	0	0	0	0	0	0	0	0	0	0	0	0	0	0	0	0	2	2	2
801	a	sp|P30085|KCY_HUMAN	P30085	KCY_HUMAN	CMPK1	196	6	Homo sapiens OX=9606	1:Experimental evidence at protein level	UMP-CMP kinase	0.9821	0.999	1	12	12	12	0	0	0	0	0	0	0	0	0	0	0	0	0	0	0	0	0	0	12	12	12	0	0	0	0	0	0	0	0	0	0	0	0
802	a	sp|P33241|LSP1_HUMAN	P33241	LSP1_HUMAN	LSP1	339	5	Homo sapiens OX=9606	1:Experimental evidence at protein level	Lymphocyte-specific protein 1	0.9821	0.999	1	31	31	31	0	0	0	0	0	0	1	1	1	0	0	0	12	12	12	0	0	0	15	15	15	0	0	0	1	1	1	0	0	0	2	2	2
803	a	sp|P33991|MCM4_HUMAN	P33991	MCM4_HUMAN	MCM4	863	1	Homo sapiens OX=9606	1:Experimental evidence at protein level	DNA replication licensing factor MCM4	0.9821	0.999	1	7	7	7	0	0	0	0	0	0	0	0	0	0	0	0	7	7	7	0	0	0	0	0	0	0	0	0	0	0	0	0	0	0	0	0	0
804	a	sp|P35637|FUS_HUMAN	P35637	FUS_HUMAN	FUS	526	6	Homo sapiens OX=9606	1:Experimental evidence at protein level	RNA-binding protein FUS	0.9821	0.999	1	25	25	25	0	0	0	0	0	0	4	4	4	0	0	0	16	16	16	0	0	0	4	4	4	0	0	0	0	0	0	0	0	0	1	1	1
805	a	sp|P35754|GLRX1_HUMAN	P35754	GLRX1_HUMAN	GLRX	106	27	Homo sapiens OX=9606	1:Experimental evidence at protein level	Glutaredoxin-1	0.9821	0.999	1	29	29	29	3	3	3	0	0	0	0	0	0	0	0	0	4	4	4	0	0	0	12	12	12	0	0	0	5	5	5	0	0	0	5	5	5
806	a	sp|P36543|VATE1_HUMAN	P36543	VATE1_HUMAN	ATP6V1E1	226	6	Homo sapiens OX=9606	1:Experimental evidence at protein level	V-type proton ATPase subunit E 1	0.9821	0.999	1	8	8	8	0	0	0	0	0	0	0	0	0	0	0	0	8	8	8	0	0	0	0	0	0	0	0	0	0	0	0	0	0	0	0	0	0
807	a	sp|P37837|TALDO_HUMAN	P37837	TALDO_HUMAN	TALDO1	337	3	Homo sapiens OX=9606	1:Experimental evidence at protein level	Transaldolase	0.9821	0.999	1	157	157	157	55	55	55	0	0	0	19	19	19	0	0	0	31	31	31	0	0	0	10	10	10	0	0	0	35	35	35	0	0	0	7	7	7
808	a	sp|P41567|EIF1_HUMAN	P41567	EIF1_HUMAN	EIF1	113	29	Homo sapiens OX=9606	1:Experimental evidence at protein level	Eukaryotic translation initiation factor 1	0.9821	0.999	1	6	6	6	0	0	0	0	0	0	0	0	0	0	0	0	0	0	0	0	0	0	4	4	4	0	0	0	0	0	0	0	0	0	2	2	2
809	a	sp|P46063|RECQ1_HUMAN	P46063	RECQ1_HUMAN	RECQL	649	4	Homo sapiens OX=9606	1:Experimental evidence at protein level	ATP-dependent DNA helicase Q1	0.9821	0.999	1	8	8	8	2	2	2	0	0	0	1	1	1	0	0	0	1	1	1	0	0	0	2	2	2	0	0	0	1	1	1	0	0	0	1	1	1
810	a	sp|P49755|TMEDA_HUMAN	P49755	TMEDA_HUMAN	TMED10	219	9	Homo sapiens OX=9606	1:Experimental evidence at protein level	Transmembrane emp24 domain-containing protein 10	0.9821	0.999	1	3	3	3	0	0	0	0	0	0	0	0	0	0	0	0	2	2	2	0	0	0	0	0	0	0	0	0	0	0	0	0	0	0	1	1	1
811	a	sp|P50914|RL14_HUMAN	P50914	RL14_HUMAN	RPL14	215	5	Homo sapiens OX=9606	1:Experimental evidence at protein level	60S ribosomal protein L14	0.9821	0.999	1	47	47	47	5	5	5	0	0	0	2	2	2	0	0	0	20	20	20	0	0	0	9	9	9	0	0	0	8	8	8	0	0	0	3	3	3
812	a	sp|P52815|RM12_HUMAN	P52815	RM12_HUMAN	MRPL12	198	12	Homo sapiens OX=9606	1:Experimental evidence at protein level	39S ribosomal protein L12, mitochondrial	0.9821	0.999	1	6	6	6	1	1	1	0	0	0	1	1	1	0	0	0	1	1	1	0	0	0	1	1	1	0	0	0	1	1	1	0	0	0	1	1	1
813	a	sp|P54920|SNAA_HUMAN	P54920	SNAA_HUMAN	NAPA	295	6	Homo sapiens OX=9606	1:Experimental evidence at protein level	Alpha-soluble NSF attachment protein	0.9821	0.999	1	6	6	6	0	0	0	0	0	0	0	0	0	0	0	0	6	6	6	0	0	0	0	0	0	0	0	0	0	0	0	0	0	0	0	0	0
814	a	sp|P60602|ROMO1_HUMAN	P60602	ROMO1_HUMAN	ROMO1	79	21	Homo sapiens OX=9606	1:Experimental evidence at protein level	Reactive oxygen species modulator 1	0.9821	0.999	1	3	3	3	0	0	0	0	0	0	0	0	0	0	0	0	0	0	0	0	0	0	0	0	0	0	0	0	0	0	0	0	0	0	3	3	3
815	a	sp|P61289|PSME3_HUMAN	P61289	PSME3_HUMAN	PSME3	254	5	Homo sapiens OX=9606	1:Experimental evidence at protein level	Proteasome activator complex subunit 3	0.9821	0.999	1	3	3	3	0	0	0	0	0	0	0	0	0	0	0	0	3	3	3	0	0	0	0	0	0	0	0	0	0	0	0	0	0	0	0	0	0
816	a	sp|P61353|RL27_HUMAN	P61353	RL27_HUMAN	RPL27	136	15	Homo sapiens OX=9606	1:Experimental evidence at protein level	60S ribosomal protein L27	0.9821	0.999	1	6	6	6	0	0	0	0	0	0	0	0	0	0	0	0	5	5	5	0	0	0	0	0	0	0	0	0	0	0	0	0	0	0	1	1	1
817	a	sp|P61513|RL37A_HUMAN	P61513	RL37A_HUMAN	RPL37A	92	19	Homo sapiens OX=9606	1:Experimental evidence at protein level	60S ribosomal protein L37a	0.9821	0.999	1	9	9	9	1	1	1	0	0	0	1	1	1	0	0	0	1	1	1	0	0	0	2	2	2	0	0	0	0	0	0	0	0	0	4	4	4
818	a	sp|P61619|S61A1_HUMAN	P61619	S61A1_HUMAN	SEC61A1	476	4	Homo sapiens OX=9606	1:Experimental evidence at protein level	Protein transport protein Sec61 subunit alpha isoform 1	0.9821	0.999	1	46	46	46	0	0	0	0	0	0	3	3	3	0	0	0	22	22	22	0	0	0	13	13	13	0	0	0	2	2	2	0	0	0	6	6	6
819	a	sp|P62244|RS15A_HUMAN	P62244	RS15A_HUMAN	RPS15A	130	15	Homo sapiens OX=9606	1:Experimental evidence at protein level	40S ribosomal protein S15a	0.9821	0.999	1	10	10	10	0	0	0	0	0	0	0	0	0	0	0	0	3	3	3	0	0	0	4	4	4	0	0	0	0	0	0	0	0	0	3	3	3
820	a	sp|P62841|RS15_HUMAN	P62841	RS15_HUMAN	RPS15	145	18	Homo sapiens OX=9606	1:Experimental evidence at protein level	40S ribosomal protein S15	0.9821	0.999	1	6	6	6	0	0	0	0	0	0	0	0	0	0	0	0	6	6	6	0	0	0	0	0	0	0	0	0	0	0	0	0	0	0	0	0	0
821	a	sp|P62854|RS26_HUMAN	P62854	RS26_HUMAN	RPS26	115	13	Homo sapiens OX=9606	1:Experimental evidence at protein level	40S ribosomal protein S26	0.9821	0.999	1	5	5	5	1	1	1	0	0	0	0	0	0	0	0	0	0	0	0	0	0	0	0	0	0	0	0	0	0	0	0	0	0	0	4	4	4
822	a	sp|P62910|RL32_HUMAN	P62910	RL32_HUMAN	RPL32	135	9	Homo sapiens OX=9606	1:Experimental evidence at protein level	60S ribosomal protein L32	0.9821	0.999	1	15	15	15	1	1	1	0	0	0	0	0	0	0	0	0	0	0	0	0	0	0	8	8	8	0	0	0	0	0	0	0	0	0	6	6	6
823	a	sp|P78324|SHPS1_HUMAN	P78324	SHPS1_HUMAN	SIRPA	504	2	Homo sapiens OX=9606	1:Experimental evidence at protein level	Tyrosine-protein phosphatase non-receptor type substrate 1	0.9821	0.999	1	1	1	1	0	0	0	0	0	0	0	0	0	0	0	0	0	0	0	0	0	0	0	0	0	0	0	0	0	0	0	0	0	0	1	1	1
824	a	sp|P78417|GSTO1_HUMAN	P78417	GSTO1_HUMAN	GSTO1	241	8	Homo sapiens OX=9606	1:Experimental evidence at protein level	Glutathione S-transferase omega-1	0.9821	0.999	1	17	17	17	0	0	0	0	0	0	0	0	0	0	0	0	5	5	5	0	0	0	6	6	6	0	0	0	4	4	4	0	0	0	2	2	2
825	a	sp|P84098|RL19_HUMAN	P84098	RL19_HUMAN	RPL19	196	8	Homo sapiens OX=9606	1:Experimental evidence at protein level	60S ribosomal protein L19	0.9821	0.999	1	2	2	2	0	0	0	0	0	0	1	1	1	0	0	0	0	0	0	0	0	0	0	0	0	0	0	0	0	0	0	0	0	0	1	1	1
826	a	sp|P85037|FOXK1_HUMAN	P85037	FOXK1_HUMAN	FOXK1	733	2	Homo sapiens OX=9606	1:Experimental evidence at protein level	Forkhead box protein K1	0.9821	0.999	1	5	5	5	0	0	0	0	0	0	0	0	0	0	0	0	5	5	5	0	0	0	0	0	0	0	0	0	0	0	0	0	0	0	0	0	0
827	a	sp|Q13151|ROA0_HUMAN	Q13151	ROA0_HUMAN	HNRNPA0	305	5	Homo sapiens OX=9606	1:Experimental evidence at protein level	Heterogeneous nuclear ribonucleoprotein A0	0.9821	0.999	1	7	7	7	0	0	0	0	0	0	0	0	0	0	0	0	0	0	0	0	0	0	0	0	0	0	0	0	0	0	0	0	0	0	7	7	7
828	a	sp|Q13363|CTBP1_HUMAN	Q13363	CTBP1_HUMAN	CTBP1	440	7	Homo sapiens OX=9606	1:Experimental evidence at protein level	C-terminal-binding protein 1	0.9821	0.999	1	2	2	2	0	0	0	0	0	0	0	0	0	0	0	0	2	2	2	0	0	0	0	0	0	0	0	0	0	0	0	0	0	0	0	0	0
829	a	sp|Q13510|ASAH1_HUMAN	Q13510	ASAH1_HUMAN	ASAH1	395	4	Homo sapiens OX=9606	1:Experimental evidence at protein level	Acid ceramidase	0.9821	0.999	1	1	1	1	0	0	0	0	0	0	0	0	0	0	0	0	0	0	0	0	0	0	1	1	1	0	0	0	0	0	0	0	0	0	0	0	0
830	a	sp|Q13554|KCC2B_HUMAN	Q13554	KCC2B_HUMAN	CAMK2B	666	6	Homo sapiens OX=9606	1:Experimental evidence at protein level	Calcium/calmodulin-dependent protein kinase type II subunit beta	0.9821	0.999	1	4	4	4	1	1	1	0	0	0	1	1	1	0	0	0	1	1	1	0	0	0	1	1	1	0	0	0	0	0	0	0	0	0	0	0	0
831	a	sp|Q14558|KPRA_HUMAN	Q14558	KPRA_HUMAN	PRPSAP1	356	6	Homo sapiens OX=9606	1:Experimental evidence at protein level	Phosphoribosyl pyrophosphate synthase-associated protein 1	0.9821	0.999	1	2	2	2	2	2	2	0	0	0	0	0	0	0	0	0	0	0	0	0	0	0	0	0	0	0	0	0	0	0	0	0	0	0	0	0	0
832	a	sp|Q14847|LASP1_HUMAN	Q14847	LASP1_HUMAN	LASP1	261	5	Homo sapiens OX=9606	1:Experimental evidence at protein level	LIM and SH3 domain protein 1	0.9821	0.999	1	5	5	5	0	0	0	0	0	0	0	0	0	0	0	0	0	0	0	0	0	0	1	1	1	0	0	0	0	0	0	0	0	0	4	4	4
833	a	sp|Q15084|PDIA6_HUMAN	Q15084	PDIA6_HUMAN	PDIA6	440	5	Homo sapiens OX=9606	1:Experimental evidence at protein level	Protein disulfide-isomerase A6	0.9821	0.999	1	17	17	17	0	0	0	0	0	0	0	0	0	0	0	0	0	0	0	0	0	0	10	10	10	0	0	0	1	1	1	0	0	0	6	6	6
834	a	sp|Q15637|SF01_HUMAN	Q15637	SF01_HUMAN	SF1	639	4	Homo sapiens OX=9606	1:Experimental evidence at protein level	Splicing factor 1	0.9821	0.999	1	1	1	1	0	0	0	0	0	0	0	0	0	0	0	0	1	1	1	0	0	0	0	0	0	0	0	0	0	0	0	0	0	0	0	0	0
835	a	sp|Q16539|MK14_HUMAN	Q16539	MK14_HUMAN	MAPK14	360	14	Homo sapiens OX=9606	1:Experimental evidence at protein level	Mitogen-activated protein kinase 14	0.9821	0.999	2	9	9	9	0	0	0	0	0	0	0	0	0	0	0	0	9	9	9	0	0	0	0	0	0	0	0	0	0	0	0	0	0	0	0	0	0
836	a	sp|Q16543|CDC37_HUMAN	Q16543	CDC37_HUMAN	CDC37	378	4	Homo sapiens OX=9606	1:Experimental evidence at protein level	Hsp90 co-chaperone Cdc37	0.9821	0.999	1	6	6	6	0	0	0	0	0	0	0	0	0	0	0	0	6	6	6	0	0	0	0	0	0	0	0	0	0	0	0	0	0	0	0	0	0
837	a	sp|Q16563|SYPL1_HUMAN	Q16563	SYPL1_HUMAN	SYPL1	259	4	Homo sapiens OX=9606	1:Experimental evidence at protein level	Synaptophysin-like protein 1	0.9821	0.999	1	5	5	5	0	0	0	0	0	0	0	0	0	0	0	0	0	0	0	0	0	0	0	0	0	0	0	0	0	0	0	0	0	0	5	5	5
838	a	sp|Q52LG2|KR132_HUMAN	Q52LG2	KR132_HUMAN	KRTAP13-2	175	7	Homo sapiens OX=9606	1:Experimental evidence at protein level	Keratin-associated protein 13-2	0.9821	0.999	1	24	24	24	0	0	0	0	0	0	0	0	0	0	0	0	0	0	0	0	0	0	0	0	0	0	0	0	24	24	24	0	0	0	0	0	0
839	a	sp|Q53H12|AGK_HUMAN	Q53H12	AGK_HUMAN	AGK	422	9	Homo sapiens OX=9606	1:Experimental evidence at protein level	Acylglycerol kinase, mitochondrial	0.9821	0.999	2	12	12	12	0	0	0	0	0	0	1	1	1	0	0	0	11	11	11	0	0	0	0	0	0	0	0	0	0	0	0	0	0	0	0	0	0
840	a	sp|Q5QGZ9|CL12A_HUMAN	Q5QGZ9	CL12A_HUMAN	CLEC12A	265	6	Homo sapiens OX=9606	1:Experimental evidence at protein level	C-type lectin domain family 12 member A	0.9821	0.999	1	2	2	2	0	0	0	0	0	0	0	0	0	0	0	0	0	0	0	0	0	0	0	0	0	0	0	0	0	0	0	0	0	0	2	2	2
841	a	sp|Q6IBS0|TWF2_HUMAN	Q6IBS0	TWF2_HUMAN	TWF2	349	6	Homo sapiens OX=9606	1:Experimental evidence at protein level	Twinfilin-2	0.9821	0.999	1	36	36	36	0	0	0	0	0	0	0	0	0	0	0	0	22	22	22	0	0	0	4	4	4	0	0	0	5	5	5	0	0	0	5	5	5
842	a	sp|Q6PD74|AAGAB_HUMAN	Q6PD74	AAGAB_HUMAN	AAGAB	315	7	Homo sapiens OX=9606	1:Experimental evidence at protein level	Alpha- and gamma-adaptin-binding protein p34	0.9821	0.999	1	5	5	5	1	1	1	0	0	0	1	1	1	0	0	0	1	1	1	0	0	0	1	1	1	0	0	0	1	1	1	0	0	0	0	0	0
843	a	sp|Q6PKG0|LARP1_HUMAN	Q6PKG0	LARP1_HUMAN	LARP1	1096	1	Homo sapiens OX=9606	1:Experimental evidence at protein level	La-related protein 1	0.9821	0.999	1	13	13	13	0	0	0	0	0	0	2	2	2	0	0	0	6	6	6	0	0	0	5	5	5	0	0	0	0	0	0	0	0	0	0	0	0
844	a	sp|Q6QNY1|BL1S2_HUMAN	Q6QNY1	BL1S2_HUMAN	BLOC1S2	142	19	Homo sapiens OX=9606	1:Experimental evidence at protein level	Biogenesis of lysosome-related organelles complex 1 subunit 2	0.9821	0.999	1	8	8	8	3	3	3	0	0	0	0	0	0	0	0	0	0	0	0	0	0	0	3	3	3	0	0	0	1	1	1	0	0	0	1	1	1
845	a	sp|Q6RW13|ATRAP_HUMAN	Q6RW13	ATRAP_HUMAN	AGTRAP	159	13	Homo sapiens OX=9606	1:Experimental evidence at protein level	Type-1 angiotensin II receptor-associated protein	0.9821	0.999	1	2	2	2	0	0	0	0	0	0	0	0	0	0	0	0	0	0	0	0	0	0	0	0	0	0	0	0	0	0	0	0	0	0	2	2	2
846	a	sp|Q8IUC1|KR111_HUMAN	Q8IUC1	KR111_HUMAN	KRTAP11-1	163	6	Homo sapiens OX=9606	1:Experimental evidence at protein level	Keratin-associated protein 11-1	0.9821	0.999	1	89	89	89	0	0	0	0	0	0	0	0	0	0	0	0	0	0	0	0	0	0	0	0	0	0	0	0	89	89	89	0	0	0	0	0	0
847	a	sp|Q8IYB3|SRRM1_HUMAN	Q8IYB3	SRRM1_HUMAN	SRRM1	904	2	Homo sapiens OX=9606	1:Experimental evidence at protein level	Serine/arginine repetitive matrix protein 1	0.9821	0.999	1	3	3	3	1	1	1	0	0	0	0	0	0	0	0	0	1	1	1	0	0	0	1	1	1	0	0	0	0	0	0	0	0	0	0	0	0
848	a	sp|Q8NI22|MCFD2_HUMAN	Q8NI22	MCFD2_HUMAN	MCFD2	146	24	Homo sapiens OX=9606	1:Experimental evidence at protein level	Multiple coagulation factor deficiency protein 2	0.9821	0.999	1	5	5	5	0	0	0	0	0	0	0	0	0	0	0	0	5	5	5	0	0	0	0	0	0	0	0	0	0	0	0	0	0	0	0	0	0
849	a	sp|Q8WTV0|SCRB1_HUMAN	Q8WTV0	SCRB1_HUMAN	SCARB1	552	2	Homo sapiens OX=9606	1:Experimental evidence at protein level	Scavenger receptor class B member 1	0.9821	0.999	1	9	9	9	0	0	0	0	0	0	0	0	0	0	0	0	0	0	0	0	0	0	3	3	3	0	0	0	0	0	0	0	0	0	6	6	6
850	a	sp|Q8WUM4|PDC6I_HUMAN	Q8WUM4	PDC6I_HUMAN	PDCD6IP	868	2	Homo sapiens OX=9606	1:Experimental evidence at protein level	Programmed cell death 6-interacting protein	0.9821	0.999	1	39	39	39	3	3	3	0	0	0	2	2	2	0	0	0	12	12	12	0	0	0	12	12	12	0	0	0	5	5	5	0	0	0	5	5	5
851	a	sp|Q92888|ARHG1_HUMAN	Q92888	ARHG1_HUMAN	ARHGEF1	912	2	Homo sapiens OX=9606	1:Experimental evidence at protein level	Rho guanine nucleotide exchange factor 1	0.9821	0.999	1	3	3	3	1	1	1	0	0	0	0	0	0	0	0	0	1	1	1	0	0	0	1	1	1	0	0	0	0	0	0	0	0	0	0	0	0
852	a	sp|Q96E22|NGBR_HUMAN	Q96E22	NGBR_HUMAN	NUS1	293	5	Homo sapiens OX=9606	1:Experimental evidence at protein level	Dehydrodolichyl diphosphate synthase complex subunit NUS1	0.9821	0.999	1	2	2	2	0	0	0	0	0	0	0	0	0	0	0	0	0	0	0	0	0	0	0	0	0	0	0	0	0	0	0	0	0	0	2	2	2
853	a	sp|Q96L12|CALR3_HUMAN	Q96L12	CALR3_HUMAN	CALR3	384	7	Homo sapiens OX=9606	1:Experimental evidence at protein level	Calreticulin-3	0.9821	0.999	1	13	13	13	1	1	1	0	0	0	0	0	0	0	0	0	2	2	2	0	0	0	2	2	2	0	0	0	3	3	3	0	0	0	5	5	5
854	a	sp|Q99439|CNN2_HUMAN	Q99439	CNN2_HUMAN	CNN2	309	5	Homo sapiens OX=9606	1:Experimental evidence at protein level	Calponin-2	0.9821	0.999	1	1	1	1	0	0	0	0	0	0	0	0	0	0	0	0	1	1	1	0	0	0	0	0	0	0	0	0	0	0	0	0	0	0	0	0	0
855	a	sp|Q99497|PARK7_HUMAN	Q99497	PARK7_HUMAN	PARK7	189	10	Homo sapiens OX=9606	1:Experimental evidence at protein level	Parkinson disease protein 7	0.9821	0.999	1	15	15	15	3	3	3	0	0	0	1	1	1	0	0	0	3	3	3	0	0	0	5	5	5	0	0	0	2	2	2	0	0	0	1	1	1
856	a	sp|Q9BS26|ERP44_HUMAN	Q9BS26	ERP44_HUMAN	ERP44	406	5	Homo sapiens OX=9606	1:Experimental evidence at protein level	Endoplasmic reticulum resident protein 44	0.9821	0.999	1	7	7	7	0	0	0	0	0	0	0	0	0	0	0	0	0	0	0	0	0	0	6	6	6	0	0	0	1	1	1	0	0	0	0	0	0
857	a	sp|Q9BTV4|TMM43_HUMAN	Q9BTV4	TMM43_HUMAN	TMEM43	400	6	Homo sapiens OX=9606	1:Experimental evidence at protein level	Transmembrane protein 43	0.9821	0.999	1	3	3	3	0	0	0	0	0	0	0	0	0	0	0	0	0	0	0	0	0	0	1	1	1	0	0	0	0	0	0	0	0	0	2	2	2
858	a	sp|Q9BVK6|TMED9_HUMAN	Q9BVK6	TMED9_HUMAN	TMED9	235	8	Homo sapiens OX=9606	1:Experimental evidence at protein level	Transmembrane emp24 domain-containing protein 9	0.9821	0.999	1	14	14	14	0	0	0	0	0	0	0	0	0	0	0	0	14	14	14	0	0	0	0	0	0	0	0	0	0	0	0	0	0	0	0	0	0
859	a	sp|Q9H446|RWDD1_HUMAN	Q9H446	RWDD1_HUMAN	RWDD1	243	10	Homo sapiens OX=9606	1:Experimental evidence at protein level	RWD domain-containing protein 1	0.9821	0.999	1	2	2	2	1	1	1	0	0	0	1	1	1	0	0	0	0	0	0	0	0	0	0	0	0	0	0	0	0	0	0	0	0	0	0	0	0
860	a	sp|Q9H490|PIGU_HUMAN	Q9H490	PIGU_HUMAN	PIGU	435	3	Homo sapiens OX=9606	1:Experimental evidence at protein level	Phosphatidylinositol glycan anchor biosynthesis class U protein	0.9821	0.999	1	29	29	29	1	1	1	0	0	0	2	2	2	0	0	0	19	19	19	0	0	0	6	6	6	0	0	0	1	1	1	0	0	0	0	0	0
861	a	sp|Q9H9Q2|CSN7B_HUMAN	Q9H9Q2	CSN7B_HUMAN	COPS7B	264	8	Homo sapiens OX=9606	1:Experimental evidence at protein level	COP9 signalosome complex subunit 7b	0.9821	0.999	1	3	3	3	1	1	1	0	0	0	1	1	1	0	0	0	0	0	0	0	0	0	1	1	1	0	0	0	0	0	0	0	0	0	0	0	0
862	a	sp|Q9NP79|VTA1_HUMAN	Q9NP79	VTA1_HUMAN	VTA1	307	4	Homo sapiens OX=9606	1:Experimental evidence at protein level	Vacuolar protein sorting-associated protein VTA1 homolog	0.9821	0.999	1	52	52	52	14	14	14	0	0	0	20	20	20	0	0	0	18	18	18	0	0	0	0	0	0	0	0	0	0	0	0	0	0	0	0	0	0
863	a	sp|Q9NR45|SIAS_HUMAN	Q9NR45	SIAS_HUMAN	NANS	359	7	Homo sapiens OX=9606	1:Experimental evidence at protein level	Sialic acid synthase	0.9821	0.999	1	24	24	24	5	5	5	0	0	0	6	6	6	0	0	0	4	4	4	0	0	0	8	8	8	0	0	0	0	0	0	0	0	0	1	1	1
864	a	sp|Q9NRX4|PHP14_HUMAN	Q9NRX4	PHP14_HUMAN	PHPT1	125	16	Homo sapiens OX=9606	1:Experimental evidence at protein level	14 kDa phosphohistidine phosphatase	0.9821	0.999	1	27	27	27	12	12	12	0	0	0	5	5	5	0	0	0	10	10	10	0	0	0	0	0	0	0	0	0	0	0	0	0	0	0	0	0	0
865	a	sp|Q9P035|HACD3_HUMAN	Q9P035	HACD3_HUMAN	HACD3	362	5	Homo sapiens OX=9606	1:Experimental evidence at protein level	Very-long-chain (3R)-3-hydroxyacyl-CoA dehydratase 3	0.9821	0.999	1	39	39	39	1	1	1	0	0	0	5	5	5	0	0	0	18	18	18	0	0	0	5	5	5	0	0	0	0	0	0	0	0	0	10	10	10
866	a	sp|Q9P0I2|EMC3_HUMAN	Q9P0I2	EMC3_HUMAN	EMC3	261	5	Homo sapiens OX=9606	1:Experimental evidence at protein level	ER membrane protein complex subunit 3	0.9821	0.999	1	1	1	1	1	1	1	0	0	0	0	0	0	0	0	0	0	0	0	0	0	0	0	0	0	0	0	0	0	0	0	0	0	0	0	0	0
867	a	sp|Q9UBT2|SAE2_HUMAN	Q9UBT2	SAE2_HUMAN	UBA2	640	7	Homo sapiens OX=9606	1:Experimental evidence at protein level	SUMO-activating enzyme subunit 2	0.9821	0.999	2	13	13	13	6	6	6	0	0	0	0	0	0	0	0	0	0	0	0	0	0	0	3	3	3	0	0	0	1	1	1	0	0	0	3	3	3
868	a	sp|Q9UHB9|SRP68_HUMAN	Q9UHB9	SRP68_HUMAN	SRP68	627	3	Homo sapiens OX=9606	1:Experimental evidence at protein level	Signal recognition particle subunit SRP68	0.9821	0.999	1	7	7	7	0	0	0	0	0	0	0	0	0	0	0	0	2	2	2	0	0	0	5	5	5	0	0	0	0	0	0	0	0	0	0	0	0
869	a	sp|Q9Y3D6|FIS1_HUMAN	Q9Y3D6	FIS1_HUMAN	FIS1	152	10	Homo sapiens OX=9606	1:Experimental evidence at protein level	Mitochondrial fission 1 protein	0.9821	0.999	1	2	2	2	0	0	0	0	0	0	1	1	1	0	0	0	1	1	1	0	0	0	0	0	0	0	0	0	0	0	0	0	0	0	0	0	0
870	a	sp|Q9Y4L1|HYOU1_HUMAN	Q9Y4L1	HYOU1_HUMAN	HYOU1	999	3	Homo sapiens OX=9606	1:Experimental evidence at protein level	Hypoxia up-regulated protein 1	0.9821	0.999	1	15	15	15	1	1	1	0	0	0	0	0	0	0	0	0	3	3	3	0	0	0	3	3	3	0	0	0	4	4	4	0	0	0	4	4	4
871	a	sp|Q9Y5K8|VATD_HUMAN	Q9Y5K8	VATD_HUMAN	ATP6V1D	247	9	Homo sapiens OX=9606	1:Experimental evidence at protein level	V-type proton ATPase subunit D	0.9821	0.999	1	1	1	1	1	1	1	0	0	0	0	0	0	0	0	0	0	0	0	0	0	0	0	0	0	0	0	0	0	0	0	0	0	0	0	0	0
872	a	sp|Q9Y639|NPTN_HUMAN	Q9Y639	NPTN_HUMAN	NPTN	398	4	Homo sapiens OX=9606	1:Experimental evidence at protein level	Neuroplastin	0.9821	0.999	1	5	5	5	0	0	0	0	0	0	0	0	0	0	0	0	0	0	0	0	0	0	0	0	0	0	0	0	1	1	1	0	0	0	4	4	4
873	a	sp|P22392|NDKB_HUMAN	P22392	NDKB_HUMAN	NME2	152	17	Homo sapiens OX=9606	1:Experimental evidence at protein level	Nucleoside diphosphate kinase B	0.9821	0.999	2	17	17	17	0	0	0	0	0	0	0	0	0	0	0	0	0	0	0	0	0	0	13	13	13	0	0	0	2	2	2	0	0	0	2	2	2
874	a	sp|P67936|TPM4_HUMAN	P67936	TPM4_HUMAN	TPM4	248	8	Homo sapiens OX=9606	1:Experimental evidence at protein level	Tropomyosin alpha-4 chain	0.9821	0.999	2	16	16	16	0	0	0	0	0	0	0	0	0	0	0	0	5	5	5	0	0	0	7	7	7	0	0	0	2	2	2	0	0	0	2	2	2
875	a	sp|Q7KYR7|BT2A1_HUMAN	Q7KYR7	BT2A1_HUMAN	BTN2A1	527	2	Homo sapiens OX=9606	1:Experimental evidence at protein level	Butyrophilin subfamily 2 member A1	0.9747	0.999	1	2	0	2	0	0	0	0	0	0	0	0	0	0	0	0	0	0	0	0	0	0	0	0	0	0	0	0	0	0	0	0	0	0	2	0	2
877	a	sp|O75494|SRS10_HUMAN	O75494	SRS10_HUMAN	SRSF10	262	6	Homo sapiens OX=9606	1:Experimental evidence at protein level	Serine/arginine-rich splicing factor 10	0.9804	0.9989	1	34	34	34	0	0	0	0	0	0	2	2	2	0	0	0	22	22	22	0	0	0	10	10	10	0	0	0	0	0	0	0	0	0	0	0	0
878	a	sp|P15813|CD1D_HUMAN	P15813	CD1D_HUMAN	CD1D	335	4	Homo sapiens OX=9606	1:Experimental evidence at protein level	Antigen-presenting glycoprotein CD1d	0.9804	0.9989	1	2	2	2	0	0	0	0	0	0	0	0	0	0	0	0	0	0	0	0	0	0	0	0	0	0	0	0	0	0	0	0	0	0	2	2	2
879	a	sp|P20138|CD33_HUMAN	P20138	CD33_HUMAN	CD33	364	3	Homo sapiens OX=9606	1:Experimental evidence at protein level	Myeloid cell surface antigen CD33	0.9804	0.9989	1	12	12	12	0	0	0	0	0	0	0	0	0	0	0	0	0	0	0	0	0	0	7	7	7	0	0	0	0	0	0	0	0	0	5	5	5
880	a	sp|P55769|NH2L1_HUMAN	P55769	NH2L1_HUMAN	SNU13	128	21	Homo sapiens OX=9606	1:Experimental evidence at protein level	NHP2-like protein 1	0.9804	0.9989	1	2	2	2	0	0	0	0	0	0	0	0	0	0	0	0	1	1	1	0	0	0	1	1	1	0	0	0	0	0	0	0	0	0	0	0	0
881	a	sp|P62491|RB11A_HUMAN	P62491	RB11A_HUMAN	RAB11A	216	13	Homo sapiens OX=9606	1:Experimental evidence at protein level	Ras-related protein Rab-11A	0.9804	0.9989	1	1	1	1	0	0	0	0	0	0	0	0	0	0	0	0	0	0	0	0	0	0	0	0	0	0	0	0	0	0	0	0	0	0	1	1	1
882	a	sp|Q00341|VIGLN_HUMAN	Q00341	VIGLN_HUMAN	HDLBP	1268	1	Homo sapiens OX=9606	1:Experimental evidence at protein level	Vigilin	0.9804	0.9989	1	2	2	2	0	0	0	0	0	0	0	0	0	0	0	0	2	2	2	0	0	0	0	0	0	0	0	0	0	0	0	0	0	0	0	0	0
883	a	sp|Q06187|BTK_HUMAN	Q06187	BTK_HUMAN	BTK	659	1	Homo sapiens OX=9606	1:Experimental evidence at protein level	Tyrosine-protein kinase BTK	0.9804	0.9989	1	1	1	1	0	0	0	0	0	0	1	1	1	0	0	0	0	0	0	0	0	0	0	0	0	0	0	0	0	0	0	0	0	0	0	0	0
884	a	sp|Q14108|SCRB2_HUMAN	Q14108	SCRB2_HUMAN	SCARB2	478	4	Homo sapiens OX=9606	1:Experimental evidence at protein level	Lysosome membrane protein 2	0.9804	0.9989	1	11	11	11	6	6	6	0	0	0	0	0	0	0	0	0	2	2	2	0	0	0	2	2	2	0	0	0	0	0	0	0	0	0	1	1	1
885	a	sp|Q15691|MARE1_HUMAN	Q15691	MARE1_HUMAN	MAPRE1	268	4	Homo sapiens OX=9606	1:Experimental evidence at protein level	Microtubule-associated protein RP/EB family member 1	0.9804	0.9989	1	8	8	8	0	0	0	0	0	0	0	0	0	0	0	0	0	0	0	0	0	0	8	8	8	0	0	0	0	0	0	0	0	0	0	0	0
886	a	sp|Q9BZW8|CD244_HUMAN	Q9BZW8	CD244_HUMAN	CD244	370	5	Homo sapiens OX=9606	1:Experimental evidence at protein level	Natural killer cell receptor 2B4	0.9804	0.9989	1	3	3	3	0	0	0	0	0	0	0	0	0	0	0	0	0	0	0	0	0	0	0	0	0	0	0	0	0	0	0	0	0	0	3	3	3
887	a	sp|Q9H6F2|TM38A_HUMAN	Q9H6F2	TM38A_HUMAN	TMEM38A	299	6	Homo sapiens OX=9606	1:Experimental evidence at protein level	Trimeric intracellular cation channel type A	0.9804	0.9989	1	1	1	1	0	0	0	0	0	0	0	0	0	0	0	0	1	1	1	0	0	0	0	0	0	0	0	0	0	0	0	0	0	0	0	0	0
888	a	sp|Q9NS69|TOM22_HUMAN	Q9NS69	TOM22_HUMAN	TOMM22	142	14	Homo sapiens OX=9606	1:Experimental evidence at protein level	Mitochondrial import receptor subunit TOM22 homolog	0.9804	0.9989	1	5	5	5	1	1	1	0	0	0	0	0	0	0	0	0	4	4	4	0	0	0	0	0	0	0	0	0	0	0	0	0	0	0	0	0	0
889	a	sp|Q9NUJ1|ABHDA_HUMAN	Q9NUJ1	ABHDA_HUMAN	ABHD10	306	5	Homo sapiens OX=9606	1:Experimental evidence at protein level	Palmitoyl-protein thioesterase ABHD10, mitochondrial	0.9804	0.9989	1	7	7	7	1	1	1	0	0	0	1	1	1	0	0	0	3	3	3	0	0	0	2	2	2	0	0	0	0	0	0	0	0	0	0	0	0
890	a	sp|Q9UBS4|DJB11_HUMAN	Q9UBS4	DJB11_HUMAN	DNAJB11	358	7	Homo sapiens OX=9606	1:Experimental evidence at protein level	DnaJ homolog subfamily B member 11	0.9804	0.9989	1	2	2	2	2	2	2	0	0	0	0	0	0	0	0	0	0	0	0	0	0	0	0	0	0	0	0	0	0	0	0	0	0	0	0	0	0
891	a	sp|Q9UIB8|SLAF5_HUMAN	Q9UIB8	SLAF5_HUMAN	CD84	345	6	Homo sapiens OX=9606	1:Experimental evidence at protein level	SLAM family member 5	0.9804	0.9989	1	1	1	1	0	0	0	0	0	0	0	0	0	0	0	0	0	0	0	0	0	0	0	0	0	0	0	0	0	0	0	0	0	0	1	1	1
895	a	sp|P25789|PSA4_HUMAN	P25789	PSA4_HUMAN	PSMA4	261	13	Homo sapiens OX=9606	1:Experimental evidence at protein level	Proteasome subunit alpha type-4	0.979	0.9981	2	4	4	4	1	1	1	0	0	0	1	1	1	0	0	0	2	2	2	0	0	0	0	0	0	0	0	0	0	0	0	0	0	0	0	0	0
896	a	sp|Q01813|PFKAP_HUMAN	Q01813	PFKAP_HUMAN	PFKP	784	5	Homo sapiens OX=9606	1:Experimental evidence at protein level	ATP-dependent 6-phosphofructokinase, platelet type	0.9788	0.9939	2	9	2	2	1	0	0	0	0	0	4	0	0	0	0	0	2	1	1	0	0	0	1	1	1	0	0	0	0	0	0	0	0	0	1	0	0
897	a	sp|A0A075B6P5|KV228_HUMAN	A0A075B6P5	KV228_HUMAN	IGKV2-28	120	10	Homo sapiens OX=9606	3:Protein inferred from homology	Immunoglobulin kappa variable 2-28	0.9786	0.9988	1	3	3	3	0	0	0	0	0	0	0	0	0	0	0	0	0	0	0	0	0	0	0	0	0	0	0	0	0	0	0	0	0	0	3	3	3
898	a	sp|P28074|PSB5_HUMAN	P28074	PSB5_HUMAN	PSMB5	263	5	Homo sapiens OX=9606	1:Experimental evidence at protein level	Proteasome subunit beta type-5	0.9786	0.9988	1	4	4	4	0	0	0	0	0	0	0	0	0	0	0	0	0	0	0	0	0	0	0	0	0	0	0	0	0	0	0	0	0	0	4	4	4
899	a	sp|P55809|SCOT1_HUMAN	P55809	SCOT1_HUMAN	OXCT1	520	4	Homo sapiens OX=9606	1:Experimental evidence at protein level	Succinyl-CoA:3-ketoacid coenzyme A transferase 1, mitochondrial	0.9786	0.9988	1	10	10	10	0	0	0	0	0	0	0	0	0	0	0	0	8	8	8	0	0	0	0	0	0	0	0	0	0	0	0	0	0	0	2	2	2
900	a	sp|P62714|PP2AB_HUMAN	P62714	PP2AB_HUMAN	PPP2CB	309	4	Homo sapiens OX=9606	1:Experimental evidence at protein level	Serine/threonine-protein phosphatase 2A catalytic subunit beta isoform	0.9786	0.9988	1	1	1	1	0	0	0	0	0	0	0	0	0	0	0	0	1	1	1	0	0	0	0	0	0	0	0	0	0	0	0	0	0	0	0	0	0
901	a	sp|P84095|RHOG_HUMAN	P84095	RHOG_HUMAN	RHOG	191	9	Homo sapiens OX=9606	1:Experimental evidence at protein level	Rho-related GTP-binding protein RhoG	0.9786	0.9988	1	2	2	2	0	0	0	0	0	0	0	0	0	0	0	0	0	0	0	0	0	0	0	0	0	0	0	0	0	0	0	0	0	0	2	2	2
902	a	sp|Q06323|PSME1_HUMAN	Q06323	PSME1_HUMAN	PSME1	249	4	Homo sapiens OX=9606	1:Experimental evidence at protein level	Proteasome activator complex subunit 1	0.9786	0.9988	1	6	6	6	0	0	0	0	0	0	0	0	0	0	0	0	2	2	2	0	0	0	3	3	3	0	0	0	0	0	0	0	0	0	1	1	1
903	a	sp|Q5JTV8|TOIP1_HUMAN	Q5JTV8	TOIP1_HUMAN	TOR1AIP1	583	3	Homo sapiens OX=9606	1:Experimental evidence at protein level	Torsin-1A-interacting protein 1	0.9786	0.9988	1	1	1	1	1	1	1	0	0	0	0	0	0	0	0	0	0	0	0	0	0	0	0	0	0	0	0	0	0	0	0	0	0	0	0	0	0
904	a	sp|Q96JB5|CK5P3_HUMAN	Q96JB5	CK5P3_HUMAN	CDK5RAP3	506	5	Homo sapiens OX=9606	1:Experimental evidence at protein level	CDK5 regulatory subunit-associated protein 3	0.9786	0.9988	1	25	25	25	12	12	12	0	0	0	7	7	7	0	0	0	0	0	0	0	0	0	4	4	4	0	0	0	2	2	2	0	0	0	0	0	0
905	a	sp|Q9NPJ3|ACO13_HUMAN	Q9NPJ3	ACO13_HUMAN	ACOT13	140	24	Homo sapiens OX=9606	1:Experimental evidence at protein level	Acyl-coenzyme A thioesterase 13	0.9786	0.9988	1	2	2	2	1	1	1	0	0	0	1	1	1	0	0	0	0	0	0	0	0	0	0	0	0	0	0	0	0	0	0	0	0	0	0	0	0
906	a	sp|Q9NYQ6|CELR1_HUMAN	Q9NYQ6	CELR1_HUMAN	CELSR1	3014	0	Homo sapiens OX=9606	1:Experimental evidence at protein level	Cadherin EGF LAG seven-pass G-type receptor 1	0.9786	0.9988	1	1	1	1	0	0	0	0	0	0	0	0	0	0	0	0	0	0	0	0	0	0	0	0	0	0	0	0	0	0	0	0	0	0	1	1	1
907	a	sp|Q9P1F3|ABRAL_HUMAN	Q9P1F3	ABRAL_HUMAN	ABRACL	81	29	Homo sapiens OX=9606	1:Experimental evidence at protein level	Costars family protein ABRACL	0.9786	0.9988	1	21	21	21	11	11	11	0	0	0	0	0	0	0	0	0	0	0	0	0	0	0	5	5	5	0	0	0	2	2	2	0	0	0	3	3	3
908	a	sp|Q9UI12|VATH_HUMAN	Q9UI12	VATH_HUMAN	ATP6V1H	483	3	Homo sapiens OX=9606	1:Experimental evidence at protein level	V-type proton ATPase subunit H	0.9786	0.9988	1	8	8	8	0	0	0	0	0	0	1	1	1	0	0	0	7	7	7	0	0	0	0	0	0	0	0	0	0	0	0	0	0	0	0	0	0
910	a	sp|O00159|MYO1C_HUMAN	O00159	MYO1C_HUMAN	MYO1C	1063	3	Homo sapiens OX=9606	1:Experimental evidence at protein level	Unconventional myosin-Ic	0.9769	0.9987	2	3	3	3	0	0	0	0	0	0	0	0	0	0	0	0	3	3	3	0	0	0	0	0	0	0	0	0	0	0	0	0	0	0	0	0	0
911	a	sp|P60903|S10AA_HUMAN	P60903	S10AA_HUMAN	S100A10	97	26	Homo sapiens OX=9606	1:Experimental evidence at protein level	Protein S100-A10	0.9769	0.9987	1	1	1	1	1	1	1	0	0	0	0	0	0	0	0	0	0	0	0	0	0	0	0	0	0	0	0	0	0	0	0	0	0	0	0	0	0
912	a	sp|Q16186|ADRM1_HUMAN	Q16186	ADRM1_HUMAN	ADRM1	407	3	Homo sapiens OX=9606	1:Experimental evidence at protein level	Proteasomal ubiquitin receptor ADRM1	0.9769	0.9987	1	4	4	4	3	3	3	0	0	0	1	1	1	0	0	0	0	0	0	0	0	0	0	0	0	0	0	0	0	0	0	0	0	0	0	0	0
913	a	sp|Q6P2E9|EDC4_HUMAN	Q6P2E9	EDC4_HUMAN	EDC4	1401	0	Homo sapiens OX=9606	1:Experimental evidence at protein level	Enhancer of mRNA-decapping protein 4	0.9769	0.9987	1	1	1	1	0	0	0	0	0	0	0	0	0	0	0	0	0	0	0	0	0	0	1	1	1	0	0	0	0	0	0	0	0	0	0	0	0
916	a	sp|P19387|RPB3_HUMAN	P19387	RPB3_HUMAN	POLR2C	275	11	Homo sapiens OX=9606	1:Experimental evidence at protein level	DNA-directed RNA polymerase II subunit RPB3	0.9752	0.9986	1	2	2	2	0	0	0	0	0	0	0	0	0	0	0	0	1	1	1	0	0	0	1	1	1	0	0	0	0	0	0	0	0	0	0	0	0
917	a	sp|P31937|3HIDH_HUMAN	P31937	3HIDH_HUMAN	HIBADH	336	4	Homo sapiens OX=9606	1:Experimental evidence at protein level	3-hydroxyisobutyrate dehydrogenase, mitochondrial	0.9752	0.9986	1	18	18	18	5	5	5	0	0	0	0	0	0	0	0	0	2	2	2	0	0	0	6	6	6	0	0	0	2	2	2	0	0	0	3	3	3
918	a	sp|Q01780|EXOSX_HUMAN	Q01780	EXOSX_HUMAN	EXOSC10	885	1	Homo sapiens OX=9606	1:Experimental evidence at protein level	Exosome component 10	0.9752	0.9986	1	1	1	1	0	0	0	0	0	0	0	0	0	0	0	0	0	0	0	0	0	0	1	1	1	0	0	0	0	0	0	0	0	0	0	0	0
919	a	sp|Q13444|ADA15_HUMAN	Q13444	ADA15_HUMAN	ADAM15	863	1	Homo sapiens OX=9606	1:Experimental evidence at protein level	Disintegrin and metalloproteinase domain-containing protein 15	0.9752	0.9986	1	4	4	4	0	0	0	0	0	0	0	0	0	0	0	0	0	0	0	0	0	0	3	3	3	0	0	0	0	0	0	0	0	0	1	1	1
920	a	sp|Q5VTR2|BRE1A_HUMAN	Q5VTR2	BRE1A_HUMAN	RNF20	975	2	Homo sapiens OX=9606	1:Experimental evidence at protein level	E3 ubiquitin-protein ligase BRE1A	0.9752	0.9986	1	2	2	2	0	0	0	0	0	0	0	0	0	0	0	0	1	1	1	0	0	0	1	1	1	0	0	0	0	0	0	0	0	0	0	0	0
921	a	sp|Q8IWB7|WDFY1_HUMAN	Q8IWB7	WDFY1_HUMAN	WDFY1	410	4	Homo sapiens OX=9606	1:Experimental evidence at protein level	WD repeat and FYVE domain-containing protein 1	0.9752	0.9986	1	1	1	1	0	0	0	0	0	0	0	0	0	0	0	0	0	0	0	0	0	0	1	1	1	0	0	0	0	0	0	0	0	0	0	0	0
922	a	sp|Q9UH99|SUN2_HUMAN	Q9UH99	SUN2_HUMAN	SUN2	717	2	Homo sapiens OX=9606	1:Experimental evidence at protein level	SUN domain-containing protein 2	0.9752	0.9986	1	10	10	10	0	0	0	0	0	0	3	3	3	0	0	0	1	1	1	0	0	0	4	4	4	0	0	0	2	2	2	0	0	0	0	0	0
923	a	sp|Q7Z5N4|SDK1_HUMAN	Q7Z5N4	SDK1_HUMAN	SDK1	2213	1	Homo sapiens OX=9606	2:Experimental evidence at transcript level	Protein sidekick-1	0.9737	0.9976	2	1	1	1	0	0	0	0	0	0	0	0	0	0	0	0	0	0	0	0	0	0	0	0	0	0	0	0	0	0	0	0	0	0	1	1	1
924	a	sp|O00425|IF2B3_HUMAN	O00425	IF2B3_HUMAN	IGF2BP3	579	2	Homo sapiens OX=9606	1:Experimental evidence at protein level	Insulin-like growth factor 2 mRNA-binding protein 3	0.9734	0.9985	1	14	14	14	2	2	2	0	0	0	3	3	3	0	0	0	9	9	9	0	0	0	0	0	0	0	0	0	0	0	0	0	0	0	0	0	0
925	a	sp|Q8NC51|PAIRB_HUMAN	Q8NC51	PAIRB_HUMAN	SERBP1	408	7	Homo sapiens OX=9606	1:Experimental evidence at protein level	Plasminogen activator inhibitor 1 RNA-binding protein	0.9734	0.9985	2	3	3	3	0	0	0	0	0	0	1	1	1	0	0	0	0	0	0	0	0	0	1	1	1	0	0	0	1	1	1	0	0	0	0	0	0
926	a	sp|Q8NCK7|MOT11_HUMAN	Q8NCK7	MOT11_HUMAN	SLC16A11	471	2	Homo sapiens OX=9606	1:Experimental evidence at protein level	Monocarboxylate transporter 11	0.9734	0.9985	1	11	11	11	0	0	0	0	0	0	0	0	0	0	0	0	3	3	3	0	0	0	2	2	2	0	0	0	2	2	2	0	0	0	4	4	4
929	a	sp|P01023|A2MG_HUMAN	P01023	A2MG_HUMAN	A2M	1474	2	Homo sapiens OX=9606	1:Experimental evidence at protein level	Alpha-2-macroglobulin	0.9717	0.9984	1	1	1	1	0	0	0	0	0	0	1	1	1	0	0	0	0	0	0	0	0	0	0	0	0	0	0	0	0	0	0	0	0	0	0	0	0
930	a	sp|P80511|S10AC_HUMAN	P80511	S10AC_HUMAN	S100A12	92	34	Homo sapiens OX=9606	1:Experimental evidence at protein level	Protein S100-A12	0.9717	0.9984	1	1	1	1	1	1	1	0	0	0	0	0	0	0	0	0	0	0	0	0	0	0	0	0	0	0	0	0	0	0	0	0	0	0	0	0	0
931	a	sp|P83111|LACTB_HUMAN	P83111	LACTB_HUMAN	LACTB	547	2	Homo sapiens OX=9606	1:Experimental evidence at protein level	Serine beta-lactamase-like protein LACTB, mitochondrial	0.9717	0.9984	1	1	1	1	0	0	0	0	0	0	0	0	0	0	0	0	1	1	1	0	0	0	0	0	0	0	0	0	0	0	0	0	0	0	0	0	0
932	a	sp|Q5K4L6|S27A3_HUMAN	Q5K4L6	S27A3_HUMAN	SLC27A3	683	5	Homo sapiens OX=9606	1:Experimental evidence at protein level	Solute carrier family 27 member 3	0.9717	0.9984	1	1	1	1	0	0	0	0	0	0	0	0	0	0	0	0	1	1	1	0	0	0	0	0	0	0	0	0	0	0	0	0	0	0	0	0	0
933	a	sp|Q9UL54|TAOK2_HUMAN	Q9UL54	TAOK2_HUMAN	TAOK2	1235	1	Homo sapiens OX=9606	1:Experimental evidence at protein level	Serine/threonine-protein kinase TAO2	0.9717	0.9984	1	3	3	3	0	0	0	0	0	0	0	0	0	0	0	0	0	0	0	0	0	0	3	3	3	0	0	0	0	0	0	0	0	0	0	0	0
935	a	sp|Q05655|KPCD_HUMAN	Q05655	KPCD_HUMAN	PRKCD	676	6	Homo sapiens OX=9606	1:Experimental evidence at protein level	Protein kinase C delta type	0.9704	0.9973	2	6	6	6	0	0	0	0	0	0	0	0	0	0	0	0	4	4	4	0	0	0	2	2	2	0	0	0	0	0	0	0	0	0	0	0	0
937	a	sp|P14317|HCLS1_HUMAN	P14317	HCLS1_HUMAN	HCLS1	486	3	Homo sapiens OX=9606	1:Experimental evidence at protein level	Hematopoietic lineage cell-specific protein	0.97	0.9983	1	30	30	30	9	9	9	0	0	0	18	18	18	0	0	0	3	3	3	0	0	0	0	0	0	0	0	0	0	0	0	0	0	0	0	0	0
938	a	sp|Q5XUX1|FBXW9_HUMAN	Q5XUX1	FBXW9_HUMAN	FBXW9	458	3	Homo sapiens OX=9606	1:Experimental evidence at protein level	F-box/WD repeat-containing protein 9	0.97	0.9983	1	12	12	12	1	1	1	0	0	0	0	0	0	0	0	0	0	0	0	0	0	0	5	5	5	0	0	0	0	0	0	0	0	0	6	6	6
939	a	sp|Q8IU68|TMC8_HUMAN	Q8IU68	TMC8_HUMAN	TMC8	726	2	Homo sapiens OX=9606	1:Experimental evidence at protein level	Transmembrane channel-like protein 8	0.97	0.9983	1	1	1	1	0	0	0	0	0	0	0	0	0	0	0	0	0	0	0	0	0	0	0	0	0	0	0	0	0	0	0	0	0	0	1	1	1
940	a	sp|Q96HJ5|MS4A3_HUMAN	Q96HJ5	MS4A3_HUMAN	MS4A3	214	20	Homo sapiens OX=9606	1:Experimental evidence at protein level	Membrane-spanning 4-domains subfamily A member 3	0.97	0.9983	1	1	1	1	0	0	0	0	0	0	0	0	0	0	0	0	0	0	0	0	0	0	1	1	1	0	0	0	0	0	0	0	0	0	0	0	0
941	a	sp|P02438|KRB2A_SHEEP	P02438	KRB2A_SHEEP		172	18	Ovis aries	1:Experimental evidence at protein level	Keratin, high-sulfur matrix protein, B2A	0.9683	0.9982	1	1	1	1	0	0	0	0	0	0	0	0	0	0	0	0	0	0	0	0	0	0	0	0	0	0	0	0	1	1	1	0	0	0	0	0	0
942	a	sp|P04632|CPNS1_HUMAN	P04632	CPNS1_HUMAN	CAPNS1	268	7	Homo sapiens OX=9606	1:Experimental evidence at protein level	Calpain small subunit 1	0.9683	0.9982	1	20	20	20	6	6	6	0	0	0	3	3	3	0	0	0	7	7	7	0	0	0	2	2	2	0	0	0	1	1	1	0	0	0	1	1	1
943	a	sp|P46734|MP2K3_HUMAN	P46734	MP2K3_HUMAN	MAP2K3	347	5	Homo sapiens OX=9606	1:Experimental evidence at protein level	Dual specificity mitogen-activated protein kinase kinase 3	0.9683	0.9982	1	3	3	3	0	0	0	0	0	0	0	0	0	0	0	0	3	3	3	0	0	0	0	0	0	0	0	0	0	0	0	0	0	0	0	0	0
944	a	sp|Q14444|CAPR1_HUMAN	Q14444	CAPR1_HUMAN	CAPRIN1	709	2	Homo sapiens OX=9606	1:Experimental evidence at protein level	Caprin-1	0.9683	0.9982	1	12	12	12	0	0	0	0	0	0	0	0	0	0	0	0	1	1	1	0	0	0	11	11	11	0	0	0	0	0	0	0	0	0	0	0	0
946	a	sp|P13762|DRB4_HUMAN	P13762	DRB4_HUMAN	HLA-DRB4	266	10	Homo sapiens OX=9606	1:Experimental evidence at protein level	HLA class II histocompatibility antigen, DR beta 4 chain	0.9649	0.998	1	4	4	4	0	0	0	0	0	0	1	1	1	0	0	0	1	1	1	0	0	0	1	1	1	0	0	0	1	1	1	0	0	0	0	0	0
949	a	sp|P23921|RIR1_HUMAN	P23921	RIR1_HUMAN	RRM1	792	10	Homo sapiens OX=9606	1:Experimental evidence at protein level	Ribonucleoside-diphosphate reductase large subunit	0.9632	0.9979	3	1	1	1	1	1	1	0	0	0	0	0	0	0	0	0	0	0	0	0	0	0	0	0	0	0	0	0	0	0	0	0	0	0	0	0	0
950	a	sp|P47914|RL29_HUMAN	P47914	RL29_HUMAN	RPL29	159	9	Homo sapiens OX=9606	1:Experimental evidence at protein level	60S ribosomal protein L29	0.9632	0.9979	1	6	6	6	0	0	0	0	0	0	0	0	0	0	0	0	0	0	0	0	0	0	3	3	3	0	0	0	0	0	0	0	0	0	3	3	3
951	a	sp|P62899|RL31_HUMAN	P62899	RL31_HUMAN	RPL31	125	11	Homo sapiens OX=9606	1:Experimental evidence at protein level	60S ribosomal protein L31	0.9632	0.9979	1	1	1	1	0	0	0	0	0	0	0	0	0	0	0	0	0	0	0	0	0	0	1	1	1	0	0	0	0	0	0	0	0	0	0	0	0
952	a	sp|Q15121|PEA15_HUMAN	Q15121	PEA15_HUMAN	PEA15	130	10	Homo sapiens OX=9606	1:Experimental evidence at protein level	Astrocytic phosphoprotein PEA-15	0.9632	0.9979	1	3	3	3	0	0	0	0	0	0	0	0	0	0	0	0	0	0	0	0	0	0	3	3	3	0	0	0	0	0	0	0	0	0	0	0	0
953	a	sp|Q6UXN9|WDR82_HUMAN	Q6UXN9	WDR82_HUMAN	WDR82	313	17	Homo sapiens OX=9606	1:Experimental evidence at protein level	WD repeat-containing protein 82	0.9632	0.9979	2	4	4	4	0	0	0	0	0	0	0	0	0	0	0	0	4	4	4	0	0	0	0	0	0	0	0	0	0	0	0	0	0	0	0	0	0
956	a	sp|O75390|CISY_HUMAN	O75390	CISY_HUMAN	CS	466	6	Homo sapiens OX=9606	1:Experimental evidence at protein level	Citrate synthase, mitochondrial	0.9615	0.9978	1	7	7	7	6	6	6	0	0	0	0	0	0	0	0	0	0	0	0	0	0	0	0	0	0	0	0	0	1	1	1	0	0	0	0	0	0
957	a	sp|P06132|DCUP_HUMAN	P06132	DCUP_HUMAN	UROD	367	7	Homo sapiens OX=9606	1:Experimental evidence at protein level	Uroporphyrinogen decarboxylase	0.9615	0.9978	1	4	4	4	0	0	0	0	0	0	0	0	0	0	0	0	1	1	1	0	0	0	1	1	1	0	0	0	0	0	0	0	0	0	2	2	2
959	a	sp|O43598|DNPH1_HUMAN	O43598	DNPH1_HUMAN	DNPH1	174	19	Homo sapiens OX=9606	1:Experimental evidence at protein level	2'-deoxynucleoside 5'-phosphate N-hydrolase 1	0.9598	0.9977	1	5	5	5	1	1	1	0	0	0	0	0	0	0	0	0	0	0	0	0	0	0	3	3	3	0	0	0	1	1	1	0	0	0	0	0	0
960	a	sp|P55854|SUMO3_HUMAN	P55854	SUMO3_HUMAN	SUMO3	103	12	Homo sapiens OX=9606	1:Experimental evidence at protein level	Small ubiquitin-related modifier 3	0.9598	0.9977	1	2	2	2	0	0	0	0	0	0	0	0	0	0	0	0	0	0	0	0	0	0	2	2	2	0	0	0	0	0	0	0	0	0	0	0	0
961	a	sp|O00186|STXB3_HUMAN	O00186	STXB3_HUMAN	STXBP3	592	2	Homo sapiens OX=9606	1:Experimental evidence at protein level	Syntaxin-binding protein 3	0.9581	0.9976	1	1	1	1	0	0	0	0	0	0	0	0	0	0	0	0	1	1	1	0	0	0	0	0	0	0	0	0	0	0	0	0	0	0	0	0	0
962	a	sp|O75935|DCTN3_HUMAN	O75935	DCTN3_HUMAN	DCTN3	186	18	Homo sapiens OX=9606	1:Experimental evidence at protein level	Dynactin subunit 3	0.9581	0.9976	1	1	1	1	1	1	1	0	0	0	0	0	0	0	0	0	0	0	0	0	0	0	0	0	0	0	0	0	0	0	0	0	0	0	0	0	0
963	a	sp|P52292|IMA1_HUMAN	P52292	IMA1_HUMAN	KPNA2	529	6	Homo sapiens OX=9606	1:Experimental evidence at protein level	Importin subunit alpha-1	0.9581	0.9976	1	2	2	2	1	1	1	0	0	0	1	1	1	0	0	0	0	0	0	0	0	0	0	0	0	0	0	0	0	0	0	0	0	0	0	0	0
964	a	sp|Q9UNX4|WDR3_HUMAN	Q9UNX4	WDR3_HUMAN	WDR3	943	2	Homo sapiens OX=9606	1:Experimental evidence at protein level	WD repeat-containing protein 3	0.9581	0.9976	1	1	1	1	0	0	0	0	0	0	0	0	0	0	0	0	1	1	1	0	0	0	0	0	0	0	0	0	0	0	0	0	0	0	0	0	0
967	a	sp|P57088|TMM33_HUMAN	P57088	TMM33_HUMAN	TMEM33	247	4	Homo sapiens OX=9606	1:Experimental evidence at protein level	Transmembrane protein 33	0.9564	0.9975	1	2	2	2	0	0	0	0	0	0	0	0	0	0	0	0	0	0	0	0	0	0	0	0	0	0	0	0	0	0	0	0	0	0	2	2	2
969	a	sp|Q6IAA8|LTOR1_HUMAN	Q6IAA8	LTOR1_HUMAN	LAMTOR1	161	8	Homo sapiens OX=9606	1:Experimental evidence at protein level	Ragulator complex protein LAMTOR1	0.9548	0.9974	1	1	1	1	0	0	0	0	0	0	0	0	0	0	0	0	1	1	1	0	0	0	0	0	0	0	0	0	0	0	0	0	0	0	0	0	0
970	a	sp|Q96QD8|S38A2_HUMAN	Q96QD8	S38A2_HUMAN	SLC38A2	506	4	Homo sapiens OX=9606	1:Experimental evidence at protein level	Sodium-coupled neutral amino acid transporter 2	0.9548	0.9974	1	1	1	1	0	0	0	0	0	0	0	0	0	0	0	0	0	0	0	0	0	0	0	0	0	0	0	0	0	0	0	0	0	0	1	1	1
971	a	sp|Q9UI10|EI2BD_HUMAN	Q9UI10	EI2BD_HUMAN	EIF2B4	523	5	Homo sapiens OX=9606	1:Experimental evidence at protein level	Translation initiation factor eIF-2B subunit delta	0.9548	0.9974	1	2	2	2	0	0	0	0	0	0	0	0	0	0	0	0	2	2	2	0	0	0	0	0	0	0	0	0	0	0	0	0	0	0	0	0	0
972	a	sp|P35658|NU214_HUMAN	P35658	NU214_HUMAN	NUP214	2090	2	Homo sapiens OX=9606	1:Experimental evidence at protein level	Nuclear pore complex protein Nup214	0.9547	0.9958	2	1	1	1	0	0	0	0	0	0	0	0	0	0	0	0	0	0	0	0	0	0	1	1	1	0	0	0	0	0	0	0	0	0	0	0	0
976	a	sp|P15153|RAC2_HUMAN	P15153	RAC2_HUMAN	RAC2	192	5	Homo sapiens OX=9606	1:Experimental evidence at protein level	Ras-related C3 botulinum toxin substrate 2	0.9531	0.9973	1	4	4	4	0	0	0	0	0	0	2	2	2	0	0	0	0	0	0	0	0	0	2	2	2	0	0	0	0	0	0	0	0	0	0	0	0
977	a	sp|P51570|GALK1_HUMAN	P51570	GALK1_HUMAN	GALK1	392	7	Homo sapiens OX=9606	1:Experimental evidence at protein level	Galactokinase	0.9531	0.9973	1	2	2	2	0	0	0	0	0	0	0	0	0	0	0	0	2	2	2	0	0	0	0	0	0	0	0	0	0	0	0	0	0	0	0	0	0
979	a	sp|P62851|RS25_HUMAN	P62851	RS25_HUMAN	RPS25	125	8	Homo sapiens OX=9606	1:Experimental evidence at protein level	40S ribosomal protein S25	0.9498	0.9971	1	4	4	4	0	0	0	0	0	0	0	0	0	0	0	0	4	4	4	0	0	0	0	0	0	0	0	0	0	0	0	0	0	0	0	0	0
980	a	sp|Q9UPY6|WASF3_HUMAN	Q9UPY6	WASF3_HUMAN	WASF3	502	2	Homo sapiens OX=9606	1:Experimental evidence at protein level	Wiskott-Aldrich syndrome protein family member 3	0.9498	0.9971	1	7	7	7	4	4	4	0	0	0	0	0	0	0	0	0	0	0	0	0	0	0	0	0	0	0	0	0	0	0	0	0	0	0	3	3	3
981	a	sp|O14617|AP3D1_HUMAN	O14617	AP3D1_HUMAN	AP3D1	1153	1	Homo sapiens OX=9606	1:Experimental evidence at protein level	AP-3 complex subunit delta-1	0.9482	0.997	1	1	1	1	0	0	0	0	0	0	0	0	0	0	0	0	0	0	0	0	0	0	0	0	0	0	0	0	0	0	0	0	0	0	1	1	1
983	a	sp|O95983|MBD3_HUMAN	O95983	MBD3_HUMAN	MBD3	291	6	Homo sapiens OX=9606	1:Experimental evidence at protein level	Methyl-CpG-binding domain protein 3	0.9465	0.9969	1	1	1	1	0	0	0	0	0	0	0	0	0	0	0	0	1	1	1	0	0	0	0	0	0	0	0	0	0	0	0	0	0	0	0	0	0
984	a	sp|P10599|THIO_HUMAN	P10599	THIO_HUMAN	TXN	105	14	Homo sapiens	1:Experimental evidence at protein level	Thioredoxin	0.9465	0.9969	1	1	1	1	0	0	0	0	0	0	0	0	0	0	0	0	0	0	0	0	0	0	0	0	0	0	0	0	0	0	0	0	0	0	1	1	1
985	a	sp|Q8TDW0|LRC8C_HUMAN	Q8TDW0	LRC8C_HUMAN	LRRC8C	803	2	Homo sapiens OX=9606	1:Experimental evidence at protein level	Volume-regulated anion channel subunit LRRC8C	0.9465	0.9969	1	5	5	5	0	0	0	0	0	0	0	0	0	0	0	0	5	5	5	0	0	0	0	0	0	0	0	0	0	0	0	0	0	0	0	0	0
986	a	sp|Q9UHK6|AMACR_HUMAN	Q9UHK6	AMACR_HUMAN	AMACR	382	5	Homo sapiens OX=9606	1:Experimental evidence at protein level	Alpha-methylacyl-CoA racemase	0.9465	0.9969	1	1	1	1	0	0	0	0	0	0	0	0	0	0	0	0	0	0	0	0	0	0	0	0	0	0	0	0	0	0	0	0	0	0	1	1	1
987	a	sp|Q96D46|NMD3_HUMAN	Q96D46	NMD3_HUMAN	NMD3	503	6	Homo sapiens OX=9606	1:Experimental evidence at protein level	60S ribosomal export protein NMD3	0.9449	0.9968	1	3	3	3	0	0	0	0	0	0	0	0	0	0	0	0	3	3	3	0	0	0	0	0	0	0	0	0	0	0	0	0	0	0	0	0	0
988	a	sp|Q9HC56|PCDH9_HUMAN	Q9HC56	PCDH9_HUMAN	PCDH9	1237	1	Homo sapiens OX=9606	1:Experimental evidence at protein level	Protocadherin-9	0.9449	0.9968	1	2	2	2	0	0	0	0	0	0	0	0	0	0	0	0	0	0	0	0	0	0	1	1	1	0	0	0	0	0	0	0	0	0	1	1	1
989	a	sp|P14324|FPPS_HUMAN	P14324	FPPS_HUMAN	FDPS	419	6	Homo sapiens OX=9606	1:Experimental evidence at protein level	Farnesyl pyrophosphate synthase	0.9433	0.9967	1	3	3	3	3	3	3	0	0	0	0	0	0	0	0	0	0	0	0	0	0	0	0	0	0	0	0	0	0	0	0	0	0	0	0	0	0
990	a	sp|P27816|MAP4_HUMAN	P27816	MAP4_HUMAN	MAP4	1152	1	Homo sapiens OX=9606	1:Experimental evidence at protein level	Microtubule-associated protein 4	0.9433	0.9967	1	1	1	1	0	0	0	0	0	0	0	0	0	0	0	0	0	0	0	0	0	0	1	1	1	0	0	0	0	0	0	0	0	0	0	0	0
991	a	sp|Q0VDF9|HSP7E_HUMAN	Q0VDF9	HSP7E_HUMAN	HSPA14	509	5	Homo sapiens OX=9606	1:Experimental evidence at protein level	Heat shock 70 kDa protein 14	0.9433	0.9967	1	1	1	1	0	0	0	0	0	0	0	0	0	0	0	0	1	1	1	0	0	0	0	0	0	0	0	0	0	0	0	0	0	0	0	0	0
993	a	sp|O00178|GTPB1_HUMAN	O00178	GTPB1_HUMAN	GTPBP1	669	6	Homo sapiens OX=9606	1:Experimental evidence at protein level	GTP-binding protein 1	0.9416	0.9966	2	1	1	1	0	0	0	0	0	0	0	0	0	0	0	0	1	1	1	0	0	0	0	0	0	0	0	0	0	0	0	0	0	0	0	0	0
994	a	sp|Q6YHK3|CD109_HUMAN	Q6YHK3	CD109_HUMAN	CD109	1445	1	Homo sapiens OX=9606	1:Experimental evidence at protein level	CD109 antigen	0.9416	0.9966	1	1	1	1	0	0	0	0	0	0	0	0	0	0	0	0	0	0	0	0	0	0	0	0	0	0	0	0	0	0	0	0	0	0	1	1	1
996	a	sp|P06454|PTMA_HUMAN	P06454	PTMA_HUMAN	PTMA	111	12	Homo sapiens OX=9606	1:Experimental evidence at protein level	Prothymosin alpha	0.94	0.9965	1	1	1	1	0	0	0	0	0	0	0	0	0	0	0	0	0	0	0	0	0	0	1	1	1	0	0	0	0	0	0	0	0	0	0	0	0
997	a	sp|Q02750|MP2K1_HUMAN	Q02750	MP2K1_HUMAN	MAP2K1	393	10	Homo sapiens OX=9606	1:Experimental evidence at protein level	Dual specificity mitogen-activated protein kinase kinase 1	0.94	0.9965	2	4	4	4	0	0	0	0	0	0	0	0	0	0	0	0	0	0	0	0	0	0	4	4	4	0	0	0	0	0	0	0	0	0	0	0	0
999	a	sp|P09960|LKHA4_HUMAN	P09960	LKHA4_HUMAN	LTA4H	611	3	Homo sapiens OX=9606	1:Experimental evidence at protein level	Leukotriene A-4 hydrolase	0.9384	0.9964	1	1	1	1	0	0	0	0	0	0	0	0	0	0	0	0	0	0	0	0	0	0	0	0	0	0	0	0	0	0	0	0	0	0	1	1	1
1000	a	sp|P13861|KAP2_HUMAN	P13861	KAP2_HUMAN	PRKAR2A	404	7	Homo sapiens OX=9606	1:Experimental evidence at protein level	cAMP-dependent protein kinase type II-alpha regulatory subunit	0.9384	0.9964	2	2	2	2	0	0	0	0	0	0	0	0	0	0	0	0	2	2	2	0	0	0	0	0	0	0	0	0	0	0	0	0	0	0	0	0	0
1001	a	sp|P56537|IF6_HUMAN	P56537	IF6_HUMAN	EIF6	245	7	Homo sapiens OX=9606	1:Experimental evidence at protein level	Eukaryotic translation initiation factor 6	0.9368	0.9963	1	1	1	1	0	0	0	0	0	0	0	0	0	0	0	0	1	1	1	0	0	0	0	0	0	0	0	0	0	0	0	0	0	0	0	0	0
1002	a	sp|Q96AG4|LRC59_HUMAN	Q96AG4	LRC59_HUMAN	LRRC59	307	3	Homo sapiens OX=9606	1:Experimental evidence at protein level	Leucine-rich repeat-containing protein 59	0.9368	0.9963	1	6	6	6	5	5	5	0	0	0	1	1	1	0	0	0	0	0	0	0	0	0	0	0	0	0	0	0	0	0	0	0	0	0	0	0	0
1003	a	sp|Q9BPW9|DHRS9_HUMAN	Q9BPW9	DHRS9_HUMAN	DHRS9	319	6	Homo sapiens OX=9606	1:Experimental evidence at protein level	Dehydrogenase/reductase SDR family member 9	0.9352	0.9962	1	4	4	4	1	1	1	0	0	0	1	1	1	0	0	0	1	1	1	0	0	0	0	0	0	0	0	0	1	1	1	0	0	0	0	0	0
1004	a	sp|Q9H845|ACAD9_HUMAN	Q9H845	ACAD9_HUMAN	ACAD9	621	2	Homo sapiens OX=9606	1:Experimental evidence at protein level	Complex I assembly factor ACAD9, mitochondrial	0.9352	0.9962	1	2	2	2	0	0	0	0	0	0	0	0	0	0	0	0	2	2	2	0	0	0	0	0	0	0	0	0	0	0	0	0	0	0	0	0	0
1005	a	sp|P37198|NUP62_HUMAN	P37198	NUP62_HUMAN	NUP62	522	2	Homo sapiens OX=9606	1:Experimental evidence at protein level	Nuclear pore glycoprotein p62	0.9336	0.9961	1	6	6	6	3	3	3	0	0	0	3	3	3	0	0	0	0	0	0	0	0	0	0	0	0	0	0	0	0	0	0	0	0	0	0	0	0
1006	a	sp|P48637|GSHB_HUMAN	P48637	GSHB_HUMAN	GSS	474	4	Homo sapiens OX=9606	1:Experimental evidence at protein level	Glutathione synthetase	0.9336	0.9961	1	3	3	3	0	0	0	0	0	0	0	0	0	0	0	0	0	0	0	0	0	0	1	1	1	0	0	0	0	0	0	0	0	0	2	2	2
1007	a	sp|Q5SV97|PERM1_HUMAN	Q5SV97	PERM1_HUMAN	PERM1	790	4	Homo sapiens OX=9606	2:Experimental evidence at transcript level	PGC-1 and ERR-induced regulator in muscle protein 1	0.9336	0.9961	1	1	1	1	0	0	0	0	0	0	0	0	0	0	0	0	0	0	0	0	0	0	0	0	0	0	0	0	1	1	1	0	0	0	0	0	0
1008	a	sp|Q9BRF8|CPPED_HUMAN	Q9BRF8	CPPED_HUMAN	CPPED1	314	5	Homo sapiens OX=9606	1:Experimental evidence at protein level	Serine/threonine-protein phosphatase CPPED1	0.9336	0.9961	1	6	6	6	4	4	4	0	0	0	0	0	0	0	0	0	1	1	1	0	0	0	1	1	1	0	0	0	0	0	0	0	0	0	0	0	0
1009	a	sp|P04080|CYTB_HUMAN	P04080	CYTB_HUMAN	CSTB	98	12	Homo sapiens OX=9606	1:Experimental evidence at protein level	Cystatin-B	0.932	0.996	1	2	2	2	0	0	0	0	0	0	0	0	0	0	0	0	1	1	1	0	0	0	0	0	0	0	0	0	0	0	0	0	0	0	1	1	1
1010	a	sp|P50135|HNMT_HUMAN	P50135	HNMT_HUMAN	HNMT	292	6	Homo sapiens OX=9606	1:Experimental evidence at protein level	Histamine N-methyltransferase	0.932	0.996	1	7	7	7	2	2	2	0	0	0	3	3	3	0	0	0	0	0	0	0	0	0	2	2	2	0	0	0	0	0	0	0	0	0	0	0	0
1011	a	sp|Q86WB0|NIPA_HUMAN	Q86WB0	NIPA_HUMAN	ZC3HC1	502	2	Homo sapiens OX=9606	1:Experimental evidence at protein level	Nuclear-interacting partner of ALK	0.932	0.996	1	3	3	3	0	0	0	0	0	0	0	0	0	0	0	0	0	0	0	0	0	0	3	3	3	0	0	0	0	0	0	0	0	0	0	0	0
1012	a	sp|Q8IWA0|WDR75_HUMAN	Q8IWA0	WDR75_HUMAN	WDR75	830	1	Homo sapiens OX=9606	1:Experimental evidence at protein level	WD repeat-containing protein 75	0.932	0.996	1	2	2	2	0	0	0	0	0	0	0	0	0	0	0	0	2	2	2	0	0	0	0	0	0	0	0	0	0	0	0	0	0	0	0	0	0
1013	a	sp|P08574|CY1_HUMAN	P08574	CY1_HUMAN	CYC1	325	7	Homo sapiens OX=9606	1:Experimental evidence at protein level	Cytochrome c1, heme protein, mitochondrial	0.9304	0.9959	1	2	2	2	0	0	0	0	0	0	0	0	0	0	0	0	2	2	2	0	0	0	0	0	0	0	0	0	0	0	0	0	0	0	0	0	0
1014	a	sp|Q6P4Q7|CNNM4_HUMAN	Q6P4Q7	CNNM4_HUMAN	CNNM4	775	2	Homo sapiens OX=9606	1:Experimental evidence at protein level	Metal transporter CNNM4	0.9304	0.9959	1	1	1	1	0	0	0	0	0	0	0	0	0	0	0	0	0	0	0	0	0	0	0	0	0	0	0	0	0	0	0	0	0	0	1	1	1
1015	a	sp|Q9BXP5|SRRT_HUMAN	Q9BXP5	SRRT_HUMAN	SRRT	876	1	Homo sapiens OX=9606	1:Experimental evidence at protein level	Serrate RNA effector molecule homolog	0.9304	0.9959	1	1	1	1	0	0	0	0	0	0	0	0	0	0	0	0	1	1	1	0	0	0	0	0	0	0	0	0	0	0	0	0	0	0	0	0	0
1016	a	sp|Q14376|GALE_HUMAN	Q14376	GALE_HUMAN	GALE	348	6	Homo sapiens OX=9606	1:Experimental evidence at protein level	UDP-glucose 4-epimerase	0.9273	0.9957	1	1	1	1	0	0	0	0	0	0	0	0	0	0	0	0	1	1	1	0	0	0	0	0	0	0	0	0	0	0	0	0	0	0	0	0	0
1017	a	sp|Q14690|RRP5_HUMAN	Q14690	RRP5_HUMAN	PDCD11	1871	1	Homo sapiens OX=9606	1:Experimental evidence at protein level	Protein RRP5 homolog	0.9273	0.9957	1	1	1	1	0	0	0	0	0	0	0	0	0	0	0	0	1	1	1	0	0	0	0	0	0	0	0	0	0	0	0	0	0	0	0	0	0
1018	a	sp|Q8NI36|WDR36_HUMAN	Q8NI36	WDR36_HUMAN	WDR36	951	3	Homo sapiens OX=9606	1:Experimental evidence at protein level	WD repeat-containing protein 36	0.9273	0.9957	1	1	1	1	0	0	0	0	0	0	0	0	0	0	0	0	0	0	0	0	0	0	1	1	1	0	0	0	0	0	0	0	0	0	0	0	0
1020	a	sp|P20936|RASA1_HUMAN	P20936	RASA1_HUMAN	RASA1	1047	2	Homo sapiens OX=9606	1:Experimental evidence at protein level	Ras GTPase-activating protein 1	0.9241	0.9955	1	2	2	2	0	0	0	0	0	0	0	0	0	0	0	0	0	0	0	0	0	0	2	2	2	0	0	0	0	0	0	0	0	0	0	0	0
1021	a	sp|Q01844|EWS_HUMAN	Q01844	EWS_HUMAN	EWSR1	656	2	Homo sapiens OX=9606	1:Experimental evidence at protein level	RNA-binding protein EWS	0.9241	0.9955	1	8	8	8	0	0	0	0	0	0	0	0	0	0	0	0	0	0	0	0	0	0	6	6	6	0	0	0	0	0	0	0	0	0	2	2	2
1024	a	sp|P10768|ESTD_HUMAN	P10768	ESTD_HUMAN	ESD	282	7	Homo sapiens OX=9606	1:Experimental evidence at protein level	S-formylglutathione hydrolase	0.9225	0.9954	1	1	1	1	0	0	0	0	0	0	0	0	0	0	0	0	1	1	1	0	0	0	0	0	0	0	0	0	0	0	0	0	0	0	0	0	0
1027	a	sp|Q96S15|WDR24_HUMAN	Q96S15	WDR24_HUMAN	WDR24	790	1	Homo sapiens OX=9606	1:Experimental evidence at protein level	GATOR complex protein WDR24	0.9194	0.9952	1	5	5	5	2	2	2	0	0	0	3	3	3	0	0	0	0	0	0	0	0	0	0	0	0	0	0	0	0	0	0	0	0	0	0	0	0
1028	a	sp|Q99986|VRK1_HUMAN	Q99986	VRK1_HUMAN	VRK1	396	3	Homo sapiens OX=9606	1:Experimental evidence at protein level	Serine/threonine-protein kinase VRK1	0.9194	0.9952	1	3	3	3	0	0	0	0	0	0	0	0	0	0	0	0	1	1	1	0	0	0	2	2	2	0	0	0	0	0	0	0	0	0	0	0	0
1029	a	sp|Q86WV6|STING_HUMAN	Q86WV6	STING_HUMAN	STING1	379	3	Homo sapiens OX=9606	1:Experimental evidence at protein level	Stimulator of interferon genes protein	0.9179	0.9951	1	2	2	2	0	0	0	0	0	0	0	0	0	0	0	0	2	2	2	0	0	0	0	0	0	0	0	0	0	0	0	0	0	0	0	0	0
1035	a	sp|P51610|HCFC1_HUMAN	P51610	HCFC1_HUMAN	HCFC1	2035	0	Homo sapiens OX=9606	1:Experimental evidence at protein level	Host cell factor 1	0.9133	0.9948	1	6	6	6	6	6	6	0	0	0	0	0	0	0	0	0	0	0	0	0	0	0	0	0	0	0	0	0	0	0	0	0	0	0	0	0	0
1037	a	sp|Q9H910|JUPI2_HUMAN	Q9H910	JUPI2_HUMAN	JPT2	190	7	Homo sapiens OX=9606	1:Experimental evidence at protein level	Jupiter microtubule associated homolog 2	0.9133	0.9948	1	21	21	21	0	0	0	0	0	0	9	9	9	0	0	0	2	2	2	0	0	0	1	1	1	0	0	0	9	9	9	0	0	0	0	0	0
1039	a	sp|Q99735|MGST2_HUMAN	Q99735	MGST2_HUMAN	MGST2	147	9	Homo sapiens OX=9606	1:Experimental evidence at protein level	Microsomal glutathione S-transferase 2	0.9102	0.9946	1	1	1	1	0	0	0	0	0	0	0	0	0	0	0	0	0	0	0	0	0	0	0	0	0	0	0	0	0	0	0	0	0	0	1	1	1
1040	a	sp|Q9UNN8|EPCR_HUMAN	Q9UNN8	EPCR_HUMAN	PROCR	238	7	Homo sapiens OX=9606	1:Experimental evidence at protein level	Endothelial protein C receptor	0.9087	0.9945	1	1	1	1	0	0	0	0	0	0	0	0	0	0	0	0	0	0	0	0	0	0	1	1	1	0	0	0	0	0	0	0	0	0	0	0	0
1043	a	sp|Q9BZM5|ULBP2_HUMAN	Q9BZM5	ULBP2_HUMAN	ULBP2	246	4	Homo sapiens OX=9606	1:Experimental evidence at protein level	UL16-binding protein 2	0.9042	0.9942	1	2	2	2	0	0	0	0	0	0	0	0	0	0	0	0	0	0	0	0	0	0	0	0	0	0	0	0	0	0	0	0	0	0	2	2	2
1045	a	sp|A6PVY3|F177B_HUMAN	A6PVY3	F177B_HUMAN	FAM177B	158	9	Homo sapiens OX=9606	2:Experimental evidence at transcript level	Protein FAM177B	0.9027	0.9941	1	1	1	1	1	1	1	0	0	0	0	0	0	0	0	0	0	0	0	0	0	0	0	0	0	0	0	0	0	0	0	0	0	0	0	0	0
1046	a	sp|Q9Y6N5|SQOR_HUMAN	Q9Y6N5	SQOR_HUMAN	SQOR	450	3	Homo sapiens OX=9606	1:Experimental evidence at protein level	Sulfide:quinone oxidoreductase, mitochondrial	0.9027	0.9941	1	3	3	3	3	3	3	0	0	0	0	0	0	0	0	0	0	0	0	0	0	0	0	0	0	0	0	0	0	0	0	0	0	0	0	0	0
1047	a	sp|P26358|DNMT1_HUMAN	P26358	DNMT1_HUMAN	DNMT1	1616	1	Homo sapiens OX=9606	1:Experimental evidence at protein level	DNA (cytosine-5)-methyltransferase 1	0.9012	0.994	1	1	1	1	0	0	0	0	0	0	0	0	0	0	0	0	0	0	0	0	0	0	1	1	1	0	0	0	0	0	0	0	0	0	0	0	0
1048	a	sp|P0CJ78|ZN865_HUMAN	P0CJ78	ZN865_HUMAN	ZNF865	1059	1	Homo sapiens OX=9606	1:Experimental evidence at protein level	Zinc finger protein 865	0.8997	0.9939	1	7	7	7	0	0	0	0	0	0	0	0	0	0	0	0	1	1	1	0	0	0	4	4	4	0	0	0	0	0	0	0	0	0	2	2	2
1050	a	sp|Q9NRD5|PICK1_HUMAN	Q9NRD5	PICK1_HUMAN	PICK1	415	2	Homo sapiens OX=9606	1:Experimental evidence at protein level	PRKCA-binding protein	0.8997	0.9939	1	14	14	14	0	0	0	0	0	0	10	10	10	0	0	0	0	0	0	0	0	0	0	0	0	0	0	0	4	4	4	0	0	0	0	0	0
1053	a	sp|Q9UIV1|CNOT7_HUMAN	Q9UIV1	CNOT7_HUMAN	CNOT7	285	6	Homo sapiens OX=9606	1:Experimental evidence at protein level	CCR4-NOT transcription complex subunit 7	0.8967	0.9937	1	2	2	2	0	0	0	0	0	0	0	0	0	0	0	0	0	0	0	0	0	0	2	2	2	0	0	0	0	0	0	0	0	0	0	0	0
1054	a	sp|Q9UPN4|CP131_HUMAN	Q9UPN4	CP131_HUMAN	CEP131	1083	1	Homo sapiens OX=9606	1:Experimental evidence at protein level	Centrosomal protein of 131 kDa	0.8967	0.9937	1	19	19	19	6	6	6	0	0	0	0	0	0	0	0	0	6	6	6	0	0	0	3	3	3	0	0	0	3	3	3	0	0	0	1	1	1
1055	a	sp|Q14697|GANAB_HUMAN	Q14697	GANAB_HUMAN	GANAB	944	1	Homo sapiens OX=9606	1:Experimental evidence at protein level	Neutral alpha-glucosidase AB	0.8952	0.9936	1	1	1	1	0	0	0	0	0	0	0	0	0	0	0	0	0	0	0	0	0	0	1	1	1	0	0	0	0	0	0	0	0	0	0	0	0
1059	a	sp|P13807|GYS1_HUMAN	P13807	GYS1_HUMAN	GYS1	737	3	Homo sapiens OX=9606	1:Experimental evidence at protein level	Glycogen [starch] synthase, muscle	0.8894	0.9932	1	1	1	1	0	0	0	0	0	0	0	0	0	0	0	0	0	0	0	0	0	0	1	1	1	0	0	0	0	0	0	0	0	0	0	0	0
[truncated: 4 more columns]

## Sheet: AML3 Hits
			Protein ID	Gene Names	Description	AML_NPM1_4 Total Spectral Count	AML_NPM1_5 Total Spectral Count	AML_NPM1_6 Total Spectral Count	AML_iso_1 Total Spectral Count	AML_iso_2 Total Spectral Count	AML_iso_3 Total Spectral Count	NPM1/Iso
			P32119	PRDX2	Peroxiredoxin-2	6	8	12	0	0	0	26
			P62333	PSMC6	26S proteasome regulatory subunit 10B	11	5	5	0	0	0	21
			Q07955	SRSF1	Serine/arginine-rich splicing factor 1	6	5	16	0	0	0	27
			Q9BSJ8	ESYT1	Extended synaptotagmin-1	12	5	4	0	0	0	21
			Q9Y265	RUVBL1	RuvB-like 1	27	20	11	0	0	0	58
			Q01081	U2AF1	Splicing factor U2AF 35 kDa subunit	23	20	8	0	0	0	51
			Q9UL25	RAB21	Ras-related protein Rab-21	21	20	6	0	0	0	47
			Q86U42	PABPN1	Polyadenylate-binding protein 2	19	15	18	0	0	0	52
			Q9NP79	VTA1	Vacuolar protein sorting-associated protein VTA1 homolog	14	20	18	0	0	0	52
			Q9NRX4	PHPT1	14 kDa phosphohistidine phosphatase	12	5	10	0	0	0	27
			P14317	HCLS1	Hematopoietic lineage cell-specific protein	9	18	3	0	0	0	30
			P43243	MATR3	Matrin-3	41	24	29	1	0	0	94
			P31948	STIP1	Stress-induced-phosphoprotein 1	20	18	33	0	0	1	71
			Q15366	PCBP2	Poly(rC)-binding protein 2	85	69	158	3	0	3	52
			Q15365	PCBP1	Poly(rC)-binding protein 1	110	79	189	7	0	4	34.3636
			O00299	CLIC1	Chloride intracellular channel protein 1	100	73	79	7	1	2	25.2
			P42330	AKR1C3	Aldo-keto reductase family 1 member C3	24	23	73	4	0	1	24
			P55795	HNRNPH2	Heterogeneous nuclear ribonucleoprotein H2	115	81	47	7	0	4	22.0909
			P23246	SFPQ	Splicing factor, proline- and glutamine-rich	34	20	68	0	1	5	20.3333
			P31942	HNRNPH3	Heterogeneous nuclear ribonucleoprotein H3	30	27	32	4	0	1	17.8
			P0DP23	CALM1	Calmodulin-1	18	30	40	4	0	1	17.6
			Q12965	MYO1E	Unconventional myosin-Ie	16	14	18	3	0	0	16
			Q14103	HNRNPD	Heterogeneous nuclear ribonucleoprotein D0	58	31	68	6	0	4	15.7
			Q13177	PAK2	Serine/threonine-protein kinase PAK 2	10	20	13	3	0	0	14.3333
			P51659	HSD17B4	Peroxisomal multifunctional enzyme type 2	20	10	12	1	0	2	14
			P17844	DDX5	Probable ATP-dependent RNA helicase DDX5	31	22	57	8	0	0	13.75
			P09382	LGALS1	Galectin-1	166	158	48	8	9	11	13.2857
			Q3ZCM7	TUBB8	Tubulin beta-8 chain	231	162	132	30	7	7	11.9318
			Q9NR30	DDX21	Nucleolar RNA helicase 2	4	3	40	2	0	2	11.75
			P22314	UBA1	Ubiquitin-like modifier-activating enzyme 1	35	18	24	1	1	5	11
			P62826	RAN	GTP-binding nuclear protein Ran	151	126	137	17	4	17	10.8947
			Q13263	TRIM28	Transcription intermediary factor 1-beta	9	9	45	6	0	0	10.5
			Q07020	RPL18	60S ribosomal protein L18	207	111	43	14	12	13	9.25641
			P07910	HNRNPC	Heterogeneous nuclear ribonucleoproteins C1/C2	80	96	51	12	7	6	9.08
			P31153	MAT2A	S-adenosylmethionine synthase isoform type-2	3	3	12	1	0	1	9
			P55072	VCP	Transitional endoplasmic reticulum ATPase	4	5	34	3	0	2	8.6
			O95716	RAB3D	Ras-related protein Rab-3D	30	46	35	10	0	3	8.53846
			P62913	RPL11	60S ribosomal protein L11	48	73	48	6	3	12	8.04762
			P08865	RPSA	40S ribosomal protein SA	17	18	53	10	0	1	8
			P38606	ATP6V1A	V-type proton ATPase catalytic subunit A	3	4	41	6	0	0	8
			P00747	PLG	Plasminogen	10	21	117	9	0	11	7.4
			P62424	RPL7A	60S ribosomal protein L7a	97	96	50	17	7	9	7.36364
			O00160	MYO1F	Unconventional myosin-If	14	16	20	4	0	3	7.14286
			P04839	CYBB	Cytochrome b-245 heavy chain	35	39	31	8	3	4	7
			P51149	RAB7A	Ras-related protein Rab-7a	13	5	10	3	0	1	7
			O00571	DDX3X	ATP-dependent RNA helicase DDX3X	5	22	55	8	3	1	6.83333
			Q9NX40	OCIAD1	OCIA domain-containing protein 1	11	5	18	5	0	0	6.8
			Q00325	SLC25A3	Phosphate carrier protein, mitochondrial	5	16	60	4	0	8	6.75
			Q06830	PRDX1	Peroxiredoxin-1	31	22	39	6	0	8	6.57143
			Q14974	KPNB1	Importin subunit beta-1	37	17	54	17	0	0	6.35294
			Q13509	TUBB3	Tubulin beta-3 chain	482	416	239	76	54	49	6.35196
			Q04828	AKR1C1	Aldo-keto reductase family 1 member C1	36	30	48	14	0	4	6.33333
			P41218	MNDA	Myeloid cell nuclear differentiation antigen	12	13	124	9	0	15	6.20833
			P06748	NPM1	Nucleophosmin	42	36	64	23	0	0	6.17391
			Q9BUF5	TUBB6	Tubulin beta-6 chain	232	184	118	42	18	27	6.13793
			Q13011	ECH1	Delta(3,5)-Delta(2,4)-dienoyl-CoA isomerase, mitochondrial	25	13	21	6	1	3	5.9
			P53396	ACLY	ATP-citrate synthase	28	13	33	13	0	0	5.69231
			P50990	CCT8	T-complex protein 1 subunit theta	35	17	39	13	3	0	5.6875
			P14866	HNRNPL	Heterogeneous nuclear ribonucleoprotein L	88	103	256	33	24	22	5.65823
			P17987	TCP1	T-complex protein 1 subunit alpha	25	4	16	4	1	3	5.625
			P22626	HNRNPA2B1	Heterogeneous nuclear ribonucleoproteins A2/B1	121	158	126	22	25	25	5.625
			P62140	PPP1CB	Serine/threonine-protein phosphatase PP1-beta catalytic subunit	30	20	28	12	1	1	5.57143
			P31943	HNRNPH1	Heterogeneous nuclear ribonucleoprotein H	144	125	121	30	20	22	5.41667
			P62805	H4C1	Histone H4	290	388	73	67	45	34	5.14384
			P68371	TUBB4B	Tubulin beta-4B chain	665	666	511	158	131	90	4.86016
			P46776	RPL27A	60S ribosomal protein L27a	7	17	63	12	1	5	4.83333
			P07237	P4HB	Protein disulfide-isomerase	8	7	22	3	1	4	4.625
			Q99832	CCT7	T-complex protein 1 subunit eta	38	21	40	14	5	3	4.5
			P11142	HSPA8	Heat shock cognate 71 kDa protein	318	307	332	105	43	65	4.49296
			P07437	TUBB	Tubulin beta chain	852	833	680	256	158	113	4.48767
			Q562R1	ACTBL2	Beta-actin-like protein 2	128	103	142	30	37	18	4.38824
			A6NI72	NCF1B	Putative neutrophil cytosol factor 1B	34	23	52	15	2	8	4.36
			P14625	HSP90B1	Endoplasmin	84	86	72	15	27	14	4.32143
			P36578	RPL4	60S ribosomal protein L4	39	30	82	16	3	16	4.31429
			P61978	HNRNPK	Heterogeneous nuclear ribonucleoprotein K	135	122	102	29	34	21	4.27381
			Q9BVA1	TUBB2B	Tubulin beta-2B chain	502	524	401	146	113	77	4.24702
			P35579	MYH9	Myosin-9	188	133	288	57	34	55	4.17123
			P04632	CAPNS1	Calpain small subunit 1	6	3	7	2	1	1	4
			P63261	ACTG1	Actin, cytoplasmic 2	2869	2644	1775	841	599	435	3.88693
			P62937	PPIA	Peptidyl-prolyl cis-trans isomerase A	89	75	213	55	24	18	3.8866
			P62241	RPS8	40S ribosomal protein S8	73	77	137	45	13	16	3.87838
			P60709	ACTB	Actin, cytoplasmic 1	2810	2604	1470	853	624	415	3.63848
			P10809	HSPD1	60 kDa heat shock protein, mitochondrial	98	41	39	24	25	0	3.63265
			P04179	SOD2	Superoxide dismutase [Mn], mitochondrial	12	3	62	7	0	15	3.5
			P04004	VTN	Vitronectin	23	33	12	13	0	7	3.4
			P68032	ACTC1	Actin, alpha cardiac muscle 1	244	218	392	128	71	56	3.34902
			O15372	EIF3H	Eukaryotic translation initiation factor 3 subunit H	3	4	3	3	0	0	3.33333
			P62701	RPS4X	40S ribosomal protein S4, X isoform	36	43	95	26	10	17	3.28302
			P55084	HADHB	Trifunctional enzyme subunit beta, mitochondrial	56	37	20	16	18	1	3.22857
			P07737	PFN1	Profilin-1	229	216	166	58	86	46	3.21579
			P63244	RACK1	Receptor of activated protein C kinase 1	17	28	111	26	1	22	3.18367
			P37802	TAGLN2	Transgelin-2	42	64	94	34	16	15	3.07692
			Q6S8J3	POTEE	POTE ankyrin domain family member E	765	668	507	269	228	134	3.07448
			P78527	PRKDC	DNA-dependent protein kinase catalytic subunit	90	97	175	85	20	13	3.0678
			P52597	HNRNPF	Heterogeneous nuclear ribonucleoprotein F	75	78	79	37	22	17	3.05263
			P46782	RPS5	40S ribosomal protein S5	52	59	35	25	8	16	2.97959
			P52272	HNRNPM	Heterogeneous nuclear ribonucleoprotein M	27	18	38	13	8	7	2.96429
			P62753	RPS6	40S ribosomal protein S6	67	48	91	37	15	19	2.90141
			Q7KZF4	SND1	Staphylococcal nuclease domain-containing protein 1	56	40	60	36	10	8	2.88889
			P40429	RPL13A	60S ribosomal protein L13a	9	24	62	17	7	9	2.87879
			P62888	RPL30	60S ribosomal protein L30	59	22	30	19	6	14	2.84615
			Q9BTT0	ANP32E	Acidic leucine-rich nuclear phosphoprotein 32 family member E	40	53	52	37	6	8	2.84314
			Q13200	PSMD2	26S proteasome non-ATPase regulatory subunit 2	3	4	10	4	2	0	2.83333
			P26599	PTBP1	Polypyrimidine tract-binding protein 1	62	36	80	38	16	9	2.8254
			Q08211	DHX9	ATP-dependent RNA helicase A	67	79	85	33	22	27	2.81707
			B0I1T2	MYO1G	Unconventional myosin-Ig	29	19	115	43	3	12	2.81034
			P07900	HSP90AA1	Heat shock protein HSP 90-alpha	262	241	309	145	79	73	2.73401
			P46777	RPL5	60S ribosomal protein L5	38	44	48	26	8	14	2.70833
			P62820	RAB1A	Ras-related protein Rab-1A	55	76	51	31	21	16	2.67647
			P62979	RPS27A	Ubiquitin-40S ribosomal protein S27a	52	39	48	23	22	8	2.62264
			O60814	H2BC12	Histone H2B type 1-K	55	107	209	61	43	38	2.61268
			P07741	APRT	Adenine phosphoribosyltransferase	13	18	44	24	4	1	2.58621
			Q9Y3Z3	SAMHD1	Deoxynucleoside triphosphate triphosphohydrolase SAMHD1	51	73	62	34	22	16	2.58333
			P06899	H2BC11	Histone H2B type 1-J	55	105	190	58	41	38	2.55474
			O60506	SYNCRIP	Heterogeneous nuclear ribonucleoprotein Q	9	12	30	17	0	3	2.55
			P68104	EEF1A1	Elongation factor 1-alpha 1	176	176	352	109	103	70	2.49645
			Q9BQE3	TUBA1C	Tubulin alpha-1C chain	376	390	371	200	148	108	2.49342
			Q71U36	TUBA1A	Tubulin alpha-1A chain	332	386	357	195	146	97	2.45434
			P08238	HSP90AB1	Heat shock protein HSP 90-beta	259	307	432	205	103	100	2.44608
			P68363	TUBA1B	Tubulin alpha-1B chain	413	513	381	238	192	108	2.42937
			P54652	HSPA2	Heat shock-related 70 kDa protein 2	48	36	93	35	21	17	2.42466
			P31146	CORO1A	Coronin-1A	249	111	191	88	82	65	2.34468
			P46781	RPS9	40S ribosomal protein S9	5	3	6	1	0	5	2.33333
			Q00839	HNRNPU	Heterogeneous nuclear ribonucleoprotein U	207	273	199	124	95	75	2.30952
			O75083	WDR1	WD repeat-containing protein 1	20	28	158	45	5	42	2.23913
			P63104	YWHAZ	14-3-3 protein zeta/delta	23	13	26	18	7	3	2.21429
			P27449	ATP6V0C	V-type proton ATPase 16 kDa proteolipid subunit	5	3	3	1	3	1	2.2
			P60842	EIF4A1	Eukaryotic initiation factor 4A-I	68	75	85	47	25	33	2.17143
			O15260	SURF4	Surfeit locus protein 4	8	29	54	12	16	14	2.16667
			P21281	ATP6V1B2	V-type proton ATPase subunit B, brain isoform	13	10	29	13	7	4	2.16667
			P15090	FABP4	Fatty acid-binding protein, adipocyte	89	71	39	30	51	11	2.16304
			P04075	ALDOA	Fructose-bisphosphate aldolase A	192	65	152	89	29	72	2.15263
			P14618	PKM	Pyruvate kinase PKM	189	200	268	136	81	89	2.14706
			P62829	RPL23	60S ribosomal protein L23	45	28	29	15	29	4	2.125
			P31946	YWHAB	14-3-3 protein beta/alpha	21	14	22	14	9	4	2.11111
			P00698	LYZ	Lysozyme C	431	289	731	199	255	236	2.1029
			Q9UQ80	PA2G4	Proliferation-associated protein 2G4	12	8	37	14	7	7	2.03571
			P23528	CFL1	Cofilin-1	266	277	169	145	128	79	2.02273
			P63241	EIF5A	Eukaryotic translation initiation factor 5A-1	42	25	30	21	20	7	2.02083
			P37837	TALDO1	Transaldolase	55	19	31	10	35	7	2.01923

## Sheet: MOLM13 Raw
Protein Group	SubGroup	Protein	Protein ID	Entry Name	Gene Names	Protein Length	Coverage	Organism	Protein Existence	Description	Protein Probability	Top Peptide Probability	Unique Stripped Peptides	Summarized Total Spectral Count	Summarized Unique Spectral Count	Summarized Razor Spectral Count	MOLM13_NPM1_10 Total Spectral Count	MOLM13_NPM1_10 Unique Spectral Count	MOLM13_NPM1_10 Razor Spectral Count	MOLM13_NPM1_10 Total Intensity	MOLM13_NPM1_10 Unique Intensity	MOLM13_NPM1_10 Razor Intensity	MOLM13_NPM1_11 Total Spectral Count	MOLM13_NPM1_11 Unique Spectral Count	MOLM13_NPM1_11 Razor Spectral Count	MOLM13_NPM1_11 Total Intensity	MOLM13_NPM1_11 Unique Intensity	MOLM13_NPM1_11 Razor Intensity	MOLM13_NPM1_12 Total Spectral Count	MOLM13_NPM1_12 Unique Spectral Count	MOLM13_NPM1_12 Razor Spectral Count	MOLM13_NPM1_12 Total Intensity	MOLM13_NPM1_12 Unique Intensity	MOLM13_NPM1_12 Razor Intensity	MOLM13_iso_7 Total Spectral Count	MOLM13_iso_7 Unique Spectral Count	MOLM13_iso_7 Razor Spectral Count	MOLM13_iso_7 Total Intensity	MOLM13_iso_7 Unique Intensity	MOLM13_iso_7 Razor Intensity	MOLM13_iso_8 Total Spectral Count	MOLM13_iso_8 Unique Spectral Count	MOLM13_iso_8 Razor Spectral Count	MOLM13_iso_8 Total Intensity	MOLM13_iso_8 Unique Intensity	MOLM13_iso_8 Razor Intensity	MOLM13_iso_9 Total Spectral Count	MOLM13_iso_9 Unique Spectral Count	MOLM13_iso_9 Razor Spectral Count
1	a	sp|B5ME19|EIFCL_HUMAN	B5ME19	EIFCL_HUMAN	EIF3CL	914	11	Homo sapiens OX=9606	1:Experimental evidence at protein level	Eukaryotic translation initiation factor 3 subunit C-like protein	1	0.999	7	57	57	57	17	17	17	0	0	0	6	6	6	0	0	0	30	30	30	0	0	0	1	1	1	0	0	0	3	3	3	0	0	0	0	0	0
2	a	sp|O00148|DX39A_HUMAN	O00148	DX39A_HUMAN	DDX39A	427	28	Homo sapiens OX=9606	1:Experimental evidence at protein level	ATP-dependent RNA helicase DDX39A	1	0.999	8	113	10	113	23	6	23	0	0	0	55	0	55	0	0	0	29	4	29	0	0	0	6	0	6	0	0	0	0	0	0	0	0	0	0	0	0
3	a	sp|O00231|PSD11_HUMAN	O00231	PSD11_HUMAN	PSMD11	422	16	Homo sapiens OX=9606	1:Experimental evidence at protein level	26S proteasome non-ATPase regulatory subunit 11	1	0.999	5	11	11	11	5	5	5	0	0	0	1	1	1	0	0	0	4	4	4	0	0	0	1	1	1	0	0	0	0	0	0	0	0	0	0	0	0
4	a	sp|O00232|PSD12_HUMAN	O00232	PSD12_HUMAN	PSMD12	456	7	Homo sapiens OX=9606	1:Experimental evidence at protein level	26S proteasome non-ATPase regulatory subunit 12	1	0.999	2	18	18	18	2	2	2	0	0	0	0	0	0	0	0	0	13	13	13	0	0	0	2	2	2	0	0	0	0	0	0	0	0	0	1	1	1
5	a	sp|O00267|SPT5H_HUMAN	O00267	SPT5H_HUMAN	SUPT5H	1087	4	Homo sapiens OX=9606	1:Experimental evidence at protein level	Transcription elongation factor SPT5	1	0.9988	3	11	11	11	6	6	6	0	0	0	0	0	0	0	0	0	5	5	5	0	0	0	0	0	0	0	0	0	0	0	0	0	0	0	0	0	0
6	a	sp|O00299|CLIC1_HUMAN	O00299	CLIC1_HUMAN	CLIC1	241	59	Homo sapiens OX=9606	1:Experimental evidence at protein level	Chloride intracellular channel protein 1	1	0.999	9	183	183	183	39	39	39	0	0	0	64	64	64	0	0	0	60	60	60	0	0	0	8	8	8	0	0	0	12	12	12	0	0	0	0	0	0
7	a	sp|O00422|SAP18_HUMAN	O00422	SAP18_HUMAN	SAP18	153	22	Homo sapiens OX=9606	1:Experimental evidence at protein level	Histone deacetylase complex subunit SAP18	1	0.999	2	35	35	35	2	2	2	0	0	0	8	8	8	0	0	0	10	10	10	0	0	0	12	12	12	0	0	0	3	3	3	0	0	0	0	0	0
8	a	sp|O00429|DNM1L_HUMAN	O00429	DNM1L_HUMAN	DNM1L	736	4	Homo sapiens OX=9606	1:Experimental evidence at protein level	Dynamin-1-like protein	1	0.9988	2	11	11	11	2	2	2	0	0	0	3	3	3	0	0	0	6	6	6	0	0	0	0	0	0	0	0	0	0	0	0	0	0	0	0	0	0
9	a	sp|O00567|NOP56_HUMAN	O00567	NOP56_HUMAN	NOP56	594	21	Homo sapiens OX=9606	1:Experimental evidence at protein level	Nucleolar protein 56	1	0.999	9	48	48	48	23	23	23	0	0	0	3	3	3	0	0	0	22	22	22	0	0	0	0	0	0	0	0	0	0	0	0	0	0	0	0	0	0
10	a	sp|O00571|DDX3X_HUMAN	O00571	DDX3X_HUMAN	DDX3X	662	24	Homo sapiens OX=9606	1:Experimental evidence at protein level	ATP-dependent RNA helicase DDX3X	1	0.999	12	150	52	150	40	6	40	0	0	0	34	20	34	0	0	0	64	26	64	0	0	0	5	0	5	0	0	0	3	0	3	0	0	0	4	0	4
11	a	sp|O00743|PPP6_HUMAN	O00743	PPP6_HUMAN	PPP6C	305	24	Homo sapiens OX=9606	1:Experimental evidence at protein level	Serine/threonine-protein phosphatase 6 catalytic subunit	1	0.999	5	30	30	30	7	7	7	0	0	0	0	0	0	0	0	0	22	22	22	0	0	0	1	1	1	0	0	0	0	0	0	0	0	0	0	0	0
12	a	sp|O14672|ADA10_HUMAN	O14672	ADA10_HUMAN	ADAM10	748	15	Homo sapiens OX=9606	1:Experimental evidence at protein level	Disintegrin and metalloproteinase domain-containing protein 10	1	0.999	6	26	26	26	19	19	19	0	0	0	2	2	2	0	0	0	3	3	3	0	0	0	2	2	2	0	0	0	0	0	0	0	0	0	0	0	0
13	a	sp|O14744|ANM5_HUMAN	O14744	ANM5_HUMAN	PRMT5	637	14	Homo sapiens OX=9606	1:Experimental evidence at protein level	Protein arginine N-methyltransferase 5	1	0.999	5	55	55	55	21	21	21	0	0	0	2	2	2	0	0	0	32	32	32	0	0	0	0	0	0	0	0	0	0	0	0	0	0	0	0	0	0
14	a	sp|O14828|SCAM3_HUMAN	O14828	SCAM3_HUMAN	SCAMP3	347	12	Homo sapiens OX=9606	1:Experimental evidence at protein level	Secretory carrier-associated membrane protein 3	1	0.999	3	5	5	5	3	3	3	0	0	0	0	0	0	0	0	0	2	2	2	0	0	0	0	0	0	0	0	0	0	0	0	0	0	0	0	0	0
15	a	sp|O14880|MGST3_HUMAN	O14880	MGST3_HUMAN	MGST3	152	51	Homo sapiens OX=9606	1:Experimental evidence at protein level	Microsomal glutathione S-transferase 3	1	0.999	5	37	37	37	16	16	16	0	0	0	2	2	2	0	0	0	14	14	14	0	0	0	3	3	3	0	0	0	0	0	0	0	0	0	2	2	2
16	a	sp|O14929|HAT1_HUMAN	O14929	HAT1_HUMAN	HAT1	419	16	Homo sapiens OX=9606	1:Experimental evidence at protein level	Histone acetyltransferase type B catalytic subunit	1	0.999	5	32	32	32	11	11	11	0	0	0	0	0	0	0	0	0	21	21	21	0	0	0	0	0	0	0	0	0	0	0	0	0	0	0	0	0	0
17	a	sp|O14979|HNRDL_HUMAN	O14979	HNRDL_HUMAN	HNRNPDL	420	7	Homo sapiens OX=9606	1:Experimental evidence at protein level	Heterogeneous nuclear ribonucleoprotein D-like	1	0.999	2	28	28	28	12	12	12	0	0	0	0	0	0	0	0	0	16	16	16	0	0	0	0	0	0	0	0	0	0	0	0	0	0	0	0	0	0
18	a	sp|O14980|XPO1_HUMAN	O14980	XPO1_HUMAN	XPO1	1071	7	Homo sapiens OX=9606	1:Experimental evidence at protein level	Exportin-1	1	0.999	6	17	17	17	4	4	4	0	0	0	0	0	0	0	0	0	12	12	12	0	0	0	1	1	1	0	0	0	0	0	0	0	0	0	0	0	0
19	a	sp|O15031|PLXB2_HUMAN	O15031	PLXB2_HUMAN	PLXNB2	1838	14	Homo sapiens OX=9606	1:Experimental evidence at protein level	Plexin-B2	1	0.999	12	305	305	305	99	99	99	0	0	0	79	79	79	0	0	0	53	53	53	0	0	0	29	29	29	0	0	0	28	28	28	0	0	0	17	17	17
20	a	sp|O15042|SR140_HUMAN	O15042	SR140_HUMAN	U2SURP	1029	5	Homo sapiens OX=9606	1:Experimental evidence at protein level	U2 snRNP-associated SURP motif-containing protein	1	0.999	4	12	12	12	4	4	4	0	0	0	0	0	0	0	0	0	7	7	7	0	0	0	0	0	0	0	0	0	0	0	0	0	0	0	1	1	1
21	a	sp|O15144|ARPC2_HUMAN	O15144	ARPC2_HUMAN	ARPC2	300	19	Homo sapiens OX=9606	1:Experimental evidence at protein level	Actin-related protein 2/3 complex subunit 2	1	0.999	4	89	89	89	21	21	21	0	0	0	8	8	8	0	0	0	35	35	35	0	0	0	17	17	17	0	0	0	6	6	6	0	0	0	2	2	2
22	a	sp|O15145|ARPC3_HUMAN	O15145	ARPC3_HUMAN	ARPC3	178	13	Homo sapiens OX=9606	1:Experimental evidence at protein level	Actin-related protein 2/3 complex subunit 3	1	0.999	2	26	26	26	5	5	5	0	0	0	0	0	0	0	0	0	14	14	14	0	0	0	2	2	2	0	0	0	0	0	0	0	0	0	5	5	5
23	a	sp|O15160|RPAC1_HUMAN	O15160	RPAC1_HUMAN	POLR1C	346	19	Homo sapiens OX=9606	1:Experimental evidence at protein level	DNA-directed RNA polymerases I and III subunit RPAC1	1	0.999	4	30	30	30	18	18	18	0	0	0	0	0	0	0	0	0	12	12	12	0	0	0	0	0	0	0	0	0	0	0	0	0	0	0	0	0	0
24	a	sp|O15260|SURF4_HUMAN	O15260	SURF4_HUMAN	SURF4	269	17	Homo sapiens OX=9606	1:Experimental evidence at protein level	Surfeit locus protein 4	1	0.999	3	155	155	155	17	17	17	0	0	0	55	55	55	0	0	0	23	23	23	0	0	0	19	19	19	0	0	0	13	13	13	0	0	0	28	28	28
25	a	sp|O15371|EIF3D_HUMAN	O15371	EIF3D_HUMAN	EIF3D	548	5	Homo sapiens OX=9606	1:Experimental evidence at protein level	Eukaryotic translation initiation factor 3 subunit D	1	0.9988	2	4	4	4	2	2	2	0	0	0	0	0	0	0	0	0	2	2	2	0	0	0	0	0	0	0	0	0	0	0	0	0	0	0	0	0	0
26	a	sp|O15372|EIF3H_HUMAN	O15372	EIF3H_HUMAN	EIF3H	352	23	Homo sapiens OX=9606	1:Experimental evidence at protein level	Eukaryotic translation initiation factor 3 subunit H	1	0.999	5	31	31	31	10	10	10	0	0	0	7	7	7	0	0	0	10	10	10	0	0	0	3	3	3	0	0	0	0	0	0	0	0	0	1	1	1
27	a	sp|O43143|DHX15_HUMAN	O43143	DHX15_HUMAN	DHX15	795	15	Homo sapiens OX=9606	1:Experimental evidence at protein level	Pre-mRNA-splicing factor ATP-dependent RNA helicase DHX15	1	0.999	8	54	54	54	14	14	14	0	0	0	0	0	0	0	0	0	34	34	34	0	0	0	3	3	3	0	0	0	2	2	2	0	0	0	1	1	1
28	a	sp|O43169|CYB5B_HUMAN	O43169	CYB5B_HUMAN	CYB5B	150	30	Homo sapiens OX=9606	1:Experimental evidence at protein level	Cytochrome b5 type B	1	0.9986	2	3	3	3	1	1	1	0	0	0	0	0	0	0	0	0	2	2	2	0	0	0	0	0	0	0	0	0	0	0	0	0	0	0	0	0	0
29	a	sp|O43175|SERA_HUMAN	O43175	SERA_HUMAN	PHGDH	533	5	Homo sapiens OX=9606	1:Experimental evidence at protein level	D-3-phosphoglycerate dehydrogenase	1	0.999	2	11	11	11	4	4	4	0	0	0	0	0	0	0	0	0	7	7	7	0	0	0	0	0	0	0	0	0	0	0	0	0	0	0	0	0	0
30	a	sp|O43242|PSMD3_HUMAN	O43242	PSMD3_HUMAN	PSMD3	534	7	Homo sapiens OX=9606	1:Experimental evidence at protein level	26S proteasome non-ATPase regulatory subunit 3	1	0.999	3	6	6	6	2	2	2	0	0	0	0	0	0	0	0	0	4	4	4	0	0	0	0	0	0	0	0	0	0	0	0	0	0	0	0	0	0
31	a	sp|O43324|MCA3_HUMAN	O43324	MCA3_HUMAN	EEF1E1	174	17	Homo sapiens OX=9606	1:Experimental evidence at protein level	Eukaryotic translation elongation factor 1 epsilon-1	1	0.999	3	14	14	14	9	9	9	0	0	0	1	1	1	0	0	0	4	4	4	0	0	0	0	0	0	0	0	0	0	0	0	0	0	0	0	0	0
32	a	sp|O43390|HNRPR_HUMAN	O43390	HNRPR_HUMAN	HNRNPR	633	18	Homo sapiens OX=9606	1:Experimental evidence at protein level	Heterogeneous nuclear ribonucleoprotein R	1	0.999	9	82	39	39	31	14	14	0	0	0	2	2	2	0	0	0	46	23	23	0	0	0	2	0	0	0	0	0	1	0	0	0	0	0	0	0	0
33	a	sp|O43592|XPOT_HUMAN	O43592	XPOT_HUMAN	XPOT	962	4	Homo sapiens OX=9606	1:Experimental evidence at protein level	Exportin-T	1	0.999	3	12	12	12	1	1	1	0	0	0	1	1	1	0	0	0	9	9	9	0	0	0	1	1	1	0	0	0	0	0	0	0	0	0	0	0	0
34	a	sp|O43660|PLRG1_HUMAN	O43660	PLRG1_HUMAN	PLRG1	514	5	Homo sapiens OX=9606	1:Experimental evidence at protein level	Pleiotropic regulator 1	1	0.9983	2	2	2	2	0	0	0	0	0	0	0	0	0	0	0	0	1	1	1	0	0	0	0	0	0	0	0	0	1	1	1	0	0	0	0	0	0
35	a	sp|O43684|BUB3_HUMAN	O43684	BUB3_HUMAN	BUB3	328	17	Homo sapiens OX=9606	1:Experimental evidence at protein level	Mitotic checkpoint protein BUB3	1	0.999	4	19	19	19	8	8	8	0	0	0	0	0	0	0	0	0	8	8	8	0	0	0	0	0	0	0	0	0	3	3	3	0	0	0	0	0	0
36	a	sp|O43765|SGTA_HUMAN	O43765	SGTA_HUMAN	SGTA	313	17	Homo sapiens OX=9606	1:Experimental evidence at protein level	Small glutamine-rich tetratricopeptide repeat-containing protein alpha	1	0.999	4	23	23	23	7	7	7	0	0	0	0	0	0	0	0	0	16	16	16	0	0	0	0	0	0	0	0	0	0	0	0	0	0	0	0	0	0
37	a	sp|O43776|SYNC_HUMAN	O43776	SYNC_HUMAN	NARS1	548	15	Homo sapiens OX=9606	1:Experimental evidence at protein level	Asparagine--tRNA ligase, cytoplasmic	1	0.999	6	50	50	50	14	14	14	0	0	0	2	2	2	0	0	0	34	34	34	0	0	0	0	0	0	0	0	0	0	0	0	0	0	0	0	0	0
38	a	sp|O43813|LANC1_HUMAN	O43813	LANC1_HUMAN	LANCL1	399	8	Homo sapiens OX=9606	1:Experimental evidence at protein level	Glutathione S-transferase LANCL1	1	0.9987	2	10	10	10	2	2	2	0	0	0	0	0	0	0	0	0	6	6	6	0	0	0	2	2	2	0	0	0	0	0	0	0	0	0	0	0	0
39	a	sp|O60234|GMFG_HUMAN	O60234	GMFG_HUMAN	GMFG	142	20	Homo sapiens OX=9606	1:Experimental evidence at protein level	Glia maturation factor gamma	1	0.999	2	10	10	10	5	5	5	0	0	0	2	2	2	0	0	0	3	3	3	0	0	0	0	0	0	0	0	0	0	0	0	0	0	0	0	0	0
41	a	sp|O60341|KDM1A_HUMAN	O60341	KDM1A_HUMAN	KDM1A	852	3	Homo sapiens OX=9606	1:Experimental evidence at protein level	Lysine-specific histone demethylase 1A	1	0.9986	2	3	3	3	1	1	1	0	0	0	0	0	0	0	0	0	2	2	2	0	0	0	0	0	0	0	0	0	0	0	0	0	0	0	0	0	0
42	a	sp|O60449|LY75_HUMAN	O60449	LY75_HUMAN	LY75	1722	10	Homo sapiens OX=9606	1:Experimental evidence at protein level	Lymphocyte antigen 75	1	0.999	8	87	87	87	22	22	22	0	0	0	20	20	20	0	0	0	19	19	19	0	0	0	12	12	12	0	0	0	12	12	12	0	0	0	2	2	2
43	a	sp|O60506|HNRPQ_HUMAN	O60506	HNRPQ_HUMAN	SYNCRIP	623	17	Homo sapiens OX=9606	1:Experimental evidence at protein level	Heterogeneous nuclear ribonucleoprotein Q	1	0.999	10	152	109	152	46	29	46	0	0	0	36	36	36	0	0	0	66	43	66	0	0	0	3	1	3	0	0	0	1	0	1	0	0	0	0	0	0
44	a	sp|O60603|TLR2_HUMAN	O60603	TLR2_HUMAN	TLR2	784	11	Homo sapiens OX=9606	1:Experimental evidence at protein level	Toll-like receptor 2	1	0.999	4	23	23	23	17	17	17	0	0	0	0	0	0	0	0	0	5	5	5	0	0	0	1	1	1	0	0	0	0	0	0	0	0	0	0	0	0
45	a	sp|O60610|DIAP1_HUMAN	O60610	DIAP1_HUMAN	DIAPH1	1272	4	Homo sapiens OX=9606	1:Experimental evidence at protein level	Protein diaphanous homolog 1	1	0.9986	4	5	5	5	0	0	0	0	0	0	0	0	0	0	0	0	4	4	4	0	0	0	1	1	1	0	0	0	0	0	0	0	0	0	0	0	0
46	a	sp|O60763|USO1_HUMAN	O60763	USO1_HUMAN	USO1	962	9	Homo sapiens OX=9606	1:Experimental evidence at protein level	General vesicular transport factor p115	1	0.999	6	41	41	41	17	17	17	0	0	0	0	0	0	0	0	0	24	24	24	0	0	0	0	0	0	0	0	0	0	0	0	0	0	0	0	0	0
47	a	sp|O60832|DKC1_HUMAN	O60832	DKC1_HUMAN	DKC1	514	16	Homo sapiens OX=9606	1:Experimental evidence at protein level	H/ACA ribonucleoprotein complex subunit DKC1	1	0.999	7	65	65	65	24	24	24	0	0	0	0	0	0	0	0	0	28	28	28	0	0	0	7	7	7	0	0	0	6	6	6	0	0	0	0	0	0
48	a	sp|O60841|IF2P_HUMAN	O60841	IF2P_HUMAN	EIF5B	1220	5	Homo sapiens OX=9606	1:Experimental evidence at protein level	Eukaryotic translation initiation factor 5B	1	0.999	5	21	21	21	6	6	6	0	0	0	0	0	0	0	0	0	15	15	15	0	0	0	0	0	0	0	0	0	0	0	0	0	0	0	0	0	0
49	a	sp|O60884|DNJA2_HUMAN	O60884	DNJA2_HUMAN	DNAJA2	412	14	Homo sapiens OX=9606	1:Experimental evidence at protein level	DnaJ homolog subfamily A member 2	1	0.999	3	45	45	45	5	5	5	0	0	0	8	8	8	0	0	0	18	18	18	0	0	0	8	8	8	0	0	0	5	5	5	0	0	0	1	1	1
50	a	sp|O75083|WDR1_HUMAN	O75083	WDR1_HUMAN	WDR1	606	28	Homo sapiens OX=9606	1:Experimental evidence at protein level	WD repeat-containing protein 1	1	0.999	9	181	181	181	45	45	45	0	0	0	21	21	21	0	0	0	58	58	58	0	0	0	35	35	35	0	0	0	13	13	13	0	0	0	9	9	9
51	a	sp|O75131|CPNE3_HUMAN	O75131	CPNE3_HUMAN	CPNE3	537	4	Homo sapiens OX=9606	1:Experimental evidence at protein level	Copine-3	1	0.998	2	16	16	16	7	7	7	0	0	0	0	0	0	0	0	0	9	9	9	0	0	0	0	0	0	0	0	0	0	0	0	0	0	0	0	0	0
52	a	sp|O75165|DJC13_HUMAN	O75165	DJC13_HUMAN	DNAJC13	2243	2	Homo sapiens OX=9606	1:Experimental evidence at protein level	DnaJ homolog subfamily C member 13	1	0.999	3	4	4	4	2	2	2	0	0	0	0	0	0	0	0	0	2	2	2	0	0	0	0	0	0	0	0	0	0	0	0	0	0	0	0	0	0
53	a	sp|O75367|H2AY_HUMAN	O75367	H2AY_HUMAN	MACROH2A1	372	13	Homo sapiens OX=9606	1:Experimental evidence at protein level	Core histone macro-H2A.1	1	0.999	2	5	5	5	0	0	0	0	0	0	0	0	0	0	0	0	5	5	5	0	0	0	0	0	0	0	0	0	0	0	0	0	0	0	0	0	0
54	a	sp|O75390|CISY_HUMAN	O75390	CISY_HUMAN	CS	466	11	Homo sapiens OX=9606	1:Experimental evidence at protein level	Citrate synthase, mitochondrial	1	0.9987	3	9	9	9	5	5	5	0	0	0	0	0	0	0	0	0	2	2	2	0	0	0	1	1	1	0	0	0	1	1	1	0	0	0	0	0	0
55	a	sp|O75436|VP26A_HUMAN	O75436	VP26A_HUMAN	VPS26A	327	16	Homo sapiens OX=9606	1:Experimental evidence at protein level	Vacuolar protein sorting-associated protein 26A	1	0.999	4	38	38	38	13	13	13	0	0	0	0	0	0	0	0	0	24	24	24	0	0	0	1	1	1	0	0	0	0	0	0	0	0	0	0	0	0
56	a	sp|O75533|SF3B1_HUMAN	O75533	SF3B1_HUMAN	SF3B1	1304	6	Homo sapiens OX=9606	1:Experimental evidence at protein level	Splicing factor 3B subunit 1	1	0.999	7	48	48	48	16	16	16	0	0	0	1	1	1	0	0	0	27	27	27	0	0	0	3	3	3	0	0	0	1	1	1	0	0	0	0	0	0
57	a	sp|O75534|CSDE1_HUMAN	O75534	CSDE1_HUMAN	CSDE1	798	6	Homo sapiens OX=9606	1:Experimental evidence at protein level	Cold shock domain-containing protein E1	1	0.999	4	16	16	16	5	5	5	0	0	0	0	0	0	0	0	0	11	11	11	0	0	0	0	0	0	0	0	0	0	0	0	0	0	0	0	0	0
58	a	sp|O75643|U520_HUMAN	O75643	U520_HUMAN	SNRNP200	2136	6	Homo sapiens OX=9606	1:Experimental evidence at protein level	U5 small nuclear ribonucleoprotein 200 kDa helicase	1	0.999	9	30	30	30	5	5	5	0	0	0	2	2	2	0	0	0	18	18	18	0	0	0	4	4	4	0	0	0	0	0	0	0	0	0	1	1	1
59	a	sp|O75694|NU155_HUMAN	O75694	NU155_HUMAN	NUP155	1391	6	Homo sapiens OX=9606	1:Experimental evidence at protein level	Nuclear pore complex protein Nup155	1	0.999	5	25	25	25	9	9	9	0	0	0	0	0	0	0	0	0	16	16	16	0	0	0	0	0	0	0	0	0	0	0	0	0	0	0	0	0	0
60	a	sp|O75874|IDHC_HUMAN	O75874	IDHC_HUMAN	IDH1	414	13	Homo sapiens OX=9606	1:Experimental evidence at protein level	Isocitrate dehydrogenase [NADP] cytoplasmic	1	0.999	3	57	57	57	6	6	6	0	0	0	26	26	26	0	0	0	6	6	6	0	0	0	3	3	3	0	0	0	8	8	8	0	0	0	8	8	8
61	a	sp|O75923|DYSF_HUMAN	O75923	DYSF_HUMAN	DYSF	2080	1	Homo sapiens OX=9606	1:Experimental evidence at protein level	Dysferlin	1	0.999	2	3	3	3	0	0	0	0	0	0	0	0	0	0	0	0	3	3	3	0	0	0	0	0	0	0	0	0	0	0	0	0	0	0	0	0	0
62	a	sp|O76021|RL1D1_HUMAN	O76021	RL1D1_HUMAN	RSL1D1	490	16	Homo sapiens OX=9606	1:Experimental evidence at protein level	Ribosomal L1 domain-containing protein 1	1	0.999	6	69	69	69	18	18	18	0	0	0	14	14	14	0	0	0	16	16	16	0	0	0	7	7	7	0	0	0	13	13	13	0	0	0	1	1	1
63	a	sp|O76094|SRP72_HUMAN	O76094	SRP72_HUMAN	SRP72	671	9	Homo sapiens OX=9606	1:Experimental evidence at protein level	Signal recognition particle subunit SRP72	1	0.999	5	33	33	33	13	13	13	0	0	0	0	0	0	0	0	0	19	19	19	0	0	0	1	1	1	0	0	0	0	0	0	0	0	0	0	0	0
64	a	sp|O94776|MTA2_HUMAN	O94776	MTA2_HUMAN	MTA2	668	5	Homo sapiens OX=9606	1:Experimental evidence at protein level	Metastasis-associated protein MTA2	1	0.999	3	8	8	8	2	2	2	0	0	0	0	0	0	0	0	0	6	6	6	0	0	0	0	0	0	0	0	0	0	0	0	0	0	0	0	0	0
65	a	sp|O94826|TOM70_HUMAN	O94826	TOM70_HUMAN	TOMM70	608	19	Homo sapiens OX=9606	1:Experimental evidence at protein level	Mitochondrial import receptor subunit TOM70	1	0.999	7	86	86	86	29	29	29	0	0	0	17	17	17	0	0	0	35	35	35	0	0	0	5	5	5	0	0	0	0	0	0	0	0	0	0	0	0
66	a	sp|O94906|PRP6_HUMAN	O94906	PRP6_HUMAN	PRPF6	941	4	Homo sapiens OX=9606	1:Experimental evidence at protein level	Pre-mRNA-processing factor 6	1	0.9986	3	5	5	5	0	0	0	0	0	0	0	0	0	0	0	0	5	5	5	0	0	0	0	0	0	0	0	0	0	0	0	0	0	0	0	0	0
67	a	sp|O95232|LC7L3_HUMAN	O95232	LC7L3_HUMAN	LUC7L3	432	7	Homo sapiens OX=9606	1:Experimental evidence at protein level	Luc7-like protein 3	1	0.999	2	9	9	9	4	4	4	0	0	0	0	0	0	0	0	0	5	5	5	0	0	0	0	0	0	0	0	0	0	0	0	0	0	0	0	0	0
68	a	sp|O95347|SMC2_HUMAN	O95347	SMC2_HUMAN	SMC2	1197	5	Homo sapiens OX=9606	1:Experimental evidence at protein level	Structural maintenance of chromosomes protein 2	1	0.999	5	16	16	16	7	7	7	0	0	0	0	0	0	0	0	0	9	9	9	0	0	0	0	0	0	0	0	0	0	0	0	0	0	0	0	0	0
69	a	sp|O95352|ATG7_HUMAN	O95352	ATG7_HUMAN	ATG7	703	7	Homo sapiens OX=9606	1:Experimental evidence at protein level	Ubiquitin-like modifier-activating enzyme ATG7	1	0.9988	3	16	16	16	3	3	3	0	0	0	6	6	6	0	0	0	7	7	7	0	0	0	0	0	0	0	0	0	0	0	0	0	0	0	0	0	0
70	a	sp|O95373|IPO7_HUMAN	O95373	IPO7_HUMAN	IPO7	1038	14	Homo sapiens OX=9606	1:Experimental evidence at protein level	Importin-7	1	0.999	10	45	45	45	12	12	12	0	0	0	10	10	10	0	0	0	23	23	23	0	0	0	0	0	0	0	0	0	0	0	0	0	0	0	0	0	0
71	a	sp|O95671|ASML_HUMAN	O95671	ASML_HUMAN	ASMTL	621	9	Homo sapiens OX=9606	1:Experimental evidence at protein level	Probable bifunctional dTTP/UTP pyrophosphatase/methyltransferase protein	1	0.9979	2	3	3	3	0	0	0	0	0	0	0	0	0	0	0	0	1	1	1	0	0	0	0	0	0	0	0	0	1	1	1	0	0	0	1	1	1
72	a	sp|O95747|OXSR1_HUMAN	O95747	OXSR1_HUMAN	OXSR1	527	7	Homo sapiens OX=9606	1:Experimental evidence at protein level	Serine/threonine-protein kinase	1	0.999	4	13	13	13	4	4	4	0	0	0	1	1	1	0	0	0	8	8	8	0	0	0	0	0	0	0	0	0	0	0	0	0	0	0	0	0	0
73	a	sp|O95757|HS74L_HUMAN	O95757	HS74L_HUMAN	HSPA4L	839	14	Homo sapiens OX=9606	1:Experimental evidence at protein level	Heat shock 70 kDa protein 4L	1	0.999	8	27	8	8	11	1	1	0	0	0	1	0	0	0	0	0	14	6	6	0	0	0	0	0	0	0	0	0	1	1	1	0	0	0	0	0	0
74	a	sp|O95831|AIFM1_HUMAN	O95831	AIFM1_HUMAN	AIFM1	613	10	Homo sapiens OX=9606	1:Experimental evidence at protein level	Apoptosis-inducing factor 1, mitochondrial	1	0.999	4	11	11	11	1	1	1	0	0	0	0	0	0	0	0	0	10	10	10	0	0	0	0	0	0	0	0	0	0	0	0	0	0	0	0	0	0
75	a	sp|P00403|COX2_HUMAN	P00403	COX2_HUMAN	MT-CO2	227	15	Homo sapiens OX=9606	1:Experimental evidence at protein level	Cytochrome c oxidase subunit 2	1	0.999	2	126	126	126	21	21	21	0	0	0	64	64	64	0	0	0	32	32	32	0	0	0	2	2	2	0	0	0	7	7	7	0	0	0	0	0	0
76	a	sp|P00441|SODC_HUMAN	P00441	SODC_HUMAN	SOD1	154	21	Homo sapiens	1:Experimental evidence at protein level	Superoxide dismutase [Cu-Zn]	1	0.999	1	18	18	18	0	0	0	0	0	0	4	4	4	0	0	0	0	0	0	0	0	0	3	3	3	0	0	0	3	3	3	0	0	0	8	8	8
77	a	sp|P00491|PNPH_HUMAN	P00491	PNPH_HUMAN	PNP	289	13	Homo sapiens OX=9606	1:Experimental evidence at protein level	Purine nucleoside phosphorylase	1	0.999	2	3	3	3	3	3	3	0	0	0	0	0	0	0	0	0	0	0	0	0	0	0	0	0	0	0	0	0	0	0	0	0	0	0	0	0	0
78	a	sp|P00698|LYSC_CHICK	P00698	LYSC_CHICK	LYZ	147	37	Gallus gallus	1:Experimental evidence at protein level	Lysozyme C	1	0.999	5	2485	2485	2485	208	208	208	0	0	0	638	638	638	0	0	0	229	229	229	0	0	0	240	240	240	0	0	0	243	243	243	0	0	0	927	927	927
79	a	sp|P00918|CAH2_HUMAN	P00918	CAH2_HUMAN	CA2	260	23	Homo sapiens	1:Experimental evidence at protein level	Carbonic anhydrase 2	1	0.999	4	72	72	72	7	7	7	0	0	0	10	10	10	0	0	0	9	9	9	0	0	0	11	11	11	0	0	0	21	21	21	0	0	0	14	14	14
80	a	sp|P00966|ASSY_HUMAN	P00966	ASSY_HUMAN	ASS1	412	10	Homo sapiens OX=9606	1:Experimental evidence at protein level	Argininosuccinate synthase	1	0.999	3	17	17	17	7	7	7	0	0	0	1	1	1	0	0	0	9	9	9	0	0	0	0	0	0	0	0	0	0	0	0	0	0	0	0	0	0
81	a	sp|P01012|OVAL_CHICK	P01012	OVAL_CHICK	SERPINB14	386	70	Gallus gallus	1:Experimental evidence at protein level	Ovalbumin	1	0.999	18	8315	8315	8315	1215	1215	1215	0	0	0	1436	1436	1436	0	0	0	1178	1178	1178	0	0	0	1101	1101	1101	0	0	0	1295	1295	1295	0	0	0	2090	2090	2090
82	a	sp|P02539|K2M1_SHEEP	P02539	K2M1_SHEEP		109	63	Ovis aries	1:Experimental evidence at protein level	Keratin, type II microfibrillar (Fragment)	1	0.999	9	636	611	611	111	109	109	0	0	0	108	102	102	0	0	0	76	73	73	0	0	0	190	183	183	0	0	0	74	68	68	0	0	0	77	76	76
83	a	sp|P02545|LMNA_HUMAN	P02545	LMNA_HUMAN	LMNA	664	6	Homo sapiens OX=9606	1:Experimental evidence at protein level	Prelamin-A/C	1	0.999	2	22	22	22	10	10	10	0	0	0	0	0	0	0	0	0	12	12	12	0	0	0	0	0	0	0	0	0	0	0	0	0	0	0	0	0	0
84	a	sp|P02765|FETUA_HUMAN	P02765	FETUA_HUMAN	AHSG	367	3	Homo sapiens OX=9606	1:Experimental evidence at protein level	Alpha-2-HS-glycoprotein	1	0.999	2	23	23	23	10	10	10	0	0	0	0	0	0	0	0	0	9	9	9	0	0	0	0	0	0	0	0	0	3	3	3	0	0	0	1	1	1
85	a	sp|P02768|ALBU_HUMAN	P02768	ALBU_HUMAN	ALB	609	11	Homo sapiens	1:Experimental evidence at protein level	Serum albumin	1	0.9988	6	237	7	7	24	0	0	0	0	0	4	4	4	0	0	0	20	0	0	0	0	0	44	1	1	0	0	0	51	0	0	0	0	0	94	2	2
86	a	sp|P02769|ALBU_BOVIN	P02769	ALBU_BOVIN	ALB	607	63	Bos taurus	1:Experimental evidence at protein level	Serum albumin	1	0.999	39	4169	3939	4169	340	316	340	0	0	0	565	565	565	0	0	0	303	283	303	0	0	0	626	583	626	0	0	0	665	614	665	0	0	0	1670	1578	1670
87	a	sp|P02786|TFR1_HUMAN	P02786	TFR1_HUMAN	TFRC	760	9	Homo sapiens OX=9606	1:Experimental evidence at protein level	Transferrin receptor protein 1	1	0.999	5	10	10	10	6	6	6	0	0	0	0	0	0	0	0	0	0	0	0	0	0	0	1	1	1	0	0	0	3	3	3	0	0	0	0	0	0
88	a	sp|P04040|CATA_HUMAN	P04040	CATA_HUMAN	CAT	527	29	Homo sapiens	1:Experimental evidence at protein level	Catalase	1	0.999	12	103	103	103	30	30	30	0	0	0	1	1	1	0	0	0	36	36	36	0	0	0	15	15	15	0	0	0	21	21	21	0	0	0	0	0	0
89	a	sp|P04083|ANXA1_HUMAN	P04083	ANXA1_HUMAN	ANXA1	346	12	Homo sapiens OX=9606	1:Experimental evidence at protein level	Annexin A1	1	0.999	3	108	108	108	14	14	14	0	0	0	20	20	20	0	0	0	26	26	26	0	0	0	24	24	24	0	0	0	18	18	18	0	0	0	6	6	6
90	a	sp|P04179|SODM_HUMAN	P04179	SODM_HUMAN	SOD2	222	12	Homo sapiens OX=9606	1:Experimental evidence at protein level	Superoxide dismutase [Mn], mitochondrial	1	0.999	1	102	102	102	10	10	10	0	0	0	29	29	29	0	0	0	1	1	1	0	0	0	20	20	20	0	0	0	20	20	20	0	0	0	22	22	22
91	a	sp|P04406|G3P_HUMAN	P04406	G3P_HUMAN	GAPDH	335	70	Homo sapiens OX=9606	1:Experimental evidence at protein level	Glyceraldehyde-3-phosphate dehydrogenase	1	0.999	14	10830	10830	10830	2099	2099	2099	0	0	0	2245	2245	2245	0	0	0	1655	1655	1655	0	0	0	2134	2134	2134	0	0	0	1797	1797	1797	0	0	0	900	900	900
92	a	sp|P04792|HSPB1_HUMAN	P04792	HSPB1_HUMAN	HSPB1	205	45	Homo sapiens OX=9606	1:Experimental evidence at protein level	Heat shock protein beta-1	1	0.999	5	15	15	15	9	9	9	0	0	0	2	2	2	0	0	0	4	4	4	0	0	0	0	0	0	0	0	0	0	0	0	0	0	0	0	0	0
93	a	sp|P04843|RPN1_HUMAN	P04843	RPN1_HUMAN	RPN1	607	21	Homo sapiens OX=9606	1:Experimental evidence at protein level	Dolichyl-diphosphooligosaccharide--protein glycosyltransferase subunit 1	1	0.999	8	34	34	34	13	13	13	0	0	0	2	2	2	0	0	0	11	11	11	0	0	0	4	4	4	0	0	0	4	4	4	0	0	0	0	0	0
94	a	sp|P05107|ITB2_HUMAN	P05107	ITB2_HUMAN	ITGB2	769	13	Homo sapiens OX=9606	1:Experimental evidence at protein level	Integrin beta-2	1	0.999	7	78	78	78	32	32	32	0	0	0	17	17	17	0	0	0	6	6	6	0	0	0	13	13	13	0	0	0	10	10	10	0	0	0	0	0	0
95	a	sp|P05109|S10A8_HUMAN	P05109	S10A8_HUMAN	S100A8	93	22	Homo sapiens OX=9606	1:Experimental evidence at protein level	Protein S100-A8	1	0.999	1	193	193	193	43	43	43	0	0	0	17	17	17	0	0	0	31	31	31	0	0	0	35	35	35	0	0	0	41	41	41	0	0	0	26	26	26
96	a	sp|P05164|PERM_HUMAN	P05164	PERM_HUMAN	MPO	745	4	Homo sapiens OX=9606	1:Experimental evidence at protein level	Myeloperoxidase	1	0.9988	3	4	3	3	2	2	2	0	0	0	0	0	0	0	0	0	1	0	0	0	0	0	0	0	0	0	0	0	1	1	1	0	0	0	0	0	0
97	a	sp|P05165|PCCA_HUMAN	P05165	PCCA_HUMAN	PCCA	728	28	Homo sapiens OX=9606	1:Experimental evidence at protein level	Propionyl-CoA carboxylase alpha chain, mitochondrial	1	0.999	12	683	683	683	94	94	94	0	0	0	124	124	124	0	0	0	102	102	102	0	0	0	101	101	101	0	0	0	118	118	118	0	0	0	144	144	144
98	a	sp|P05198|IF2A_HUMAN	P05198	IF2A_HUMAN	EIF2S1	315	17	Homo sapiens OX=9606	1:Experimental evidence at protein level	Eukaryotic translation initiation factor 2 subunit 1	1	0.999	4	12	12	12	2	2	2	0	0	0	0	0	0	0	0	0	10	10	10	0	0	0	0	0	0	0	0	0	0	0	0	0	0	0	0	0	0
99	a	sp|P05455|LA_HUMAN	P05455	LA_HUMAN	SSB	408	12	Homo sapiens OX=9606	1:Experimental evidence at protein level	Lupus La protein	1	0.999	4	91	91	91	7	7	7	0	0	0	29	29	29	0	0	0	12	12	12	0	0	0	18	18	18	0	0	0	16	16	16	0	0	0	9	9	9
100	a	sp|P05556|ITB1_HUMAN	P05556	ITB1_HUMAN	ITGB1	798	19	Homo sapiens OX=9606	1:Experimental evidence at protein level	Integrin beta-1	1	0.999	8	378	378	378	91	91	91	0	0	0	103	103	103	0	0	0	65	65	65	0	0	0	51	51	51	0	0	0	41	41	41	0	0	0	27	27	27
101	a	sp|P06213|INSR_HUMAN	P06213	INSR_HUMAN	INSR	1382	5	Homo sapiens OX=9606	1:Experimental evidence at protein level	Insulin receptor	1	0.999	5	12	12	12	11	11	11	0	0	0	0	0	0	0	0	0	0	0	0	0	0	0	1	1	1	0	0	0	0	0	0	0	0	0	0	0	0
102	a	sp|P06396|GELS_HUMAN	P06396	GELS_HUMAN	GSN	782	17	Homo sapiens	1:Experimental evidence at protein level	Gelsolin	1	0.999	7	118	118	118	29	29	29	0	0	0	9	9	9	0	0	0	34	34	34	0	0	0	26	26	26	0	0	0	11	11	11	0	0	0	9	9	9
103	a	sp|P06400|RB_HUMAN	P06400	RB_HUMAN	RB1	928	5	Homo sapiens OX=9606	1:Experimental evidence at protein level	Retinoblastoma-associated protein	1	0.999	3	13	13	13	7	7	7	0	0	0	0	0	0	0	0	0	6	6	6	0	0	0	0	0	0	0	0	0	0	0	0	0	0	0	0	0	0
104	a	sp|P06576|ATPB_HUMAN	P06576	ATPB_HUMAN	ATP5F1B	529	48	Homo sapiens OX=9606	1:Experimental evidence at protein level	ATP synthase subunit beta, mitochondrial	1	0.999	12	97	97	97	30	30	30	0	0	0	12	12	12	0	0	0	40	40	40	0	0	0	11	11	11	0	0	0	2	2	2	0	0	0	2	2	2
105	a	sp|P06702|S10A9_HUMAN	P06702	S10A9_HUMAN	S100A9	114	24	Homo sapiens OX=9606	1:Experimental evidence at protein level	Protein S100-A9	1	0.999	2	31	31	31	8	8	8	0	0	0	4	4	4	0	0	0	8	8	8	0	0	0	7	7	7	0	0	0	2	2	2	0	0	0	2	2	2
106	a	sp|P06703|S10A6_HUMAN	P06703	S10A6_HUMAN	S100A6	90	50	Homo sapiens OX=9606	1:Experimental evidence at protein level	Protein S100-A6	1	0.999	4	40	40	40	8	8	8	0	0	0	7	7	7	0	0	0	7	7	7	0	0	0	6	6	6	0	0	0	7	7	7	0	0	0	5	5	5
107	a	sp|P06744|G6PI_HUMAN	P06744	G6PI_HUMAN	GPI	558	10	Homo sapiens OX=9606	1:Experimental evidence at protein level	Glucose-6-phosphate isomerase	1	0.999	4	41	41	41	16	16	16	0	0	0	1	1	1	0	0	0	18	18	18	0	0	0	2	2	2	0	0	0	4	4	4	0	0	0	0	0	0
108	a	sp|P06748|NPM_HUMAN	P06748	NPM_HUMAN	NPM1	294	25	Homo sapiens OX=9606	1:Experimental evidence at protein level	Nucleophosmin	1	0.999	5	217	217	217	51	51	51	0	0	0	59	59	59	0	0	0	90	90	90	0	0	0	10	10	10	0	0	0	6	6	6	0	0	0	1	1	1
109	a	sp|P07237|PDIA1_HUMAN	P07237	PDIA1_HUMAN	P4HB	508	15	Homo sapiens OX=9606	1:Experimental evidence at protein level	Protein disulfide-isomerase	1	0.999	5	22	22	22	6	6	6	0	0	0	3	3	3	0	0	0	11	11	11	0	0	0	1	1	1	0	0	0	1	1	1	0	0	0	0	0	0
110	a	sp|P07339|CATD_HUMAN	P07339	CATD_HUMAN	CTSD	412	17	Homo sapiens	1:Experimental evidence at protein level	Cathepsin D	1	0.999	4	31	31	31	9	9	9	0	0	0	3	3	3	0	0	0	7	7	7	0	0	0	10	10	10	0	0	0	0	0	0	0	0	0	2	2	2
111	a	sp|P07737|PROF1_HUMAN	P07737	PROF1_HUMAN	PFN1	140	73	Homo sapiens OX=9606	1:Experimental evidence at protein level	Profilin-1	1	0.999	7	428	428	428	86	86	86	0	0	0	174	174	174	0	0	0	103	103	103	0	0	0	20	20	20	0	0	0	28	28	28	0	0	0	17	17	17
112	a	sp|P07741|APT_HUMAN	P07741	APT_HUMAN	APRT	180	47	Homo sapiens OX=9606	1:Experimental evidence at protein level	Adenine phosphoribosyltransferase	1	0.999	5	85	85	85	9	9	9	0	0	0	28	28	28	0	0	0	34	34	34	0	0	0	13	13	13	0	0	0	1	1	1	0	0	0	0	0	0
113	a	sp|P07814|SYEP_HUMAN	P07814	SYEP_HUMAN	EPRS1	1512	20	Homo sapiens OX=9606	1:Experimental evidence at protein level	Bifunctional glutamate/proline--tRNA ligase	1	0.999	19	157	157	157	37	37	37	0	0	0	13	13	13	0	0	0	87	87	87	0	0	0	14	14	14	0	0	0	5	5	5	0	0	0	1	1	1
114	a	sp|P07948|LYN_HUMAN	P07948	LYN_HUMAN	LYN	512	18	Homo sapiens OX=9606	1:Experimental evidence at protein level	Tyrosine-protein kinase Lyn	1	0.999	6	46	46	46	13	13	13	0	0	0	5	5	5	0	0	0	22	22	22	0	0	0	3	3	3	0	0	0	1	1	1	0	0	0	2	2	2
115	a	sp|P08133|ANXA6_HUMAN	P08133	ANXA6_HUMAN	ANXA6	673	7	Homo sapiens OX=9606	1:Experimental evidence at protein level	Annexin A6	1	0.9988	3	9	9	9	3	3	3	0	0	0	0	0	0	0	0	0	1	1	1	0	0	0	3	3	3	0	0	0	2	2	2	0	0	0	0	0	0
116	a	sp|P08246|ELNE_HUMAN	P08246	ELNE_HUMAN	ELANE	267	37	Homo sapiens OX=9606	1:Experimental evidence at protein level	Neutrophil elastase	1	0.999	4	59	59	59	7	7	7	0	0	0	5	5	5	0	0	0	22	22	22	0	0	0	13	13	13	0	0	0	8	8	8	0	0	0	4	4	4
117	a	sp|P08567|PLEK_HUMAN	P08567	PLEK_HUMAN	PLEK	350	23	Homo sapiens OX=9606	1:Experimental evidence at protein level	Pleckstrin	1	0.999	5	269	269	269	45	45	45	0	0	0	52	52	52	0	0	0	56	56	56	0	0	0	37	37	37	0	0	0	17	17	17	0	0	0	62	62	62
118	a	sp|P08574|CY1_HUMAN	P08574	CY1_HUMAN	CYC1	325	27	Homo sapiens OX=9606	1:Experimental evidence at protein level	Cytochrome c1, heme protein, mitochondrial	1	0.999	5	32	32	32	16	16	16	0	0	0	1	1	1	0	0	0	14	14	14	0	0	0	1	1	1	0	0	0	0	0	0	0	0	0	0	0	0
119	a	sp|P08575|PTPRC_HUMAN	P08575	PTPRC_HUMAN	PTPRC	1306	13	Homo sapiens OX=9606	1:Experimental evidence at protein level	Receptor-type tyrosine-protein phosphatase C	1	0.999	10	90	90	90	37	37	37	0	0	0	25	25	25	0	0	0	10	10	10	0	0	0	10	10	10	0	0	0	6	6	6	0	0	0	2	2	2
120	a	sp|P08621|RU17_HUMAN	P08621	RU17_HUMAN	SNRNP70	437	4	Homo sapiens OX=9606	1:Experimental evidence at protein level	U1 small nuclear ribonucleoprotein 70 kDa	1	0.999	2	12	12	12	1	1	1	0	0	0	0	0	0	0	0	0	10	10	10	0	0	0	1	1	1	0	0	0	0	0	0	0	0	0	0	0	0
121	a	sp|P08648|ITA5_HUMAN	P08648	ITA5_HUMAN	ITGA5	1049	27	Homo sapiens OX=9606	1:Experimental evidence at protein level	Integrin alpha-5	1	0.999	11	338	338	338	101	101	101	0	0	0	79	79	79	0	0	0	47	47	47	0	0	0	43	43	43	0	0	0	44	44	44	0	0	0	24	24	24
122	a	sp|P08708|RS17_HUMAN	P08708	RS17_HUMAN	RPS17	135	16	Homo sapiens OX=9606	1:Experimental evidence at protein level	40S ribosomal protein S17	1	0.999	3	47	47	47	12	12	12	0	0	0	28	28	28	0	0	0	7	7	7	0	0	0	0	0	0	0	0	0	0	0	0	0	0	0	0	0	0
123	a	sp|P08758|ANXA5_HUMAN	P08758	ANXA5_HUMAN	ANXA5	320	25	Homo sapiens	1:Experimental evidence at protein level	Annexin A5	1	0.999	3	94	94	94	24	24	24	0	0	0	19	19	19	0	0	0	14	14	14	0	0	0	10	10	10	0	0	0	15	15	15	0	0	0	12	12	12
124	a	sp|P08865|RSSA_HUMAN	P08865	RSSA_HUMAN	RPSA	295	36	Homo sapiens OX=9606	1:Experimental evidence at protein level	40S ribosomal protein SA	1	0.999	7	130	130	130	22	22	22	0	0	0	70	70	70	0	0	0	34	34	34	0	0	0	1	1	1	0	0	0	3	3	3	0	0	0	0	0	0
125	a	sp|P09211|GSTP1_HUMAN	P09211	GSTP1_HUMAN	GSTP1	210	34	Homo sapiens	1:Experimental evidence at protein level	Glutathione S-transferase P	1	0.999	5	64	64	64	32	32	32	0	0	0	1	1	1	0	0	0	20	20	20	0	0	0	9	9	9	0	0	0	2	2	2	0	0	0	0	0	0
126	a	sp|P09382|LEG1_HUMAN	P09382	LEG1_HUMAN	LGALS1	135	64	Homo sapiens OX=9606	1:Experimental evidence at protein level	Galectin-1	1	0.999	5	106	106	106	22	22	22	0	0	0	41	41	41	0	0	0	32	32	32	0	0	0	1	1	1	0	0	0	6	6	6	0	0	0	4	4	4
127	a	sp|P09874|PARP1_HUMAN	P09874	PARP1_HUMAN	PARP1	1014	3	Homo sapiens OX=9606	1:Experimental evidence at protein level	Poly [ADP-ribose] polymerase 1	1	0.999	3	29	29	29	14	14	14	0	0	0	0	0	0	0	0	0	15	15	15	0	0	0	0	0	0	0	0	0	0	0	0	0	0	0	0	0	0
128	a	sp|P09972|ALDOC_HUMAN	P09972	ALDOC_HUMAN	ALDOC	364	14	Homo sapiens OX=9606	1:Experimental evidence at protein level	Fructose-bisphosphate aldolase C	1	0.999	2	45	44	44	16	15	15	0	0	0	2	2	2	0	0	0	18	18	18	0	0	0	4	4	4	0	0	0	5	5	5	0	0	0	0	0	0
129	a	sp|P0DME0|SETLP_HUMAN	P0DME0	SETLP_HUMAN	SETSIP	302	7	Homo sapiens OX=9606	1:Experimental evidence at protein level	Protein SETSIP	1	0.9988	2	5	5	5	0	0	0	0	0	0	0	0	0	0	0	0	5	5	5	0	0	0	0	0	0	0	0	0	0	0	0	0	0	0	0	0	0
130	a	sp|P10586|PTPRF_HUMAN	P10586	PTPRF_HUMAN	PTPRF	1907	2	Homo sapiens OX=9606	1:Experimental evidence at protein level	Receptor-type tyrosine-protein phosphatase F	1	0.999	3	8	8	8	7	7	7	0	0	0	0	0	0	0	0	0	0	0	0	0	0	0	1	1	1	0	0	0	0	0	0	0	0	0	0	0	0
131	a	sp|P10599|THIO_HUMAN	P10599	THIO_HUMAN	TXN	105	26	Homo sapiens	1:Experimental evidence at protein level	Thioredoxin	1	0.999	2	8	8	8	3	3	3	0	0	0	0	0	0	0	0	0	3	3	3	0	0	0	1	1	1	0	0	0	1	1	1	0	0	0	0	0	0
132	a	sp|P10620|MGST1_HUMAN	P10620	MGST1_HUMAN	MGST1	155	9	Homo sapiens OX=9606	1:Experimental evidence at protein level	Microsomal glutathione S-transferase 1	1	0.999	2	13	13	13	5	5	5	0	0	0	0	0	0	0	0	0	8	8	8	0	0	0	0	0	0	0	0	0	0	0	0	0	0	0	0	0	0
133	a	sp|P10768|ESTD_HUMAN	P10768	ESTD_HUMAN	ESD	282	46	Homo sapiens OX=9606	1:Experimental evidence at protein level	S-formylglutathione hydrolase	1	0.999	6	63	63	63	31	31	31	0	0	0	6	6	6	0	0	0	21	21	21	0	0	0	3	3	3	0	0	0	1	1	1	0	0	0	1	1	1
134	a	sp|P10809|CH60_HUMAN	P10809	CH60_HUMAN	HSPD1	573	14	Homo sapiens OX=9606	1:Experimental evidence at protein level	60 kDa heat shock protein, mitochondrial	1	0.999	4	38	38	38	2	2	2	0	0	0	22	22	22	0	0	0	1	1	1	0	0	0	3	3	3	0	0	0	1	1	1	0	0	0	9	9	9
135	a	sp|P11021|BIP_HUMAN	P11021	BIP_HUMAN	HSPA5	654	20	Homo sapiens OX=9606	1:Experimental evidence at protein level	Endoplasmic reticulum chaperone BiP	1	0.999	7	200	171	171	49	44	44	0	0	0	48	34	34	0	0	0	54	45	45	0	0	0	21	21	21	0	0	0	13	12	12	0	0	0	15	15	15
136	a	sp|P11279|LAMP1_HUMAN	P11279	LAMP1_HUMAN	LAMP1	417	8	Homo sapiens OX=9606	1:Experimental evidence at protein level	Lysosome-associated membrane glycoprotein 1	1	0.999	2	33	33	33	5	5	5	0	0	0	16	16	16	0	0	0	7	7	7	0	0	0	3	3	3	0	0	0	2	2	2	0	0	0	0	0	0
137	a	sp|P11388|TOP2A_HUMAN	P11388	TOP2A_HUMAN	TOP2A	1531	8	Homo sapiens OX=9606	1:Experimental evidence at protein level	DNA topoisomerase 2-alpha	1	0.999	9	35	24	24	11	7	7	0	0	0	2	2	2	0	0	0	22	15	15	0	0	0	0	0	0	0	0	0	0	0	0	0	0	0	0	0	0
138	a	sp|P11413|G6PD_HUMAN	P11413	G6PD_HUMAN	G6PD	515	13	Homo sapiens OX=9606	1:Experimental evidence at protein level	Glucose-6-phosphate 1-dehydrogenase	1	0.999	5	48	48	48	9	9	9	0	0	0	11	11	11	0	0	0	27	27	27	0	0	0	1	1	1	0	0	0	0	0	0	0	0	0	0	0	0
139	a	sp|P11498|PYC_HUMAN	P11498	PYC_HUMAN	PC	1178	8	Homo sapiens OX=9606	1:Experimental evidence at protein level	Pyruvate carboxylase, mitochondrial	1	0.999	6	54	54	54	14	14	14	0	0	0	7	7	7	0	0	0	9	9	9	0	0	0	3	3	3	0	0	0	7	7	7	0	0	0	14	14	14
140	a	sp|P11586|C1TC_HUMAN	P11586	C1TC_HUMAN	MTHFD1	935	17	Homo sapiens OX=9606	1:Experimental evidence at protein level	C-1-tetrahydrofolate synthase, cytoplasmic	1	0.999	11	46	46	46	21	21	21	0	0	0	2	2	2	0	0	0	22	22	22	0	0	0	1	1	1	0	0	0	0	0	0	0	0	0	0	0	0
141	a	sp|P11678|PERE_HUMAN	P11678	PERE_HUMAN	EPX	715	8	Homo sapiens OX=9606	1:Experimental evidence at protein level	Eosinophil peroxidase	1	0.999	5	85	84	85	7	7	7	0	0	0	5	5	5	0	0	0	27	26	27	0	0	0	26	26	26	0	0	0	20	20	20	0	0	0	0	0	0
142	a	sp|P11766|ADHX_HUMAN	P11766	ADHX_HUMAN	ADH5	374	15	Homo sapiens OX=9606	1:Experimental evidence at protein level	Alcohol dehydrogenase class-3	1	0.999	3	28	28	28	10	10	10	0	0	0	3	3	3	0	0	0	15	15	15	0	0	0	0	0	0	0	0	0	0	0	0	0	0	0	0	0	0
143	a	sp|P12004|PCNA_HUMAN	P12004	PCNA_HUMAN	PCNA	261	31	Homo sapiens OX=9606	1:Experimental evidence at protein level	Proliferating cell nuclear antigen	1	0.999	5	33	33	33	13	13	13	0	0	0	1	1	1	0	0	0	19	19	19	0	0	0	0	0	0	0	0	0	0	0	0	0	0	0	0	0	0
144	a	sp|P12268|IMDH2_HUMAN	P12268	IMDH2_HUMAN	IMPDH2	514	38	Homo sapiens OX=9606	1:Experimental evidence at protein level	Inosine-5'-monophosphate dehydrogenase 2	1	0.999	15	124	124	124	39	39	39	0	0	0	10	10	10	0	0	0	75	75	75	0	0	0	0	0	0	0	0	0	0	0	0	0	0	0	0	0	0
145	a	sp|P12270|TPR_HUMAN	P12270	TPR_HUMAN	TPR	2363	1	Homo sapiens OX=9606	1:Experimental evidence at protein level	Nucleoprotein TPR	1	0.999	3	12	12	12	3	3	3	0	0	0	0	0	0	0	0	0	9	9	9	0	0	0	0	0	0	0	0	0	0	0	0	0	0	0	0	0	0
146	a	sp|P12956|XRCC6_HUMAN	P12956	XRCC6_HUMAN	XRCC6	609	35	Homo sapiens OX=9606	1:Experimental evidence at protein level	X-ray repair cross-complementing protein 6	1	0.999	16	311	311	311	74	74	74	0	0	0	62	62	62	0	0	0	84	84	84	0	0	0	41	41	41	0	0	0	27	27	27	0	0	0	23	23	23
147	a	sp|P13010|XRCC5_HUMAN	P13010	XRCC5_HUMAN	XRCC5	732	20	Homo sapiens OX=9606	1:Experimental evidence at protein level	X-ray repair cross-complementing protein 5	1	0.999	9	47	47	47	12	12	12	0	0	0	9	9	9	0	0	0	18	18	18	0	0	0	5	5	5	0	0	0	2	2	2	0	0	0	1	1	1
148	a	sp|P13489|RINI_HUMAN	P13489	RINI_HUMAN	RNH1	461	52	Homo sapiens OX=9606	1:Experimental evidence at protein level	Ribonuclease inhibitor	1	0.999	13	143	143	143	43	43	43	0	0	0	19	19	19	0	0	0	57	57	57	0	0	0	12	12	12	0	0	0	9	9	9	0	0	0	3	3	3
149	a	sp|P13591|NCAM1_HUMAN	P13591	NCAM1_HUMAN	NCAM1	858	15	Homo sapiens OX=9606	1:Experimental evidence at protein level	Neural cell adhesion molecule 1	1	0.999	6	152	152	152	80	80	80	0	0	0	23	23	23	0	0	0	21	21	21	0	0	0	7	7	7	0	0	0	14	14	14	0	0	0	7	7	7
150	a	sp|P13612|ITA4_HUMAN	P13612	ITA4_HUMAN	ITGA4	1032	16	Homo sapiens OX=9606	1:Experimental evidence at protein level	Integrin alpha-4	1	0.999	9	128	128	128	54	54	54	0	0	0	16	16	16	0	0	0	22	22	22	0	0	0	6	6	6	0	0	0	15	15	15	0	0	0	15	15	15
151	a	sp|P13639|EF2_HUMAN	P13639	EF2_HUMAN	EEF2	858	45	Homo sapiens OX=9606	1:Experimental evidence at protein level	Elongation factor 2	1	0.999	25	850	850	850	158	158	158	0	0	0	252	252	252	0	0	0	218	218	218	0	0	0	116	116	116	0	0	0	65	65	65	0	0	0	41	41	41
152	a	sp|P13727|PRG2_HUMAN	P13727	PRG2_HUMAN	PRG2	222	27	Homo sapiens OX=9606	1:Experimental evidence at protein level	Bone marrow proteoglycan	1	0.999	4	149	149	149	20	20	20	0	0	0	49	49	49	0	0	0	22	22	22	0	0	0	18	18	18	0	0	0	13	13	13	0	0	0	27	27	27
153	a	sp|P14384|CBPM_HUMAN	P14384	CBPM_HUMAN	CPM	443	12	Homo sapiens OX=9606	1:Experimental evidence at protein level	Carboxypeptidase M	1	0.999	2	29	29	29	5	5	5	0	0	0	17	17	17	0	0	0	5	5	5	0	0	0	0	0	0	0	0	0	1	1	1	0	0	0	1	1	1
154	a	sp|P14550|AK1A1_HUMAN	P14550	AK1A1_HUMAN	AKR1A1	325	19	Homo sapiens OX=9606	1:Experimental evidence at protein level	Aldo-keto reductase family 1 member A1	1	0.999	4	13	13	13	6	6	6	0	0	0	0	0	0	0	0	0	7	7	7	0	0	0	0	0	0	0	0	0	0	0	0	0	0	0	0	0	0
155	a	sp|P14618|KPYM_HUMAN	P14618	KPYM_HUMAN	PKM	531	55	Homo sapiens OX=9606	1:Experimental evidence at protein level	Pyruvate kinase PKM	1	0.999	20	410	410	410	111	111	111	0	0	0	116	116	116	0	0	0	96	96	96	0	0	0	44	44	44	0	0	0	24	24	24	0	0	0	19	19	19
156	a	sp|P14625|ENPL_HUMAN	P14625	ENPL_HUMAN	HSP90B1	803	16	Homo sapiens OX=9606	1:Experimental evidence at protein level	Endoplasmin	1	0.999	8	136	131	131	11	10	10	0	0	0	61	59	59	0	0	0	12	10	10	0	0	0	7	7	7	0	0	0	7	7	7	0	0	0	38	38	38
157	a	sp|P14866|HNRPL_HUMAN	P14866	HNRPL_HUMAN	HNRNPL	589	47	Homo sapiens OX=9606	1:Experimental evidence at protein level	Heterogeneous nuclear ribonucleoprotein L	1	0.999	13	224	224	224	56	56	56	0	0	0	47	47	47	0	0	0	70	70	70	0	0	0	20	20	20	0	0	0	14	14	14	0	0	0	17	17	17
158	a	sp|P14868|SYDC_HUMAN	P14868	SYDC_HUMAN	DARS1	501	26	Homo sapiens OX=9606	1:Experimental evidence at protein level	Aspartate--tRNA ligase, cytoplasmic	1	0.999	9	98	98	98	19	19	19	0	0	0	0	0	0	0	0	0	63	63	63	0	0	0	11	11	11	0	0	0	5	5	5	0	0	0	0	0	0
159	a	sp|P14923|PLAK_HUMAN	P14923	PLAK_HUMAN	JUP	745	13	Homo sapiens OX=9606	1:Experimental evidence at protein level	Junction plakoglobin	1	0.999	7	32	32	32	8	8	8	0	0	0	0	0	0	0	0	0	23	23	23	0	0	0	0	0	0	0	0	0	1	1	1	0	0	0	0	0	0
160	a	sp|P15090|FABP4_HUMAN	P15090	FABP4_HUMAN	FABP4	132	27	Homo sapiens OX=9606	1:Experimental evidence at protein level	Fatty acid-binding protein, adipocyte	1	0.999	2	50	50	50	13	13	13	0	0	0	5	5	5	0	0	0	9	9	9	0	0	0	9	9	9	0	0	0	4	4	4	0	0	0	10	10	10
161	a	sp|P15498|VAV_HUMAN	P15498	VAV_HUMAN	VAV1	845	5	Homo sapiens OX=9606	1:Experimental evidence at protein level	Proto-oncogene vav	1	0.9987	3	4	4	4	1	1	1	0	0	0	0	0	0	0	0	0	3	3	3	0	0	0	0	0	0	0	0	0	0	0	0	0	0	0	0	0	0
162	a	sp|P15880|RS2_HUMAN	P15880	RS2_HUMAN	RPS2	293	33	Homo sapiens OX=9606	1:Experimental evidence at protein level	40S ribosomal protein S2	1	0.999	8	192	192	192	41	41	41	0	0	0	32	32	32	0	0	0	81	81	81	0	0	0	16	16	16	0	0	0	12	12	12	0	0	0	10	10	10
163	a	sp|P15924|DESP_HUMAN	P15924	DESP_HUMAN	DSP	2871	3	Homo sapiens OX=9606	1:Experimental evidence at protein level	Desmoplakin	1	0.999	6	20	20	20	12	12	12	0	0	0	0	0	0	0	0	0	5	5	5	0	0	0	0	0	0	0	0	0	2	2	2	0	0	0	1	1	1
164	a	sp|P15927|RFA2_HUMAN	P15927	RFA2_HUMAN	RPA2	270	14	Homo sapiens OX=9606	1:Experimental evidence at protein level	Replication protein A 32 kDa subunit	1	0.999	2	63	63	63	12	12	12	0	0	0	1	1	1	0	0	0	23	23	23	0	0	0	16	16	16	0	0	0	11	11	11	0	0	0	0	0	0
165	a	sp|P16070|CD44_HUMAN	P16070	CD44_HUMAN	CD44	742	3	Homo sapiens OX=9606	1:Experimental evidence at protein level	CD44 antigen	1	0.999	2	18	18	18	4	4	4	0	0	0	5	5	5	0	0	0	3	3	3	0	0	0	4	4	4	0	0	0	2	2	2	0	0	0	0	0	0
166	a	sp|P16284|PECA1_HUMAN	P16284	PECA1_HUMAN	PECAM1	738	10	Homo sapiens OX=9606	1:Experimental evidence at protein level	Platelet endothelial cell adhesion molecule	1	0.999	5	51	51	51	23	23	23	0	0	0	4	4	4	0	0	0	15	15	15	0	0	0	4	4	4	0	0	0	5	5	5	0	0	0	0	0	0
167	a	sp|P16401|H15_HUMAN	P16401	H15_HUMAN	H1-5	226	12	Homo sapiens OX=9606	1:Experimental evidence at protein level	Histone H1.5	1	0.999	2	54	54	54	19	19	19	0	0	0	11	11	11	0	0	0	24	24	24	0	0	0	0	0	0	0	0	0	0	0	0	0	0	0	0	0	0
168	a	sp|P16444|DPEP1_HUMAN	P16444	DPEP1_HUMAN	DPEP1	411	36	Homo sapiens OX=9606	1:Experimental evidence at protein level	Dipeptidase 1	1	0.999	7	43	43	43	34	34	34	0	0	0	2	2	2	0	0	0	3	3	3	0	0	0	2	2	2	0	0	0	2	2	2	0	0	0	0	0	0
169	a	sp|P17844|DDX5_HUMAN	P17844	DDX5_HUMAN	DDX5	614	26	Homo sapiens OX=9606	1:Experimental evidence at protein level	Probable ATP-dependent RNA helicase DDX5	1	0.999	11	83	36	76	16	9	14	0	0	0	31	0	31	0	0	0	32	23	27	0	0	0	3	3	3	0	0	0	1	1	1	0	0	0	0	0	0
170	a	sp|P17858|PFKAL_HUMAN	P17858	PFKAL_HUMAN	PFKL	780	18	Homo sapiens OX=9606	1:Experimental evidence at protein level	ATP-dependent 6-phosphofructokinase, liver type	1	0.999	9	59	28	59	19	7	19	0	0	0	8	8	8	0	0	0	31	12	31	0	0	0	0	0	0	0	0	0	1	1	1	0	0	0	0	0	0
171	a	sp|P17980|PRS6A_HUMAN	P17980	PRS6A_HUMAN	PSMC3	439	10	Homo sapiens OX=9606	1:Experimental evidence at protein level	26S proteasome regulatory subunit 6A	1	0.999	3	27	27	27	11	11	11	0	0	0	4	4	4	0	0	0	12	12	12	0	0	0	0	0	0	0	0	0	0	0	0	0	0	0	0	0	0
172	a	sp|P17987|TCPA_HUMAN	P17987	TCPA_HUMAN	TCP1	556	22	Homo sapiens OX=9606	1:Experimental evidence at protein level	T-complex protein 1 subunit alpha	1	0.999	7	58	53	53	15	15	15	0	0	0	5	5	5	0	0	0	35	30	30	0	0	0	3	3	3	0	0	0	0	0	0	0	0	0	0	0	0
173	a	sp|P18124|RL7_HUMAN	P18124	RL7_HUMAN	RPL7	248	30	Homo sapiens OX=9606	1:Experimental evidence at protein level	60S ribosomal protein L7	1	0.999	6	180	180	180	35	35	35	0	0	0	50	50	50	0	0	0	47	47	47	0	0	0	14	14	14	0	0	0	20	20	20	0	0	0	14	14	14
174	a	sp|P18621|RL17_HUMAN	P18621	RL17_HUMAN	RPL17	184	28	Homo sapiens OX=9606	1:Experimental evidence at protein level	60S ribosomal protein L17	1	0.999	4	37	37	37	16	16	16	0	0	0	1	1	1	0	0	0	11	11	11	0	0	0	2	2	2	0	0	0	7	7	7	0	0	0	0	0	0
175	a	sp|P18754|RCC1_HUMAN	P18754	RCC1_HUMAN	RCC1	421	9	Homo sapiens OX=9606	1:Experimental evidence at protein level	Regulator of chromosome condensation	1	0.999	2	16	16	16	7	7	7	0	0	0	1	1	1	0	0	0	7	7	7	0	0	0	1	1	1	0	0	0	0	0	0	0	0	0	0	0	0
176	a	sp|P19338|NUCL_HUMAN	P19338	NUCL_HUMAN	NCL	710	13	Homo sapiens OX=9606	1:Experimental evidence at protein level	Nucleolin	1	0.999	7	264	264	264	39	39	39	0	0	0	58	58	58	0	0	0	55	55	55	0	0	0	26	26	26	0	0	0	42	42	42	0	0	0	44	44	44
177	a	sp|P19838|NFKB1_HUMAN	P19838	NFKB1_HUMAN	NFKB1	968	3	Homo sapiens OX=9606	1:Experimental evidence at protein level	Nuclear factor NF-kappa-B p105 subunit	1	0.999	2	7	7	7	1	1	1	0	0	0	0	0	0	0	0	0	6	6	6	0	0	0	0	0	0	0	0	0	0	0	0	0	0	0	0	0	0
178	a	sp|P20645|MPRD_HUMAN	P20645	MPRD_HUMAN	M6PR	277	11	Homo sapiens OX=9606	1:Experimental evidence at protein level	Cation-dependent mannose-6-phosphate receptor	1	0.999	2	34	34	34	11	11	11	0	0	0	1	1	1	0	0	0	13	13	13	0	0	0	7	7	7	0	0	0	2	2	2	0	0	0	0	0	0
179	a	sp|P20700|LMNB1_HUMAN	P20700	LMNB1_HUMAN	LMNB1	586	28	Homo sapiens OX=9606	1:Experimental evidence at protein level	Lamin-B1	1	0.999	12	98	98	98	35	35	35	0	0	0	4	4	4	0	0	0	52	52	52	0	0	0	6	6	6	0	0	0	1	1	1	0	0	0	0	0	0
180	a	sp|P20701|ITAL_HUMAN	P20701	ITAL_HUMAN	ITGAL	1170	20	Homo sapiens OX=9606	1:Experimental evidence at protein level	Integrin alpha-L	1	0.999	12	160	160	160	34	34	34	0	0	0	33	33	33	0	0	0	19	19	19	0	0	0	26	26	26	0	0	0	31	31	31	0	0	0	17	17	17
181	a	sp|P21281|VATB2_HUMAN	P21281	VATB2_HUMAN	ATP6V1B2	511	14	Homo sapiens OX=9606	1:Experimental evidence at protein level	V-type proton ATPase subunit B, brain isoform	1	0.9989	4	33	33	33	10	10	10	0	0	0	9	9	9	0	0	0	8	8	8	0	0	0	6	6	6	0	0	0	0	0	0	0	0	0	0	0	0
182	a	sp|P21796|VDAC1_HUMAN	P21796	VDAC1_HUMAN	VDAC1	283	47	Homo sapiens OX=9606	1:Experimental evidence at protein level	Voltage-dependent anion-selective channel protein 1	1	0.999	8	148	148	148	43	43	43	0	0	0	9	9	9	0	0	0	54	54	54	0	0	0	26	26	26	0	0	0	16	16	16	0	0	0	0	0	0
183	a	sp|P21964|COMT_HUMAN	P21964	COMT_HUMAN	COMT	271	35	Homo sapiens OX=9606	1:Experimental evidence at protein level	Catechol O-methyltransferase	1	0.999	5	45	45	45	16	16	16	0	0	0	2	2	2	0	0	0	22	22	22	0	0	0	5	5	5	0	0	0	0	0	0	0	0	0	0	0	0
184	a	sp|P21980|TGM2_HUMAN	P21980	TGM2_HUMAN	TGM2	687	9	Homo sapiens OX=9606	1:Experimental evidence at protein level	Protein-glutamine gamma-glutamyltransferase 2	1	0.999	3	59	59	59	17	17	17	0	0	0	8	8	8	0	0	0	12	12	12	0	0	0	11	11	11	0	0	0	8	8	8	0	0	0	3	3	3
185	a	sp|P22102|PUR2_HUMAN	P22102	PUR2_HUMAN	GART	1010	22	Homo sapiens OX=9606	1:Experimental evidence at protein level	Trifunctional purine biosynthetic protein adenosine-3	1	0.999	14	102	102	102	26	26	26	0	0	0	11	11	11	0	0	0	59	59	59	0	0	0	4	4	4	0	0	0	2	2	2	0	0	0	0	0	0
186	a	sp|P22234|PUR6_HUMAN	P22234	PUR6_HUMAN	PAICS	425	20	Homo sapiens OX=9606	1:Experimental evidence at protein level	Multifunctional protein ADE2	1	0.999	7	73	73	73	25	25	25	0	0	0	10	10	10	0	0	0	36	36	36	0	0	0	2	2	2	0	0	0	0	0	0	0	0	0	0	0	0
187	a	sp|P22314|UBA1_HUMAN	P22314	UBA1_HUMAN	UBA1	1058	22	Homo sapiens OX=9606	1:Experimental evidence at protein level	Ubiquitin-like modifier-activating enzyme 1	1	0.999	15	164	164	164	61	61	61	0	0	0	12	12	12	0	0	0	83	83	83	0	0	0	4	4	4	0	0	0	1	1	1	0	0	0	3	3	3
188	a	sp|P22626|ROA2_HUMAN	P22626	ROA2_HUMAN	HNRNPA2B1	353	28	Homo sapiens OX=9606	1:Experimental evidence at protein level	Heterogeneous nuclear ribonucleoproteins A2/B1	1	0.999	8	201	201	201	33	33	33	0	0	0	75	75	75	0	0	0	33	33	33	0	0	0	25	25	25	0	0	0	31	31	31	0	0	0	4	4	4
189	a	sp|P23246|SFPQ_HUMAN	P23246	SFPQ_HUMAN	SFPQ	707	19	Homo sapiens OX=9606	1:Experimental evidence at protein level	Splicing factor, proline- and glutamine-rich	1	0.999	10	170	170	170	53	53	53	0	0	0	40	40	40	0	0	0	76	76	76	0	0	0	0	0	0	0	0	0	1	1	1	0	0	0	0	0	0
190	a	sp|P23381|SYWC_HUMAN	P23381	SYWC_HUMAN	WARS1	471	13	Homo sapiens OX=9606	1:Experimental evidence at protein level	Tryptophan--tRNA ligase, cytoplasmic	1	0.999	4	73	73	73	30	30	30	0	0	0	13	13	13	0	0	0	21	21	21	0	0	0	4	4	4	0	0	0	2	2	2	0	0	0	3	3	3
191	a	sp|P23396|RS3_HUMAN	P23396	RS3_HUMAN	RPS3	243	37	Homo sapiens OX=9606	1:Experimental evidence at protein level	40S ribosomal protein S3	1	0.999	6	123	123	123	15	15	15	0	0	0	60	60	60	0	0	0	30	30	30	0	0	0	7	7	7	0	0	0	11	11	11	0	0	0	0	0	0
192	a	sp|P23526|SAHH_HUMAN	P23526	SAHH_HUMAN	AHCY	432	23	Homo sapiens OX=9606	1:Experimental evidence at protein level	Adenosylhomocysteinase	1	0.999	7	58	58	58	16	16	16	0	0	0	11	11	11	0	0	0	26	26	26	0	0	0	5	5	5	0	0	0	0	0	0	0	0	0	0	0	0
193	a	sp|P23921|RIR1_HUMAN	P23921	RIR1_HUMAN	RRM1	792	24	Homo sapiens OX=9606	1:Experimental evidence at protein level	Ribonucleoside-diphosphate reductase large subunit	1	0.999	11	32	32	32	7	7	7	0	0	0	0	0	0	0	0	0	22	22	22	0	0	0	1	1	1	0	0	0	1	1	1	0	0	0	1	1	1
194	a	sp|P24158|PRTN3_HUMAN	P24158	PRTN3_HUMAN	PRTN3	256	36	Homo sapiens OX=9606	1:Experimental evidence at protein level	Myeloblastin	1	0.999	4	26	26	26	4	4	4	0	0	0	2	2	2	0	0	0	5	5	5	0	0	0	8	8	8	0	0	0	7	7	7	0	0	0	0	0	0
195	a	sp|P24534|EF1B_HUMAN	P24534	EF1B_HUMAN	EEF1B2	225	26	Homo sapiens OX=9606	1:Experimental evidence at protein level	Elongation factor 1-beta	1	0.999	3	19	19	19	8	8	8	0	0	0	3	3	3	0	0	0	8	8	8	0	0	0	0	0	0	0	0	0	0	0	0	0	0	0	0	0	0
196	a	sp|P24539|AT5F1_HUMAN	P24539	AT5F1_HUMAN	ATP5PB	256	10	Homo sapiens OX=9606	1:Experimental evidence at protein level	ATP synthase F(0) complex subunit B1, mitochondrial	1	0.9984	2	11	11	11	2	2	2	0	0	0	4	4	4	0	0	0	5	5	5	0	0	0	0	0	0	0	0	0	0	0	0	0	0	0	0	0	0
197	a	sp|P24666|PPAC_HUMAN	P24666	PPAC_HUMAN	ACP1	158	37	Homo sapiens OX=9606	1:Experimental evidence at protein level	Low molecular weight phosphotyrosine protein phosphatase	1	0.999	4	13	13	13	3	3	3	0	0	0	0	0	0	0	0	0	9	9	9	0	0	0	1	1	1	0	0	0	0	0	0	0	0	0	0	0	0
198	a	sp|P25205|MCM3_HUMAN	P25205	MCM3_HUMAN	MCM3	808	30	Homo sapiens OX=9606	1:Experimental evidence at protein level	DNA replication licensing factor MCM3	1	0.999	16	219	219	219	80	80	80	0	0	0	49	49	49	0	0	0	62	62	62	0	0	0	22	22	22	0	0	0	6	6	6	0	0	0	0	0	0
199	a	sp|P25398|RS12_HUMAN	P25398	RS12_HUMAN	RPS12	132	33	Homo sapiens OX=9606	1:Experimental evidence at protein level	40S ribosomal protein S12	1	0.999	3	21	21	21	9	9	9	0	0	0	0	0	0	0	0	0	11	11	11	0	0	0	1	1	1	0	0	0	0	0	0	0	0	0	0	0	0
200	a	sp|P25685|DNJB1_HUMAN	P25685	DNJB1_HUMAN	DNAJB1	340	10	Homo sapiens OX=9606	1:Experimental evidence at protein level	DnaJ homolog subfamily B member 1	1	0.999	2	9	9	9	3	3	3	0	0	0	0	0	0	0	0	0	6	6	6	0	0	0	0	0	0	0	0	0	0	0	0	0	0	0	0	0	0
201	a	sp|P25705|ATPA_HUMAN	P25705	ATPA_HUMAN	ATP5F1A	553	10	Homo sapiens OX=9606	1:Experimental evidence at protein level	ATP synthase subunit alpha, mitochondrial	1	0.999	4	20	20	20	7	7	7	0	0	0	1	1	1	0	0	0	4	4	4	0	0	0	4	4	4	0	0	0	3	3	3	0	0	0	1	1	1
202	a	sp|P25787|PSA2_HUMAN	P25787	PSA2_HUMAN	PSMA2	234	23	Homo sapiens OX=9606	1:Experimental evidence at protein level	Proteasome subunit alpha type-2	1	0.999	4	19	19	19	3	3	3	0	0	0	3	3	3	0	0	0	5	5	5	0	0	0	5	5	5	0	0	0	1	1	1	0	0	0	2	2	2
203	a	sp|P25789|PSA4_HUMAN	P25789	PSA4_HUMAN	PSMA4	261	12	Homo sapiens OX=9606	1:Experimental evidence at protein level	Proteasome subunit alpha type-4	1	0.9988	2	8	8	8	1	1	1	0	0	0	0	0	0	0	0	0	7	7	7	0	0	0	0	0	0	0	0	0	0	0	0	0	0	0	0	0	0
204	a	sp|P26196|DDX6_HUMAN	P26196	DDX6_HUMAN	DDX6	483	17	Homo sapiens OX=9606	1:Experimental evidence at protein level	Probable ATP-dependent RNA helicase DDX6	1	0.9989	6	9	9	9	3	3	3	0	0	0	0	0	0	0	0	0	6	6	6	0	0	0	0	0	0	0	0	0	0	0	0	0	0	0	0	0	0
205	a	sp|P26358|DNMT1_HUMAN	P26358	DNMT1_HUMAN	DNMT1	1616	5	Homo sapiens OX=9606	1:Experimental evidence at protein level	DNA (cytosine-5)-methyltransferase 1	1	0.999	6	32	32	32	4	4	4	0	0	0	4	4	4	0	0	0	24	24	24	0	0	0	0	0	0	0	0	0	0	0	0	0	0	0	0	0	0
206	a	sp|P26368|U2AF2_HUMAN	P26368	U2AF2_HUMAN	U2AF2	475	15	Homo sapiens OX=9606	1:Experimental evidence at protein level	Splicing factor U2AF 65 kDa subunit	1	0.999	4	92	92	92	36	36	36	0	0	0	9	9	9	0	0	0	30	30	30	0	0	0	10	10	10	0	0	0	7	7	7	0	0	0	0	0	0
207	a	sp|P26373|RL13_HUMAN	P26373	RL13_HUMAN	RPL13	211	16	Homo sapiens OX=9606	1:Experimental evidence at protein level	60S ribosomal protein L13	1	0.999	3	16	16	16	6	6	6	0	0	0	0	0	0	0	0	0	10	10	10	0	0	0	0	0	0	0	0	0	0	0	0	0	0	0	0	0	0
208	a	sp|P26583|HMGB2_HUMAN	P26583	HMGB2_HUMAN	HMGB2	209	23	Homo sapiens OX=9606	1:Experimental evidence at protein level	High mobility group protein B2	1	0.999	5	21	16	16	7	7	7	0	0	0	0	0	0	0	0	0	14	9	9	0	0	0	0	0	0	0	0	0	0	0	0	0	0	0	0	0	0
209	a	sp|P26599|PTBP1_HUMAN	P26599	PTBP1_HUMAN	PTBP1	531	16	Homo sapiens OX=9606	1:Experimental evidence at protein level	Polypyrimidine tract-binding protein 1	1	0.999	4	131	131	131	22	22	22	0	0	0	21	21	21	0	0	0	43	43	43	0	0	0	22	22	22	0	0	0	13	13	13	0	0	0	10	10	10
210	a	sp|P26640|SYVC_HUMAN	P26640	SYVC_HUMAN	VARS1	1264	15	Homo sapiens OX=9606	1:Experimental evidence at protein level	Valine--tRNA ligase	1	0.999	11	79	79	79	12	12	12	0	0	0	17	17	17	0	0	0	50	50	50	0	0	0	0	0	0	0	0	0	0	0	0	0	0	0	0	0	0
211	a	sp|P26641|EF1G_HUMAN	P26641	EF1G_HUMAN	EEF1G	437	23	Homo sapiens OX=9606	1:Experimental evidence at protein level	Elongation factor 1-gamma	1	0.999	8	43	43	43	16	16	16	0	0	0	2	2	2	0	0	0	18	18	18	0	0	0	4	4	4	0	0	0	3	3	3	0	0	0	0	0	0
212	a	sp|P27348|1433T_HUMAN	P27348	1433T_HUMAN	YWHAQ	245	15	Homo sapiens OX=9606	1:Experimental evidence at protein level	14-3-3 protein theta	1	0.999	4	36	36	36	21	21	21	0	0	0	1	1	1	0	0	0	14	14	14	0	0	0	0	0	0	0	0	0	0	0	0	0	0	0	0	0	0
213	a	sp|P27694|RFA1_HUMAN	P27694	RFA1_HUMAN	RPA1	616	20	Homo sapiens OX=9606	1:Experimental evidence at protein level	Replication protein A 70 kDa DNA-binding subunit	1	0.999	8	74	74	74	28	28	28	0	0	0	8	8	8	0	0	0	25	25	25	0	0	0	8	8	8	0	0	0	5	5	5	0	0	0	0	0	0
214	a	sp|P27695|APEX1_HUMAN	P27695	APEX1_HUMAN	APEX1	318	36	Homo sapiens OX=9606	1:Experimental evidence at protein level	DNA-(apurinic or apyrimidinic site) endonuclease	1	0.999	7	18	18	18	3	3	3	0	0	0	7	7	7	0	0	0	7	7	7	0	0	0	1	1	1	0	0	0	0	0	0	0	0	0	0	0	0
215	a	sp|P27708|PYR1_HUMAN	P27708	PYR1_HUMAN	CAD	2225	7	Homo sapiens OX=9606	1:Experimental evidence at protein level	CAD protein	1	0.999	12	72	72	72	31	31	31	0	0	0	2	2	2	0	0	0	38	38	38	0	0	0	1	1	1	0	0	0	0	0	0	0	0	0	0	0	0
216	a	sp|P27797|CALR_HUMAN	P27797	CALR_HUMAN	CALR	417	44	Homo sapiens OX=9606	1:Experimental evidence at protein level	Calreticulin	1	0.999	9	300	300	300	47	47	47	0	0	0	52	52	52	0	0	0	55	55	55	0	0	0	55	55	55	0	0	0	50	50	50	0	0	0	41	41	41
217	a	sp|P27824|CALX_HUMAN	P27824	CALX_HUMAN	CANX	592	25	Homo sapiens OX=9606	1:Experimental evidence at protein level	Calnexin	1	0.999	7	47	47	47	19	19	19	0	0	0	7	7	7	0	0	0	19	19	19	0	0	0	2	2	2	0	0	0	0	0	0	0	0	0	0	0	0
218	a	sp|P29144|TPP2_HUMAN	P29144	TPP2_HUMAN	TPP2	1249	8	Homo sapiens OX=9606	1:Experimental evidence at protein level	Tripeptidyl-peptidase 2	1	0.999	7	35	35	35	12	12	12	0	0	0	7	7	7	0	0	0	16	16	16	0	0	0	0	0	0	0	0	0	0	0	0	0	0	0	0	0	0
219	a	sp|P29350|PTN6_HUMAN	P29350	PTN6_HUMAN	PTPN6	595	36	Homo sapiens OX=9606	1:Experimental evidence at protein level	Tyrosine-protein phosphatase non-receptor type 6	1	0.999	15	252	252	252	78	78	78	0	0	0	41	41	41	0	0	0	100	100	100	0	0	0	19	19	19	0	0	0	12	12	12	0	0	0	2	2	2
220	a	sp|P29401|TKT_HUMAN	P29401	TKT_HUMAN	TKT	623	31	Homo sapiens OX=9606	1:Experimental evidence at protein level	Transketolase	1	0.999	9	124	124	124	34	34	34	0	0	0	22	22	22	0	0	0	31	31	31	0	0	0	21	21	21	0	0	0	7	7	7	0	0	0	9	9	9
221	a	sp|P29692|EF1D_HUMAN	P29692	EF1D_HUMAN	EEF1D	281	31	Homo sapiens OX=9606	1:Experimental evidence at protein level	Elongation factor 1-delta	1	0.999	6	45	45	45	22	22	22	0	0	0	2	2	2	0	0	0	16	16	16	0	0	0	5	5	5	0	0	0	0	0	0	0	0	0	0	0	0
222	a	sp|P30040|ERP29_HUMAN	P30040	ERP29_HUMAN	ERP29	261	14	Homo sapiens OX=9606	1:Experimental evidence at protein level	Endoplasmic reticulum resident protein 29	1	0.999	4	23	23	23	7	7	7	0	0	0	0	0	0	0	0	0	7	7	7	0	0	0	5	5	5	0	0	0	4	4	4	0	0	0	0	0	0
223	a	sp|P30041|PRDX6_HUMAN	P30041	PRDX6_HUMAN	PRDX6	224	42	Homo sapiens OX=9606	1:Experimental evidence at protein level	Peroxiredoxin-6	1	0.999	6	59	59	59	22	22	22	0	0	0	3	3	3	0	0	0	25	25	25	0	0	0	5	5	5	0	0	0	2	2	2	0	0	0	2	2	2
224	a	sp|P30048|PRDX3_HUMAN	P30048	PRDX3_HUMAN	PRDX3	256	21	Homo sapiens OX=9606	1:Experimental evidence at protein level	Thioredoxin-dependent peroxide reductase, mitochondrial	1	0.999	3	24	24	24	3	3	3	0	0	0	1	1	1	0	0	0	6	6	6	0	0	0	6	6	6	0	0	0	8	8	8	0	0	0	0	0	0
225	a	sp|P30050|RL12_HUMAN	P30050	RL12_HUMAN	RPL12	165	27	Homo sapiens OX=9606	1:Experimental evidence at protein level	60S ribosomal protein L12	1	0.999	3	23	23	23	9	9	9	0	0	0	3	3	3	0	0	0	6	6	6	0	0	0	1	1	1	0	0	0	4	4	4	0	0	0	0	0	0
226	a	sp|P30101|PDIA3_HUMAN	P30101	PDIA3_HUMAN	PDIA3	505	14	Homo sapiens OX=9606	1:Experimental evidence at protein level	Protein disulfide-isomerase A3	1	0.999	4	46	46	46	7	7	7	0	0	0	6	6	6	0	0	0	7	7	7	0	0	0	4	4	4	0	0	0	7	7	7	0	0	0	15	15	15
227	a	sp|P31146|COR1A_HUMAN	P31146	COR1A_HUMAN	CORO1A	461	39	Homo sapiens OX=9606	1:Experimental evidence at protein level	Coronin-1A	1	0.999	10	346	346	346	78	78	78	0	0	0	66	66	66	0	0	0	86	86	86	0	0	0	66	66	66	0	0	0	26	26	26	0	0	0	24	24	24
228	a	sp|P31689|DNJA1_HUMAN	P31689	DNJA1_HUMAN	DNAJA1	397	18	Homo sapiens OX=9606	1:Experimental evidence at protein level	DnaJ homolog subfamily A member 1	1	0.999	5	16	16	16	5	5	5	0	0	0	0	0	0	0	0	0	10	10	10	0	0	0	0	0	0	0	0	0	1	1	1	0	0	0	0	0	0
229	a	sp|P31939|PUR9_HUMAN	P31939	PUR9_HUMAN	ATIC	592	37	Homo sapiens OX=9606	1:Experimental evidence at protein level	Bifunctional purine biosynthesis protein ATIC	1	0.999	12	101	101	101	23	23	23	0	0	0	6	6	6	0	0	0	64	64	64	0	0	0	6	6	6	0	0	0	2	2	2	0	0	0	0	0	0
230	a	sp|P31942|HNRH3_HUMAN	P31942	HNRH3_HUMAN	HNRNPH3	346	14	Homo sapiens OX=9606	1:Experimental evidence at protein level	Heterogeneous nuclear ribonucleoprotein H3	1	0.999	3	67	67	67	13	13	13	0	0	0	34	34	34	0	0	0	13	13	13	0	0	0	2	2	2	0	0	0	5	5	5	0	0	0	0	0	0
231	a	sp|P31943|HNRH1_HUMAN	P31943	HNRH1_HUMAN	HNRNPH1	449	34	Homo sapiens OX=9606	1:Experimental evidence at protein level	Heterogeneous nuclear ribonucleoprotein H	1	0.999	9	402	79	402	97	12	97	0	0	0	72	0	72	0	0	0	130	50	130	0	0	0	43	14	43	0	0	0	29	3	29	0	0	0	31	0	31
232	a	sp|P31946|1433B_HUMAN	P31946	1433B_HUMAN	YWHAB	246	33	Homo sapiens OX=9606	1:Experimental evidence at protein level	14-3-3 protein beta/alpha	1	0.999	5	37	21	21	12	10	10	0	0	0	8	3	3	0	0	0	11	8	8	0	0	0	4	0	0	0	0	0	1	0	0	0	0	0	1	0	0
233	a	sp|P31948|STIP1_HUMAN	P31948	STIP1_HUMAN	STIP1	543	14	Homo sapiens OX=9606	1:Experimental evidence at protein level	Stress-induced-phosphoprotein 1	1	0.999	5	64	64	64	26	26	26	0	0	0	10	10	10	0	0	0	27	27	27	0	0	0	1	1	1	0	0	0	0	0	0	0	0	0	0	0	0
234	a	sp|P31949|S10AB_HUMAN	P31949	S10AB_HUMAN	S100A11	105	64	Homo sapiens OX=9606	1:Experimental evidence at protein level	Protein S100-A11	1	0.999	5	184	184	184	38	38	38	0	0	0	24	24	24	0	0	0	34	34	34	0	0	0	28	28	28	0	0	0	43	43	43	0	0	0	17	17	17
235	a	sp|P32119|PRDX2_HUMAN	P32119	PRDX2_HUMAN	PRDX2	198	26	Homo sapiens OX=9606	1:Experimental evidence at protein level	Peroxiredoxin-2	1	0.999	4	36	32	32	13	12	12	0	0	0	2	1	1	0	0	0	21	19	19	0	0	0	0	0	0	0	0	0	0	0	0	0	0	0	0	0	0
236	a	sp|P32942|ICAM3_HUMAN	P32942	ICAM3_HUMAN	ICAM3	547	6	Homo sapiens OX=9606	1:Experimental evidence at protein level	Intercellular adhesion molecule 3	1	0.999	2	16	16	16	4	4	4	0	0	0	0	0	0	0	0	0	7	7	7	0	0	0	3	3	3	0	0	0	2	2	2	0	0	0	0	0	0
237	a	sp|P32969|RL9_HUMAN	P32969	RL9_HUMAN	RPL9	192	55	Homo sapiens OX=9606	1:Experimental evidence at protein level	60S ribosomal protein L9	1	0.999	6	298	298	298	59	59	59	0	0	0	80	80	80	0	0	0	61	61	61	0	0	0	46	46	46	0	0	0	25	25	25	0	0	0	27	27	27
238	a	sp|P32970|CD70_HUMAN	P32970	CD70_HUMAN	CD70	193	19	Homo sapiens OX=9606	1:Experimental evidence at protein level	CD70 antigen	1	0.999	3	40	40	40	18	18	18	0	0	0	0	0	0	0	0	0	10	10	10	0	0	0	6	6	6	0	0	0	6	6	6	0	0	0	0	0	0
239	a	sp|P33991|MCM4_HUMAN	P33991	MCM4_HUMAN	MCM4	863	12	Homo sapiens OX=9606	1:Experimental evidence at protein level	DNA replication licensing factor MCM4	1	0.999	7	56	56	56	18	18	18	0	0	0	1	1	1	0	0	0	37	37	37	0	0	0	0	0	0	0	0	0	0	0	0	0	0	0	0	0	0
240	a	sp|P33992|MCM5_HUMAN	P33992	MCM5_HUMAN	MCM5	734	21	Homo sapiens OX=9606	1:Experimental evidence at protein level	DNA replication licensing factor MCM5	1	0.999	11	59	59	59	20	20	20	0	0	0	7	7	7	0	0	0	25	25	25	0	0	0	3	3	3	0	0	0	4	4	4	0	0	0	0	0	0
241	a	sp|P33993|MCM7_HUMAN	P33993	MCM7_HUMAN	MCM7	719	33	Homo sapiens OX=9606	1:Experimental evidence at protein level	DNA replication licensing factor MCM7	1	0.999	17	149	149	149	49	49	49	0	0	0	16	16	16	0	0	0	72	72	72	0	0	0	9	9	9	0	0	0	1	1	1	0	0	0	2	2	2
242	a	sp|P34932|HSP74_HUMAN	P34932	HSP74_HUMAN	HSPA4	840	10	Homo sapiens OX=9606	1:Experimental evidence at protein level	Heat shock 70 kDa protein 4	1	0.999	6	43	35	35	18	14	14	0	0	0	1	0	0	0	0	0	24	21	21	0	0	0	0	0	0	0	0	0	0	0	0	0	0	0	0	0	0
243	a	sp|P35232|PHB_HUMAN	P35232	PHB_HUMAN	PHB	272	14	Homo sapiens OX=9606	1:Experimental evidence at protein level	Prohibitin	1	0.999	2	72	72	72	15	15	15	0	0	0	14	14	14	0	0	0	26	26	26	0	0	0	11	11	11	0	0	0	3	3	3	0	0	0	3	3	3
244	a	sp|P35236|PTN7_HUMAN	P35236	PTN7_HUMAN	PTPN7	360	16	Homo sapiens OX=9606	1:Experimental evidence at protein level	Tyrosine-protein phosphatase non-receptor type 7	1	0.9988	4	26	26	26	14	14	14	0	0	0	0	0	0	0	0	0	12	12	12	0	0	0	0	0	0	0	0	0	0	0	0	0	0	0	0	0	0
245	a	sp|P35268|RL22_HUMAN	P35268	RL22_HUMAN	RPL22	128	42	Homo sapiens OX=9606	1:Experimental evidence at protein level	60S ribosomal protein L22	1	0.999	3	36	36	36	5	5	5	0	0	0	14	14	14	0	0	0	14	14	14	0	0	0	0	0	0	0	0	0	3	3	3	0	0	0	0	0	0
246	a	sp|P35527|K1C9_HUMAN	P35527	K1C9_HUMAN	KRT9	623	53	Homo sapiens	1:Experimental evidence at protein level	Keratin, type I cytoskeletal 9	1	0.999	25	2114	2114	2114	485	485	485	0	0	0	181	181	181	0	0	0	294	294	294	0	0	0	181	181	181	0	0	0	284	284	284	0	0	0	689	689	689
247	a	sp|P35606|COPB2_HUMAN	P35606	COPB2_HUMAN	COPB2	906	13	Homo sapiens OX=9606	1:Experimental evidence at protein level	Coatomer subunit beta'	1	0.999	6	13	13	13	1	1	1	0	0	0	2	2	2	0	0	0	9	9	9	0	0	0	1	1	1	0	0	0	0	0	0	0	0	0	0	0	0
248	a	sp|P35637|FUS_HUMAN	P35637	FUS_HUMAN	FUS	526	14	Homo sapiens OX=9606	1:Experimental evidence at protein level	RNA-binding protein FUS	1	0.999	5	49	46	49	16	16	16	0	0	0	7	7	7	0	0	0	23	20	23	0	0	0	3	3	3	0	0	0	0	0	0	0	0	0	0	0	0
249	a	sp|P35659|DEK_HUMAN	P35659	DEK_HUMAN	DEK	375	9	Homo sapiens OX=9606	1:Experimental evidence at protein level	Protein DEK	1	0.999	3	22	22	22	15	15	15	0	0	0	0	0	0	0	0	0	7	7	7	0	0	0	0	0	0	0	0	0	0	0	0	0	0	0	0	0	0
250	a	sp|P35998|PRS7_HUMAN	P35998	PRS7_HUMAN	PSMC2	433	26	Homo sapiens OX=9606	1:Experimental evidence at protein level	26S proteasome regulatory subunit 7	1	0.999	8	40	40	40	13	13	13	0	0	0	0	0	0	0	0	0	26	26	26	0	0	0	0	0	0	0	0	0	1	1	1	0	0	0	0	0	0
251	a	sp|P36578|RL4_HUMAN	P36578	RL4_HUMAN	RPL4	427	22	Homo sapiens OX=9606	1:Experimental evidence at protein level	60S ribosomal protein L4	1	0.999	8	229	229	229	43	43	43	0	0	0	95	95	95	0	0	0	64	64	64	0	0	0	20	20	20	0	0	0	7	7	7	0	0	0	0	0	0
252	a	sp|P37108|SRP14_HUMAN	P37108	SRP14_HUMAN	SRP14	136	19	Homo sapiens OX=9606	1:Experimental evidence at protein level	Signal recognition particle 14 kDa protein	1	0.999	2	30	30	30	7	7	7	0	0	0	2	2	2	0	0	0	10	10	10	0	0	0	8	8	8	0	0	0	3	3	3	0	0	0	0	0	0
253	a	sp|P37198|NUP62_HUMAN	P37198	NUP62_HUMAN	NUP62	522	8	Homo sapiens OX=9606	1:Experimental evidence at protein level	Nuclear pore glycoprotein p62	1	0.999	3	23	23	23	7	7	7	0	0	0	6	6	6	0	0	0	10	10	10	0	0	0	0	0	0	0	0	0	0	0	0	0	0	0	0	0	0
254	a	sp|P37268|FDFT_HUMAN	P37268	FDFT_HUMAN	FDFT1	417	7	Homo sapiens OX=9606	1:Experimental evidence at protein level	Squalene synthase	1	0.9987	2	2	2	2	0	0	0	0	0	0	0	0	0	0	0	0	2	2	2	0	0	0	0	0	0	0	0	0	0	0	0	0	0	0	0	0	0
255	a	sp|P37802|TAGL2_HUMAN	P37802	TAGL2_HUMAN	TAGLN2	199	42	Homo sapiens OX=9606	1:Experimental evidence at protein level	Transgelin-2	1	0.999	6	90	90	90	19	19	19	0	0	0	17	17	17	0	0	0	27	27	27	0	0	0	14	14	14	0	0	0	9	9	9	0	0	0	4	4	4
256	a	sp|P37837|TALDO_HUMAN	P37837	TALDO_HUMAN	TALDO1	337	13	Homo sapiens OX=9606	1:Experimental evidence at protein level	Transaldolase	1	0.999	4	99	99	99	16	16	16	0	0	0	26	26	26	0	0	0	15	15	15	0	0	0	9	9	9	0	0	0	9	9	9	0	0	0	24	24	24
257	a	sp|P38646|GRP75_HUMAN	P38646	GRP75_HUMAN	HSPA9	679	20	Homo sapiens OX=9606	1:Experimental evidence at protein level	Stress-70 protein, mitochondrial	1	0.999	7	209	209	209	49	49	49	0	0	0	37	37	37	0	0	0	46	46	46	0	0	0	37	37	37	0	0	0	31	31	31	0	0	0	9	9	9
258	a	sp|P38919|IF4A3_HUMAN	P38919	IF4A3_HUMAN	EIF4A3	411	28	Homo sapiens OX=9606	1:Experimental evidence at protein level	Eukaryotic initiation factor 4A-III	1	0.999	8	48	30	30	14	9	9	0	0	0	1	1	1	0	0	0	31	18	18	0	0	0	2	2	2	0	0	0	0	0	0	0	0	0	0	0	0
259	a	sp|P39656|OST48_HUMAN	P39656	OST48_HUMAN	DDOST	456	20	Homo sapiens OX=9606	1:Experimental evidence at protein level	Dolichyl-diphosphooligosaccharide--protein glycosyltransferase 48 kDa subunit	1	0.999	5	82	82	82	16	16	16	0	0	0	11	11	11	0	0	0	16	16	16	0	0	0	18	18	18	0	0	0	17	17	17	0	0	0	4	4	4
260	a	sp|P40121|CAPG_HUMAN	P40121	CAPG_HUMAN	CAPG	348	15	Homo sapiens OX=9606	1:Experimental evidence at protein level	Macrophage-capping protein	1	0.999	3	13	13	13	2	2	2	0	0	0	0	0	0	0	0	0	10	10	10	0	0	0	0	0	0	0	0	0	1	1	1	0	0	0	0	0	0
261	a	sp|P40763|STAT3_HUMAN	P40763	STAT3_HUMAN	STAT3	770	7	Homo sapiens OX=9606	1:Experimental evidence at protein level	Signal transducer and activator of transcription 3	1	0.999	3	16	16	16	6	6	6	0	0	0	0	0	0	0	0	0	10	10	10	0	0	0	0	0	0	0	0	0	0	0	0	0	0	0	0	0	0
262	a	sp|P40939|ECHA_HUMAN	P40939	ECHA_HUMAN	HADHA	763	6	Homo sapiens OX=9606	1:Experimental evidence at protein level	Trifunctional enzyme subunit alpha, mitochondrial	1	0.9966	3	9	9	9	5	5	5	0	0	0	2	2	2	0	0	0	1	1	1	0	0	0	1	1	1	0	0	0	0	0	0	0	0	0	0	0	0
263	a	sp|P41250|GARS_HUMAN	P41250	GARS_HUMAN	GARS1	739	13	Homo sapiens OX=9606	1:Experimental evidence at protein level	Glycine--tRNA ligase	1	0.999	5	20	20	20	4	4	4	0	0	0	1	1	1	0	0	0	13	13	13	0	0	0	2	2	2	0	0	0	0	0	0	0	0	0	0	0	0
264	a	sp|P41252|SYIC_HUMAN	P41252	SYIC_HUMAN	IARS1	1262	17	Homo sapiens OX=9606	1:Experimental evidence at protein level	Isoleucine--tRNA ligase, cytoplasmic	1	0.999	15	108	108	108	27	27	27	0	0	0	2	2	2	0	0	0	67	67	67	0	0	0	10	10	10	0	0	0	0	0	0	0	0	0	2	2	2
265	a	sp|P42285|MTREX_HUMAN	P42285	MTREX_HUMAN	MTREX	1042	5	Homo sapiens OX=9606	1:Experimental evidence at protein level	Exosome RNA helicase MTR4	1	0.9988	5	6	6	6	1	1	1	0	0	0	1	1	1	0	0	0	3	3	3	0	0	0	0	0	0	0	0	0	0	0	0	0	0	0	1	1	1
266	a	sp|P43034|LIS1_HUMAN	P43034	LIS1_HUMAN	PAFAH1B1	410	10	Homo sapiens OX=9606	1:Experimental evidence at protein level	Platelet-activating factor acetylhydrolase IB subunit beta	1	0.999	3	11	11	11	4	4	4	0	0	0	0	0	0	0	0	0	6	6	6	0	0	0	0	0	0	0	0	0	0	0	0	0	0	0	1	1	1
267	a	sp|P43243|MATR3_HUMAN	P43243	MATR3_HUMAN	MATR3	847	11	Homo sapiens OX=9606	1:Experimental evidence at protein level	Matrin-3	1	0.999	7	58	58	58	18	18	18	0	0	0	7	7	7	0	0	0	33	33	33	0	0	0	0	0	0	0	0	0	0	0	0	0	0	0	0	0	0
268	a	sp|P43405|KSYK_HUMAN	P43405	KSYK_HUMAN	SYK	635	9	Homo sapiens OX=9606	1:Experimental evidence at protein level	Tyrosine-protein kinase SYK	1	0.999	5	26	26	26	5	5	5	0	0	0	0	0	0	0	0	0	20	20	20	0	0	0	1	1	1	0	0	0	0	0	0	0	0	0	0	0	0
269	a	sp|P45880|VDAC2_HUMAN	P45880	VDAC2_HUMAN	VDAC2	294	40	Homo sapiens OX=9606	1:Experimental evidence at protein level	Voltage-dependent anion-selective channel protein 2	1	0.999	7	77	77	77	34	34	34	0	0	0	1	1	1	0	0	0	29	29	29	0	0	0	9	9	9	0	0	0	4	4	4	0	0	0	0	0	0
270	a	sp|P45974|UBP5_HUMAN	P45974	UBP5_HUMAN	USP5	858	5	Homo sapiens OX=9606	1:Experimental evidence at protein level	Ubiquitin carboxyl-terminal hydrolase 5	1	0.999	3	14	14	14	2	2	2	0	0	0	5	5	5	0	0	0	7	7	7	0	0	0	0	0	0	0	0	0	0	0	0	0	0	0	0	0	0
271	a	sp|P46063|RECQ1_HUMAN	P46063	RECQ1_HUMAN	RECQL	649	11	Homo sapiens OX=9606	1:Experimental evidence at protein level	ATP-dependent DNA helicase Q1	1	0.999	4	17	17	17	1	1	1	0	0	0	1	1	1	0	0	0	11	11	11	0	0	0	1	1	1	0	0	0	1	1	1	0	0	0	2	2	2
272	a	sp|P46087|NOP2_HUMAN	P46087	NOP2_HUMAN	NOP2	812	7	Homo sapiens OX=9606	1:Experimental evidence at protein level	Probable 28S rRNA (cytosine(4447)-C(5))-methyltransferase	1	0.9987	4	4	4	4	2	2	2	0	0	0	0	0	0	0	0	0	2	2	2	0	0	0	0	0	0	0	0	0	0	0	0	0	0	0	0	0	0
273	a	sp|P46459|NSF_HUMAN	P46459	NSF_HUMAN	NSF	744	6	Homo sapiens OX=9606	1:Experimental evidence at protein level	Vesicle-fusing ATPase	1	0.999	4	20	20	20	5	5	5	0	0	0	0	0	0	0	0	0	15	15	15	0	0	0	0	0	0	0	0	0	0	0	0	0	0	0	0	0	0
274	a	sp|P46776|RL27A_HUMAN	P46776	RL27A_HUMAN	RPL27A	148	15	Homo sapiens OX=9606	1:Experimental evidence at protein level	60S ribosomal protein L27a	1	0.999	3	219	219	219	12	12	12	0	0	0	177	177	177	0	0	0	13	13	13	0	0	0	10	10	10	0	0	0	7	7	7	0	0	0	0	0	0
275	a	sp|P46777|RL5_HUMAN	P46777	RL5_HUMAN	RPL5	297	39	Homo sapiens OX=9606	1:Experimental evidence at protein level	60S ribosomal protein L5	1	0.999	7	175	175	175	49	49	49	0	0	0	23	23	23	0	0	0	64	64	64	0	0	0	18	18	18	0	0	0	14	14	14	0	0	0	7	7	7
276	a	sp|P46778|RL21_HUMAN	P46778	RL21_HUMAN	RPL21	160	16	Homo sapiens OX=9606	1:Experimental evidence at protein level	60S ribosomal protein L21	1	0.999	2	40	40	40	20	20	20	0	0	0	1	1	1	0	0	0	8	8	8	0	0	0	6	6	6	0	0	0	5	5	5	0	0	0	0	0	0
277	a	sp|P46779|RL28_HUMAN	P46779	RL28_HUMAN	RPL28	137	15	Homo sapiens OX=9606	1:Experimental evidence at protein level	60S ribosomal protein L28	1	0.999	2	71	71	71	29	29	29	0	0	0	0	0	0	0	0	0	37	37	37	0	0	0	5	5	5	0	0	0	0	0	0	0	0	0	0	0	0
278	a	sp|P46781|RS9_HUMAN	P46781	RS9_HUMAN	RPS9	194	24	Homo sapiens OX=9606	1:Experimental evidence at protein level	40S ribosomal protein S9	1	0.999	5	48	48	48	9	9	9	0	0	0	17	17	17	0	0	0	19	19	19	0	0	0	2	2	2	0	0	0	1	1	1	0	0	0	0	0	0
279	a	sp|P46782|RS5_HUMAN	P46782	RS5_HUMAN	RPS5	204	45	Homo sapiens OX=9606	1:Experimental evidence at protein level	40S ribosomal protein S5	1	0.999	5	214	214	214	58	58	58	0	0	0	79	79	79	0	0	0	37	37	37	0	0	0	17	17	17	0	0	0	9	9	9	0	0	0	14	14	14
280	a	sp|P46783|RS10_HUMAN	P46783	RS10_HUMAN	RPS10	165	9	Homo sapiens OX=9606	1:Experimental evidence at protein level	40S ribosomal protein S10	1	0.999	2	24	24	24	11	11	11	0	0	0	0	0	0	0	0	0	13	13	13	0	0	0	0	0	0	0	0	0	0	0	0	0	0	0	0	0	0
281	a	sp|P46976|GLYG_HUMAN	P46976	GLYG_HUMAN	GYG1	350	10	Homo sapiens OX=9606	1:Experimental evidence at protein level	Glycogenin-1	1	0.999	1	11	11	11	3	3	3	0	0	0	3	3	3	0	0	0	1	1	1	0	0	0	3	3	3	0	0	0	1	1	1	0	0	0	0	0	0
282	a	sp|P46977|STT3A_HUMAN	P46977	STT3A_HUMAN	STT3A	705	6	Homo sapiens OX=9606	1:Experimental evidence at protein level	Dolichyl-diphosphooligosaccharide--protein glycosyltransferase subunit STT3A	1	0.9988	3	4	4	4	2	2	2	0	0	0	0	0	0	0	0	0	2	2	2	0	0	0	0	0	0	0	0	0	0	0	0	0	0	0	0	0	0
283	a	sp|P47755|CAZA2_HUMAN	P47755	CAZA2_HUMAN	CAPZA2	286	20	Homo sapiens OX=9606	1:Experimental evidence at protein level	F-actin-capping protein subunit alpha-2	1	0.9988	4	11	2	2	3	1	1	0	0	0	0	0	0	0	0	0	8	1	1	0	0	0	0	0	0	0	0	0	0	0	0	0	0	0	0	0	0
284	a	sp|P47756|CAPZB_HUMAN	P47756	CAPZB_HUMAN	CAPZB	277	18	Homo sapiens OX=9606	1:Experimental evidence at protein level	F-actin-capping protein subunit beta	1	0.999	5	10	10	10	5	5	5	0	0	0	0	0	0	0	0	0	5	5	5	0	0	0	0	0	0	0	0	0	0	0	0	0	0	0	0	0	0
285	a	sp|P47897|SYQ_HUMAN	P47897	SYQ_HUMAN	QARS1	775	11	Homo sapiens OX=9606	1:Experimental evidence at protein level	Glutamine--tRNA ligase	1	0.999	6	20	20	20	6	6	6	0	0	0	0	0	0	0	0	0	14	14	14	0	0	0	0	0	0	0	0	0	0	0	0	0	0	0	0	0	0
286	a	sp|P48147|PPCE_HUMAN	P48147	PPCE_HUMAN	PREP	710	16	Homo sapiens OX=9606	1:Experimental evidence at protein level	Prolyl endopeptidase	1	0.999	7	52	52	52	22	22	22	0	0	0	2	2	2	0	0	0	28	28	28	0	0	0	0	0	0	0	0	0	0	0	0	0	0	0	0	0	0
287	a	sp|P48426|PI42A_HUMAN	P48426	PI42A_HUMAN	PIP4K2A	406	6	Homo sapiens OX=9606	1:Experimental evidence at protein level	Phosphatidylinositol 5-phosphate 4-kinase type-2 alpha	1	0.999	2	6	6	6	0	0	0	0	0	0	0	0	0	0	0	0	6	6	6	0	0	0	0	0	0	0	0	0	0	0	0	0	0	0	0	0	0
288	a	sp|P48556|PSMD8_HUMAN	P48556	PSMD8_HUMAN	PSMD8	350	7	Homo sapiens OX=9606	1:Experimental evidence at protein level	26S proteasome non-ATPase regulatory subunit 8	1	0.999	2	46	46	46	13	13	13	0	0	0	7	7	7	0	0	0	20	20	20	0	0	0	5	5	5	0	0	0	1	1	1	0	0	0	0	0	0
289	a	sp|P48643|TCPE_HUMAN	P48643	TCPE_HUMAN	CCT5	541	22	Homo sapiens OX=9606	1:Experimental evidence at protein level	T-complex protein 1 subunit epsilon	1	0.999	6	76	76	76	19	19	19	0	0	0	17	17	17	0	0	0	18	18	18	0	0	0	15	15	15	0	0	0	6	6	6	0	0	0	1	1	1
290	a	sp|P48651|PTSS1_HUMAN	P48651	PTSS1_HUMAN	PTDSS1	473	10	Homo sapiens OX=9606	1:Experimental evidence at protein level	Phosphatidylserine synthase 1	1	0.999	5	72	72	72	21	21	21	0	0	0	11	11	11	0	0	0	23	23	23	0	0	0	8	8	8	0	0	0	8	8	8	0	0	0	1	1	1
291	a	sp|P49327|FAS_HUMAN	P49327	FAS_HUMAN	FASN	2511	18	Homo sapiens OX=9606	1:Experimental evidence at protein level	Fatty acid synthase	1	0.999	27	146	146	146	27	27	27	0	0	0	18	18	18	0	0	0	78	78	78	0	0	0	16	16	16	0	0	0	6	6	6	0	0	0	1	1	1
292	a	sp|P49368|TCPG_HUMAN	P49368	TCPG_HUMAN	CCT3	545	23	Homo sapiens OX=9606	1:Experimental evidence at protein level	T-complex protein 1 subunit gamma	1	0.999	10	59	59	59	13	13	13	0	0	0	6	6	6	0	0	0	39	39	39	0	0	0	0	0	0	0	0	0	1	1	1	0	0	0	0	0	0
293	a	sp|P49407|ARRB1_HUMAN	P49407	ARRB1_HUMAN	ARRB1	418	5	Homo sapiens OX=9606	1:Experimental evidence at protein level	Beta-arrestin-1	1	0.9988	2	5	5	5	2	2	2	0	0	0	0	0	0	0	0	0	3	3	3	0	0	0	0	0	0	0	0	0	0	0	0	0	0	0	0	0	0
294	a	sp|P49588|SYAC_HUMAN	P49588	SYAC_HUMAN	AARS1	968	20	Homo sapiens OX=9606	1:Experimental evidence at protein level	Alanine--tRNA ligase, cytoplasmic	1	0.999	13	114	114	114	43	43	43	0	0	0	10	10	10	0	0	0	58	58	58	0	0	0	3	3	3	0	0	0	0	0	0	0	0	0	0	0	0
295	a	sp|P49736|MCM2_HUMAN	P49736	MCM2_HUMAN	MCM2	904	21	Homo sapiens OX=9606	1:Experimental evidence at protein level	DNA replication licensing factor MCM2	1	0.999	14	126	126	126	51	51	51	0	0	0	2	2	2	0	0	0	63	63	63	0	0	0	8	8	8	0	0	0	1	1	1	0	0	0	1	1	1
296	a	sp|P49915|GUAA_HUMAN	P49915	GUAA_HUMAN	GMPS	693	17	Homo sapiens OX=9606	1:Experimental evidence at protein level	GMP synthase [glutamine-hydrolyzing]	1	0.999	8	44	44	44	12	12	12	0	0	0	3	3	3	0	0	0	29	29	29	0	0	0	0	0	0	0	0	0	0	0	0	0	0	0	0	0	0
297	a	sp|P50416|CPT1A_HUMAN	P50416	CPT1A_HUMAN	CPT1A	773	13	Homo sapiens OX=9606	1:Experimental evidence at protein level	Carnitine O-palmitoyltransferase 1, liver isoform	1	0.999	8	23	23	23	6	6	6	0	0	0	1	1	1	0	0	0	16	16	16	0	0	0	0	0	0	0	0	0	0	0	0	0	0	0	0	0	0
298	a	sp|P50552|VASP_HUMAN	P50552	VASP_HUMAN	VASP	380	7	Homo sapiens OX=9606	1:Experimental evidence at protein level	Vasodilator-stimulated phosphoprotein	1	0.9989	2	6	6	6	3	3	3	0	0	0	0	0	0	0	0	0	3	3	3	0	0	0	0	0	0	0	0	0	0	0	0	0	0	0	0	0	0
299	a	sp|P50570|DYN2_HUMAN	P50570	DYN2_HUMAN	DNM2	870	11	Homo sapiens OX=9606	1:Experimental evidence at protein level	Dynamin-2	1	0.999	7	23	23	23	6	6	6	0	0	0	0	0	0	0	0	0	17	17	17	0	0	0	0	0	0	0	0	0	0	0	0	0	0	0	0	0	0
300	a	sp|P50914|RL14_HUMAN	P50914	RL14_HUMAN	RPL14	215	15	Homo sapiens OX=9606	1:Experimental evidence at protein level	60S ribosomal protein L14	1	0.999	3	64	64	64	19	19	19	0	0	0	15	15	15	0	0	0	18	18	18	0	0	0	7	7	7	0	0	0	4	4	4	0	0	0	1	1	1
301	a	sp|P50990|TCPQ_HUMAN	P50990	TCPQ_HUMAN	CCT8	548	38	Homo sapiens OX=9606	1:Experimental evidence at protein level	T-complex protein 1 subunit theta	1	0.999	14	123	123	123	16	16	16	0	0	0	64	64	64	0	0	0	37	37	37	0	0	0	5	5	5	0	0	0	1	1	1	0	0	0	0	0	0
302	a	sp|P50991|TCPD_HUMAN	P50991	TCPD_HUMAN	CCT4	539	25	Homo sapiens OX=9606	1:Experimental evidence at protein level	T-complex protein 1 subunit delta	1	0.999	10	105	100	105	37	37	37	0	0	0	12	12	12	0	0	0	50	45	50	0	0	0	3	3	3	0	0	0	3	3	3	0	0	0	0	0	0
303	a	sp|P50995|ANX11_HUMAN	P50995	ANX11_HUMAN	ANXA11	505	11	Homo sapiens OX=9606	1:Experimental evidence at protein level	Annexin A11	1	0.999	4	20	20	20	8	8	8	0	0	0	0	0	0	0	0	0	11	11	11	0	0	0	1	1	1	0	0	0	0	0	0	0	0	0	0	0	0
304	a	sp|P51149|RAB7A_HUMAN	P51149	RAB7A_HUMAN	RAB7A	207	28	Homo sapiens OX=9606	1:Experimental evidence at protein level	Ras-related protein Rab-7a	1	0.999	4	38	38	38	11	11	11	0	0	0	0	0	0	0	0	0	27	27	27	0	0	0	0	0	0	0	0	0	0	0	0	0	0	0	0	0	0
305	a	sp|P51659|DHB4_HUMAN	P51659	DHB4_HUMAN	HSD17B4	736	9	Homo sapiens OX=9606	1:Experimental evidence at protein level	Peroxisomal multifunctional enzyme type 2	1	0.9988	4	12	12	12	6	6	6	0	0	0	2	2	2	0	0	0	4	4	4	0	0	0	0	0	0	0	0	0	0	0	0	0	0	0	0	0	0
306	a	sp|P51665|PSMD7_HUMAN	P51665	PSMD7_HUMAN	PSMD7	324	7	Homo sapiens OX=9606	1:Experimental evidence at protein level	26S proteasome non-ATPase regulatory subunit 7	1	0.999	2	10	10	10	6	6	6	0	0	0	0	0	0	0	0	0	4	4	4	0	0	0	0	0	0	0	0	0	0	0	0	0	0	0	0	0	0
307	a	sp|P51991|ROA3_HUMAN	P51991	ROA3_HUMAN	HNRNPA3	378	25	Homo sapiens OX=9606	1:Experimental evidence at protein level	Heterogeneous nuclear ribonucleoprotein A3	1	0.999	7	63	63	63	26	26	26	0	0	0	0	0	0	0	0	0	24	24	24	0	0	0	12	12	12	0	0	0	1	1	1	0	0	0	0	0	0
308	a	sp|P52209|6PGD_HUMAN	P52209	6PGD_HUMAN	PGD	483	20	Homo sapiens OX=9606	1:Experimental evidence at protein level	6-phosphogluconate dehydrogenase, decarboxylating	1	0.999	6	129	129	129	29	29	29	0	0	0	15	15	15	0	0	0	33	33	33	0	0	0	18	18	18	0	0	0	20	20	20	0	0	0	14	14	14
309	a	sp|P52272|HNRPM_HUMAN	P52272	HNRPM_HUMAN	HNRNPM	730	18	Homo sapiens OX=9606	1:Experimental evidence at protein level	Heterogeneous nuclear ribonucleoprotein M	1	0.999	9	112	112	112	21	21	21	0	0	0	49	49	49	0	0	0	28	28	28	0	0	0	6	6	6	0	0	0	6	6	6	0	0	0	2	2	2
310	a	sp|P52306|GDS1_HUMAN	P52306	GDS1_HUMAN	RAP1GDS1	607	5	Homo sapiens OX=9606	1:Experimental evidence at protein level	Rap1 GTPase-GDP dissociation stimulator 1	1	0.999	1	23	23	23	4	4	4	0	0	0	6	6	6	0	0	0	5	5	5	0	0	0	5	5	5	0	0	0	3	3	3	0	0	0	0	0	0
311	a	sp|P52434|RPAB3_HUMAN	P52434	RPAB3_HUMAN	POLR2H	150	19	Homo sapiens OX=9606	1:Experimental evidence at protein level	DNA-directed RNA polymerases I, II, and III subunit RPABC3	1	0.999	2	14	14	14	6	6	6	0	0	0	0	0	0	0	0	0	8	8	8	0	0	0	0	0	0	0	0	0	0	0	0	0	0	0	0	0	0
312	a	sp|P52566|GDIR2_HUMAN	P52566	GDIR2_HUMAN	ARHGDIB	201	49	Homo sapiens OX=9606	1:Experimental evidence at protein level	Rho GDP-dissociation inhibitor 2	1	0.999	5	73	73	73	17	17	17	0	0	0	30	30	30	0	0	0	20	20	20	0	0	0	4	4	4	0	0	0	2	2	2	0	0	0	0	0	0
313	a	sp|P52597|HNRPF_HUMAN	P52597	HNRPF_HUMAN	HNRNPF	415	29	Homo sapiens OX=9606	1:Experimental evidence at protein level	Heterogeneous nuclear ribonucleoprotein F	1	0.999	7	374	115	115	112	45	45	0	0	0	63	14	14	0	0	0	99	35	35	0	0	0	38	13	13	0	0	0	31	8	8	0	0	0	31	0	0
314	a	sp|P52907|CAZA1_HUMAN	P52907	CAZA1_HUMAN	CAPZA1	286	20	Homo sapiens OX=9606	1:Experimental evidence at protein level	F-actin-capping protein subunit alpha-1	1	0.999	4	35	26	35	15	13	15	0	0	0	1	1	1	0	0	0	19	12	19	0	0	0	0	0	0	0	0	0	0	0	0	0	0	0	0	0	0
315	a	sp|P53396|ACLY_HUMAN	P53396	ACLY_HUMAN	ACLY	1101	14	Homo sapiens OX=9606	1:Experimental evidence at protein level	ATP-citrate synthase	1	0.999	10	58	58	58	18	18	18	0	0	0	7	7	7	0	0	0	30	30	30	0	0	0	1	1	1	0	0	0	0	0	0	0	0	0	2	2	2
316	a	sp|P53582|MAP11_HUMAN	P53582	MAP11_HUMAN	METAP1	386	22	Homo sapiens OX=9606	1:Experimental evidence at protein level	Methionine aminopeptidase 1	1	0.9958	4	7	7	7	1	1	1	0	0	0	1	1	1	0	0	0	5	5	5	0	0	0	0	0	0	0	0	0	0	0	0	0	0	0	0	0	0
317	a	sp|P53618|COPB_HUMAN	P53618	COPB_HUMAN	COPB1	953	6	Homo sapiens OX=9606	1:Experimental evidence at protein level	Coatomer subunit beta	1	0.999	4	4	4	4	0	0	0	0	0	0	0	0	0	0	0	0	4	4	4	0	0	0	0	0	0	0	0	0	0	0	0	0	0	0	0	0	0
318	a	sp|P53621|COPA_HUMAN	P53621	COPA_HUMAN	COPA	1224	16	Homo sapiens OX=9606	1:Experimental evidence at protein level	Coatomer subunit alpha	1	0.999	15	117	117	117	35	35	35	0	0	0	12	12	12	0	0	0	65	65	65	0	0	0	3	3	3	0	0	0	1	1	1	0	0	0	1	1	1
319	a	sp|P53985|MOT1_HUMAN	P53985	MOT1_HUMAN	SLC16A1	500	7	Homo sapiens OX=9606	1:Experimental evidence at protein level	Monocarboxylate transporter 1	1	0.9988	2	9	9	9	5	5	5	0	0	0	1	1	1	0	0	0	3	3	3	0	0	0	0	0	0	0	0	0	0	0	0	0	0	0	0	0	0
320	a	sp|P54136|SYRC_HUMAN	P54136	SYRC_HUMAN	RARS1	660	27	Homo sapiens OX=9606	1:Experimental evidence at protein level	Arginine--tRNA ligase, cytoplasmic	1	0.999	11	81	81	81	22	22	22	0	0	0	1	1	1	0	0	0	56	56	56	0	0	0	2	2	2	0	0	0	0	0	0	0	0	0	0	0	0
321	a	sp|P54577|SYYC_HUMAN	P54577	SYYC_HUMAN	YARS1	528	10	Homo sapiens OX=9606	1:Experimental evidence at protein level	Tyrosine--tRNA ligase, cytoplasmic	1	0.999	5	32	32	32	16	16	16	0	0	0	1	1	1	0	0	0	15	15	15	0	0	0	0	0	0	0	0	0	0	0	0	0	0	0	0	0	0
322	a	sp|P54578|UBP14_HUMAN	P54578	UBP14_HUMAN	USP14	494	22	Homo sapiens OX=9606	1:Experimental evidence at protein level	Ubiquitin carboxyl-terminal hydrolase 14	1	0.999	8	12	12	12	3	3	3	0	0	0	0	0	0	0	0	0	9	9	9	0	0	0	0	0	0	0	0	0	0	0	0	0	0	0	0	0	0
323	a	sp|P54920|SNAA_HUMAN	P54920	SNAA_HUMAN	NAPA	295	7	Homo sapiens OX=9606	1:Experimental evidence at protein level	Alpha-soluble NSF attachment protein	1	0.999	2	5	5	5	0	0	0	0	0	0	0	0	0	0	0	0	5	5	5	0	0	0	0	0	0	0	0	0	0	0	0	0	0	0	0	0	0
324	a	sp|P55060|XPO2_HUMAN	P55060	XPO2_HUMAN	CSE1L	971	15	Homo sapiens OX=9606	1:Experimental evidence at protein level	Exportin-2	1	0.999	10	53	53	53	15	15	15	0	0	0	8	8	8	0	0	0	25	25	25	0	0	0	3	3	3	0	0	0	2	2	2	0	0	0	0	0	0
325	a	sp|P55084|ECHB_HUMAN	P55084	ECHB_HUMAN	HADHB	474	8	Homo sapiens OX=9606	1:Experimental evidence at protein level	Trifunctional enzyme subunit beta, mitochondrial	1	0.999	2	21	21	21	0	0	0	0	0	0	15	15	15	0	0	0	4	4	4	0	0	0	0	0	0	0	0	0	0	0	0	0	0	0	2	2	2
326	a	sp|P55209|NP1L1_HUMAN	P55209	NP1L1_HUMAN	NAP1L1	391	15	Homo sapiens OX=9606	1:Experimental evidence at protein level	Nucleosome assembly protein 1-like 1	1	0.999	4	62	50	62	23	14	23	0	0	0	9	9	9	0	0	0	17	14	17	0	0	0	9	9	9	0	0	0	3	3	3	0	0	0	1	1	1
327	a	sp|P55263|ADK_HUMAN	P55263	ADK_HUMAN	ADK	362	24	Homo sapiens OX=9606	1:Experimental evidence at protein level	Adenosine kinase	1	0.999	6	38	38	38	8	8	8	0	0	0	8	8	8	0	0	0	20	20	20	0	0	0	1	1	1	0	0	0	1	1	1	0	0	0	0	0	0
328	a	sp|P55769|NH2L1_HUMAN	P55769	NH2L1_HUMAN	SNU13	128	61	Homo sapiens OX=9606	1:Experimental evidence at protein level	NHP2-like protein 1	1	0.999	5	34	34	34	21	21	21	0	0	0	0	0	0	0	0	0	12	12	12	0	0	0	1	1	1	0	0	0	0	0	0	0	0	0	0	0	0
329	a	sp|P55795|HNRH2_HUMAN	P55795	HNRH2_HUMAN	HNRNPH2	449	14	Homo sapiens OX=9606	1:Experimental evidence at protein level	Heterogeneous nuclear ribonucleoprotein H2	1	0.999	4	96	32	32	24	6	6	0	0	0	40	17	17	0	0	0	25	9	9	0	0	0	4	0	0	0	0	0	3	0	0	0	0	0	0	0	0
330	a	sp|P55884|EIF3B_HUMAN	P55884	EIF3B_HUMAN	EIF3B	814	4	Homo sapiens OX=9606	1:Experimental evidence at protein level	Eukaryotic translation initiation factor 3 subunit B	1	0.9986	3	9	9	9	1	1	1	0	0	0	0	0	0	0	0	0	8	8	8	0	0	0	0	0	0	0	0	0	0	0	0	0	0	0	0	0	0
331	a	sp|P56192|SYMC_HUMAN	P56192	SYMC_HUMAN	MARS1	900	12	Homo sapiens OX=9606	1:Experimental evidence at protein level	Methionine--tRNA ligase, cytoplasmic	1	0.999	8	40	40	40	12	12	12	0	0	0	1	1	1	0	0	0	26	26	26	0	0	0	1	1	1	0	0	0	0	0	0	0	0	0	0	0	0
332	a	sp|P56537|IF6_HUMAN	P56537	IF6_HUMAN	EIF6	245	22	Homo sapiens OX=9606	1:Experimental evidence at protein level	Eukaryotic translation initiation factor 6	1	0.999	3	15	15	15	3	3	3	0	0	0	0	0	0	0	0	0	11	11	11	0	0	0	0	0	0	0	0	0	1	1	1	0	0	0	0	0	0
333	a	sp|P57088|TMM33_HUMAN	P57088	TMM33_HUMAN	TMEM33	247	9	Homo sapiens OX=9606	1:Experimental evidence at protein level	Transmembrane protein 33	1	0.999	2	14	14	14	0	0	0	0	0	0	0	0	0	0	0	0	12	12	12	0	0	0	0	0	0	0	0	0	2	2	2	0	0	0	0	0	0
334	a	sp|P57737|CORO7_HUMAN	P57737	CORO7_HUMAN	CORO7	925	9	Homo sapiens OX=9606	1:Experimental evidence at protein level	Coronin-7	1	0.999	5	14	14	14	6	6	6	0	0	0	0	0	0	0	0	0	8	8	8	0	0	0	0	0	0	0	0	0	0	0	0	0	0	0	0	0	0
335	a	sp|P59998|ARPC4_HUMAN	P59998	ARPC4_HUMAN	ARPC4	168	24	Homo sapiens OX=9606	1:Experimental evidence at protein level	Actin-related protein 2/3 complex subunit 4	1	0.999	3	13	13	13	2	2	2	0	0	0	2	2	2	0	0	0	7	7	7	0	0	0	0	0	0	0	0	0	2	2	2	0	0	0	0	0	0
336	a	sp|P60033|CD81_HUMAN	P60033	CD81_HUMAN	CD81	236	25	Homo sapiens OX=9606	1:Experimental evidence at protein level	CD81 antigen	1	0.999	3	30	30	30	6	6	6	0	0	0	13	13	13	0	0	0	3	3	3	0	0	0	3	3	3	0	0	0	4	4	4	0	0	0	1	1	1
337	a	sp|P60174|TPIS_HUMAN	P60174	TPIS_HUMAN	TPI1	249	42	Homo sapiens OX=9606	1:Experimental evidence at protein level	Triosephosphate isomerase	1	0.999	6	41	41	41	10	10	10	0	0	0	1	1	1	0	0	0	19	19	19	0	0	0	5	5	5	0	0	0	6	6	6	0	0	0	0	0	0
338	a	sp|P60228|EIF3E_HUMAN	P60228	EIF3E_HUMAN	EIF3E	445	11	Homo sapiens OX=9606	1:Experimental evidence at protein level	Eukaryotic translation initiation factor 3 subunit E	1	0.999	4	19	19	19	8	8	8	0	0	0	1	1	1	0	0	0	9	9	9	0	0	0	1	1	1	0	0	0	0	0	0	0	0	0	0	0	0
339	a	sp|P60866|RS20_HUMAN	P60866	RS20_HUMAN	RPS20	119	28	Homo sapiens OX=9606	1:Experimental evidence at protein level	40S ribosomal protein S20	1	0.9987	3	2	2	2	0	0	0	0	0	0	0	0	0	0	0	0	2	2	2	0	0	0	0	0	0	0	0	0	0	0	0	0	0	0	0	0	0
340	a	sp|P60953|CDC42_HUMAN	P60953	CDC42_HUMAN	CDC42	191	18	Homo sapiens OX=9606	1:Experimental evidence at protein level	Cell division control protein 42 homolog	1	0.999	3	52	52	52	31	31	31	0	0	0	0	0	0	0	0	0	5	5	5	0	0	0	10	10	10	0	0	0	5	5	5	0	0	0	1	1	1
341	a	sp|P61081|UBC12_HUMAN	P61081	UBC12_HUMAN	UBE2M	183	14	Homo sapiens OX=9606	1:Experimental evidence at protein level	NEDD8-conjugating enzyme Ubc12	1	0.999	2	12	12	12	6	6	6	0	0	0	0	0	0	0	0	0	6	6	6	0	0	0	0	0	0	0	0	0	0	0	0	0	0	0	0	0	0
342	a	sp|P61160|ARP2_HUMAN	P61160	ARP2_HUMAN	ACTR2	394	35	Homo sapiens OX=9606	1:Experimental evidence at protein level	Actin-related protein 2	1	0.999	9	103	103	103	44	44	44	0	0	0	4	4	4	0	0	0	33	33	33	0	0	0	10	10	10	0	0	0	12	12	12	0	0	0	0	0	0
343	a	sp|P61221|ABCE1_HUMAN	P61221	ABCE1_HUMAN	ABCE1	599	22	Homo sapiens OX=9606	1:Experimental evidence at protein level	ATP-binding cassette sub-family E member 1	1	0.999	9	56	56	56	10	10	10	0	0	0	10	10	10	0	0	0	36	36	36	0	0	0	0	0	0	0	0	0	0	0	0	0	0	0	0	0	0
344	a	sp|P61247|RS3A_HUMAN	P61247	RS3A_HUMAN	RPS3A	264	29	Homo sapiens OX=9606	1:Experimental evidence at protein level	40S ribosomal protein S3a	1	0.999	6	144	144	144	49	49	49	0	0	0	20	20	20	0	0	0	47	47	47	0	0	0	16	16	16	0	0	0	9	9	9	0	0	0	3	3	3
345	a	sp|P61313|RL15_HUMAN	P61313	RL15_HUMAN	RPL15	204	12	Homo sapiens OX=9606	1:Experimental evidence at protein level	60S ribosomal protein L15	1	0.999	2	92	92	92	15	15	15	0	0	0	13	13	13	0	0	0	17	17	17	0	0	0	9	9	9	0	0	0	9	9	9	0	0	0	29	29	29
346	a	sp|P61513|RL37A_HUMAN	P61513	RL37A_HUMAN	RPL37A	92	32	Homo sapiens OX=9606	1:Experimental evidence at protein level	60S ribosomal protein L37a	1	0.999	2	22	22	22	6	6	6	0	0	0	0	0	0	0	0	0	12	12	12	0	0	0	3	3	3	0	0	0	1	1	1	0	0	0	0	0	0
347	a	sp|P61619|S61A1_HUMAN	P61619	S61A1_HUMAN	SEC61A1	476	8	Homo sapiens OX=9606	1:Experimental evidence at protein level	Protein transport protein Sec61 subunit alpha isoform 1	1	0.9988	2	21	21	21	1	1	1	0	0	0	6	6	6	0	0	0	6	6	6	0	0	0	8	8	8	0	0	0	0	0	0	0	0	0	0	0	0
348	a	sp|P61769|B2MG_HUMAN	P61769	B2MG_HUMAN	B2M	119	32	Homo sapiens	1:Experimental evidence at protein level	Beta-2-microglobulin	1	0.999	2	144	144	144	28	28	28	0	0	0	26	26	26	0	0	0	26	26	26	0	0	0	22	22	22	0	0	0	26	26	26	0	0	0	16	16	16
349	a	sp|P61803|DAD1_HUMAN	P61803	DAD1_HUMAN	DAD1	113	27	Homo sapiens OX=9606	1:Experimental evidence at protein level	Dolichyl-diphosphooligosaccharide--protein glycosyltransferase subunit DAD1	1	0.999	1	11	11	11	4	4	4	0	0	0	2	2	2	0	0	0	1	1	1	0	0	0	2	2	2	0	0	0	1	1	1	0	0	0	1	1	1
350	a	sp|P61923|COPZ1_HUMAN	P61923	COPZ1_HUMAN	COPZ1	177	15	Homo sapiens OX=9606	1:Experimental evidence at protein level	Coatomer subunit zeta-1	1	0.999	2	7	7	7	4	4	4	0	0	0	0	0	0	0	0	0	3	3	3	0	0	0	0	0	0	0	0	0	0	0	0	0	0	0	0	0	0
351	a	sp|P61978|HNRPK_HUMAN	P61978	HNRPK_HUMAN	HNRNPK	463	27	Homo sapiens OX=9606	1:Experimental evidence at protein level	Heterogeneous nuclear ribonucleoprotein K	1	0.999	8	221	221	221	62	62	62	0	0	0	33	33	33	0	0	0	75	75	75	0	0	0	14	14	14	0	0	0	22	22	22	0	0	0	15	15	15
352	a	sp|P61981|1433G_HUMAN	P61981	1433G_HUMAN	YWHAG	247	25	Homo sapiens OX=9606	1:Experimental evidence at protein level	14-3-3 protein gamma	1	0.999	3	6	6	6	1	1	1	0	0	0	1	1	1	0	0	0	2	2	2	0	0	0	2	2	2	0	0	0	0	0	0	0	0	0	0	0	0
353	a	sp|P62081|RS7_HUMAN	P62081	RS7_HUMAN	RPS7	194	23	Homo sapiens OX=9606	1:Experimental evidence at protein level	40S ribosomal protein S7	1	0.999	3	91	91	91	15	15	15	0	0	0	29	29	29	0	0	0	22	22	22	0	0	0	15	15	15	0	0	0	10	10	10	0	0	0	0	0	0
354	a	sp|P62241|RS8_HUMAN	P62241	RS8_HUMAN	RPS8	208	38	Homo sapiens OX=9606	1:Experimental evidence at protein level	40S ribosomal protein S8	1	0.999	7	502	502	502	39	39	39	0	0	0	405	405	405	0	0	0	45	45	45	0	0	0	8	8	8	0	0	0	5	5	5	0	0	0	0	0	0
355	a	sp|P62249|RS16_HUMAN	P62249	RS16_HUMAN	RPS16	146	30	Homo sapiens OX=9606	1:Experimental evidence at protein level	40S ribosomal protein S16	1	0.999	4	26	26	26	11	11	11	0	0	0	0	0	0	0	0	0	10	10	10	0	0	0	4	4	4	0	0	0	1	1	1	0	0	0	0	0	0
356	a	sp|P62258|1433E_HUMAN	P62258	1433E_HUMAN	YWHAE	255	16	Homo sapiens OX=9606	1:Experimental evidence at protein level	14-3-3 protein epsilon	1	0.999	3	17	17	17	1	1	1	0	0	0	3	3	3	0	0	0	13	13	13	0	0	0	0	0	0	0	0	0	0	0	0	0	0	0	0	0	0
357	a	sp|P62263|RS14_HUMAN	P62263	RS14_HUMAN	RPS14	151	23	Homo sapiens OX=9606	1:Experimental evidence at protein level	40S ribosomal protein S14	1	0.999	3	38	38	38	7	7	7	0	0	0	8	8	8	0	0	0	18	18	18	0	0	0	3	3	3	0	0	0	2	2	2	0	0	0	0	0	0
358	a	sp|P62266|RS23_HUMAN	P62266	RS23_HUMAN	RPS23	143	29	Homo sapiens OX=9606	1:Experimental evidence at protein level	40S ribosomal protein S23	1	0.999	4	76	76	76	14	14	14	0	0	0	10	10	10	0	0	0	20	20	20	0	0	0	12	12	12	0	0	0	14	14	14	0	0	0	6	6	6
359	a	sp|P62277|RS13_HUMAN	P62277	RS13_HUMAN	RPS13	151	26	Homo sapiens OX=9606	1:Experimental evidence at protein level	40S ribosomal protein S13	1	0.999	4	77	77	77	31	31	31	0	0	0	27	27	27	0	0	0	19	19	19	0	0	0	0	0	0	0	0	0	0	0	0	0	0	0	0	0	0
360	a	sp|P62280|RS11_HUMAN	P62280	RS11_HUMAN	RPS11	158	25	Homo sapiens OX=9606	1:Experimental evidence at protein level	40S ribosomal protein S11	1	0.999	4	62	62	62	31	31	31	0	0	0	0	0	0	0	0	0	24	24	24	0	0	0	5	5	5	0	0	0	2	2	2	0	0	0	0	0	0
361	a	sp|P62304|RUXE_HUMAN	P62304	RUXE_HUMAN	SNRPE	92	65	Homo sapiens OX=9606	1:Experimental evidence at protein level	Small nuclear ribonucleoprotein E	1	0.999	4	47	47	47	7	7	7	0	0	0	19	19	19	0	0	0	11	11	11	0	0	0	9	9	9	0	0	0	1	1	1	0	0	0	0	0	0
362	a	sp|P62333|PRS10_HUMAN	P62333	PRS10_HUMAN	PSMC6	389	13	Homo sapiens OX=9606	1:Experimental evidence at protein level	26S proteasome regulatory subunit 10B	1	0.999	4	59	59	59	28	28	28	0	0	0	0	0	0	0	0	0	31	31	31	0	0	0	0	0	0	0	0	0	0	0	0	0	0	0	0	0	0
363	a	sp|P62424|RL7A_HUMAN	P62424	RL7A_HUMAN	RPL7A	266	31	Homo sapiens OX=9606	1:Experimental evidence at protein level	60S ribosomal protein L7a	1	0.999	8	253	253	253	51	51	51	0	0	0	126	126	126	0	0	0	41	41	41	0	0	0	21	21	21	0	0	0	12	12	12	0	0	0	2	2	2
364	a	sp|P62633|CNBP_HUMAN	P62633	CNBP_HUMAN	CNBP	177	30	Homo sapiens OX=9606	1:Experimental evidence at protein level	CCHC-type zinc finger nucleic acid binding protein	1	0.999	4	8	8	8	1	1	1	0	0	0	0	0	0	0	0	0	7	7	7	0	0	0	0	0	0	0	0	0	0	0	0	0	0	0	0	0	0
365	a	sp|P62714|PP2AB_HUMAN	P62714	PP2AB_HUMAN	PPP2CB	309	17	Homo sapiens OX=9606	1:Experimental evidence at protein level	Serine/threonine-protein phosphatase 2A catalytic subunit beta isoform	1	0.999	4	21	21	21	12	12	12	0	0	0	0	0	0	0	0	0	9	9	9	0	0	0	0	0	0	0	0	0	0	0	0	0	0	0	0	0	0
366	a	sp|P62750|RL23A_HUMAN	P62750	RL23A_HUMAN	RPL23A	156	23	Homo sapiens OX=9606	1:Experimental evidence at protein level	60S ribosomal protein L23a	1	0.999	4	33	33	33	11	11	11	0	0	0	0	0	0	0	0	0	15	15	15	0	0	0	6	6	6	0	0	0	1	1	1	0	0	0	0	0	0
367	a	sp|P62753|RS6_HUMAN	P62753	RS6_HUMAN	RPS6	249	22	Homo sapiens OX=9606	1:Experimental evidence at protein level	40S ribosomal protein S6	1	0.999	4	228	228	228	25	25	25	0	0	0	147	147	147	0	0	0	26	26	26	0	0	0	11	11	11	0	0	0	6	6	6	0	0	0	13	13	13
368	a	sp|P62805|H4_HUMAN	P62805	H4_HUMAN	H4C1	103	51	Homo sapiens OX=9606	1:Experimental evidence at protein level	Histone H4	1	0.999	5	352	352	352	41	41	41	0	0	0	198	198	198	0	0	0	40	40	40	0	0	0	36	36	36	0	0	0	12	12	12	0	0	0	25	25	25
369	a	sp|P62826|RAN_HUMAN	P62826	RAN_HUMAN	RAN	216	38	Homo sapiens OX=9606	1:Experimental evidence at protein level	GTP-binding nuclear protein Ran	1	0.999	6	127	127	127	16	16	16	0	0	0	87	87	87	0	0	0	10	10	10	0	0	0	7	7	7	0	0	0	7	7	7	0	0	0	0	0	0
370	a	sp|P62829|RL23_HUMAN	P62829	RL23_HUMAN	RPL23	140	37	Homo sapiens OX=9606	1:Experimental evidence at protein level	60S ribosomal protein L23	1	0.999	3	42	42	42	13	13	13	0	0	0	16	16	16	0	0	0	12	12	12	0	0	0	0	0	0	0	0	0	0	0	0	0	0	0	1	1	1
371	a	sp|P62847|RS24_HUMAN	P62847	RS24_HUMAN	RPS24	133	28	Homo sapiens OX=9606	1:Experimental evidence at protein level	40S ribosomal protein S24	1	0.999	3	214	214	214	27	27	27	0	0	0	52	52	52	0	0	0	32	32	32	0	0	0	23	23	23	0	0	0	27	27	27	0	0	0	53	53	53
372	a	sp|P62888|RL30_HUMAN	P62888	RL30_HUMAN	RPL30	115	34	Homo sapiens OX=9606	1:Experimental evidence at protein level	60S ribosomal protein L30	1	0.999	4	165	165	165	23	23	23	0	0	0	92	92	92	0	0	0	34	34	34	0	0	0	6	6	6	0	0	0	10	10	10	0	0	0	0	0	0
373	a	sp|P62906|RL10A_HUMAN	P62906	RL10A_HUMAN	RPL10A	217	37	Homo sapiens OX=9606	1:Experimental evidence at protein level	60S ribosomal protein L10a	1	0.999	8	84	84	84	35	35	35	0	0	0	0	0	0	0	0	0	26	26	26	0	0	0	16	16	16	0	0	0	7	7	7	0	0	0	0	0	0
374	a	sp|P62910|RL32_HUMAN	P62910	RL32_HUMAN	RPL32	135	24	Homo sapiens OX=9606	1:Experimental evidence at protein level	60S ribosomal protein L32	1	0.999	3	37	37	37	9	9	9	0	0	0	2	2	2	0	0	0	13	13	13	0	0	0	7	7	7	0	0	0	6	6	6	0	0	0	0	0	0
375	a	sp|P62913|RL11_HUMAN	P62913	RL11_HUMAN	RPL11	178	44	Homo sapiens OX=9606	1:Experimental evidence at protein level	60S ribosomal protein L11	1	0.999	5	195	195	195	26	26	26	0	0	0	86	86	86	0	0	0	41	41	41	0	0	0	18	18	18	0	0	0	9	9	9	0	0	0	15	15	15
376	a	sp|P62917|RL8_HUMAN	P62917	RL8_HUMAN	RPL8	257	26	Homo sapiens OX=9606	1:Experimental evidence at protein level	60S ribosomal protein L8	1	0.999	4	28	28	28	5	5	5	0	0	0	5	5	5	0	0	0	11	11	11	0	0	0	6	6	6	0	0	0	1	1	1	0	0	0	0	0	0
377	a	sp|P62942|FKB1A_HUMAN	P62942	FKB1A_HUMAN	FKBP1A	108	31	Homo sapiens OX=9606	1:Experimental evidence at protein level	Peptidyl-prolyl cis-trans isomerase FKBP1A	1	0.9988	2	50	50	50	5	5	5	0	0	0	9	9	9	0	0	0	3	3	3	0	0	0	18	18	18	0	0	0	10	10	10	0	0	0	5	5	5
378	a	sp|P62995|TRA2B_HUMAN	P62995	TRA2B_HUMAN	TRA2B	288	17	Homo sapiens OX=9606	1:Experimental evidence at protein level	Transformer-2 protein homolog beta	1	0.999	3	67	67	67	15	15	15	0	0	0	8	8	8	0	0	0	26	26	26	0	0	0	11	11	11	0	0	0	7	7	7	0	0	0	0	0	0
379	a	sp|P63010|AP2B1_HUMAN	P63010	AP2B1_HUMAN	AP2B1	937	2	Homo sapiens OX=9606	1:Experimental evidence at protein level	AP-2 complex subunit beta	1	0.999	2	16	16	16	8	8	8	0	0	0	0	0	0	0	0	0	8	8	8	0	0	0	0	0	0	0	0	0	0	0	0	0	0	0	0	0	0
380	a	sp|P63104|1433Z_HUMAN	P63104	1433Z_HUMAN	YWHAZ	245	43	Homo sapiens OX=9606	1:Experimental evidence at protein level	14-3-3 protein zeta/delta	1	0.999	7	144	128	144	54	52	54	0	0	0	9	4	9	0	0	0	73	70	73	0	0	0	4	0	4	0	0	0	3	2	3	0	0	0	1	0	1
381	a	sp|P63167|DYL1_HUMAN	P63167	DYL1_HUMAN	DYNLL1	89	24	Homo sapiens OX=9606	1:Experimental evidence at protein level	Dynein light chain 1, cytoplasmic	1	0.999	2	23	23	23	16	16	16	0	0	0	0	0	0	0	0	0	7	7	7	0	0	0	0	0	0	0	0	0	0	0	0	0	0	0	0	0	0
382	a	sp|P63173|RL38_HUMAN	P63173	RL38_HUMAN	RPL38	70	17	Homo sapiens OX=9606	1:Experimental evidence at protein level	60S ribosomal protein L38	1	0.999	2	10	10	10	4	4	4	0	0	0	0	0	0	0	0	0	5	5	5	0	0	0	1	1	1	0	0	0	0	0	0	0	0	0	0	0	0
383	a	sp|P63220|RS21_HUMAN	P63220	RS21_HUMAN	RPS21	83	16	Homo sapiens OX=9606	1:Experimental evidence at protein level	40S ribosomal protein S21	1	0.999	1	14	14	14	5	5	5	0	0	0	0	0	0	0	0	0	9	9	9	0	0	0	0	0	0	0	0	0	0	0	0	0	0	0	0	0	0
384	a	sp|P63244|RACK1_HUMAN	P63244	RACK1_HUMAN	RACK1	317	61	Homo sapiens OX=9606	1:Experimental evidence at protein level	Receptor of activated protein C kinase 1	1	0.999	11	149	149	149	47	47	47	0	0	0	27	27	27	0	0	0	60	60	60	0	0	0	10	10	10	0	0	0	5	5	5	0	0	0	0	0	0
385	a	sp|P78371|TCPB_HUMAN	P78371	TCPB_HUMAN	CCT2	535	33	Homo sapiens OX=9606	1:Experimental evidence at protein level	T-complex protein 1 subunit beta	1	0.999	13	59	59	59	25	25	25	0	0	0	2	2	2	0	0	0	32	32	32	0	0	0	0	0	0	0	0	0	0	0	0	0	0	0	0	0	0
386	a	sp|P78417|GSTO1_HUMAN	P78417	GSTO1_HUMAN	GSTO1	241	24	Homo sapiens OX=9606	1:Experimental evidence at protein level	Glutathione S-transferase omega-1	1	0.999	4	30	30	30	10	10	10	0	0	0	3	3	3	0	0	0	13	13	13	0	0	0	4	4	4	0	0	0	0	0	0	0	0	0	0	0	0
387	a	sp|P78527|PRKDC_HUMAN	P78527	PRKDC_HUMAN	PRKDC	4128	22	Homo sapiens OX=9606	1:Experimental evidence at protein level	DNA-dependent protein kinase catalytic subunit	1	0.999	66	793	793	793	230	230	230	0	0	0	104	104	104	0	0	0	349	349	349	0	0	0	71	71	71	0	0	0	29	29	29	0	0	0	10	10	10
388	a	sp|P78536|ADA17_HUMAN	P78536	ADA17_HUMAN	ADAM17	824	3	Homo sapiens OX=9606	1:Experimental evidence at protein level	Disintegrin and metalloproteinase domain-containing protein 17	1	0.9988	2	6	6	6	6	6	6	0	0	0	0	0	0	0	0	0	0	0	0	0	0	0	0	0	0	0	0	0	0	0	0	0	0	0	0	0	0
389	a	sp|P83731|RL24_HUMAN	P83731	RL24_HUMAN	RPL24	157	21	Homo sapiens OX=9606	1:Experimental evidence at protein level	60S ribosomal protein L24	1	0.999	3	23	23	23	6	6	6	0	0	0	3	3	3	0	0	0	10	10	10	0	0	0	3	3	3	0	0	0	1	1	1	0	0	0	0	0	0
390	a	sp|P84090|ERH_HUMAN	P84090	ERH_HUMAN	ERH	104	40	Homo sapiens OX=9606	1:Experimental evidence at protein level	Enhancer of rudimentary homolog	1	0.999	2	10	10	10	3	3	3	0	0	0	1	1	1	0	0	0	5	5	5	0	0	0	0	0	0	0	0	0	0	0	0	0	0	0	1	1	1
391	a	sp|P84095|RHOG_HUMAN	P84095	RHOG_HUMAN	RHOG	191	34	Homo sapiens OX=9606	1:Experimental evidence at protein level	Rho-related GTP-binding protein RhoG	1	0.999	4	36	36	36	17	17	17	0	0	0	0	0	0	0	0	0	17	17	17	0	0	0	1	1	1	0	0	0	1	1	1	0	0	0	0	0	0
392	a	sp|P84103|SRSF3_HUMAN	P84103	SRSF3_HUMAN	SRSF3	164	20	Homo sapiens OX=9606	1:Experimental evidence at protein level	Serine/arginine-rich splicing factor 3	1	0.999	3	51	17	51	12	6	12	0	0	0	10	0	10	0	0	0	19	11	19	0	0	0	5	0	5	0	0	0	5	0	5	0	0	0	0	0	0
393	a	sp|P84243|H33_HUMAN	P84243	H33_HUMAN	H3-3A	136	23	Homo sapiens OX=9606	1:Experimental evidence at protein level	Histone H3.3	1	0.999	1	38	38	38	11	11	11	0	0	0	8	8	8	0	0	0	9	9	9	0	0	0	5	5	5	0	0	0	1	1	1	0	0	0	4	4	4
394	a	sp|P98179|RBM3_HUMAN	P98179	RBM3_HUMAN	RBM3	157	20	Homo sapiens OX=9606	1:Experimental evidence at protein level	RNA-binding protein 3	1	0.999	1	51	51	51	5	5	5	0	0	0	7	7	7	0	0	0	7	7	7	0	0	0	11	11	11	0	0	0	12	12	12	0	0	0	9	9	9
395	a	sp|Q00325|MPCP_HUMAN	Q00325	MPCP_HUMAN	SLC25A3	362	15	Homo sapiens OX=9606	1:Experimental evidence at protein level	Phosphate carrier protein, mitochondrial	1	0.999	4	22	22	22	8	8	8	0	0	0	0	0	0	0	0	0	7	7	7	0	0	0	0	0	0	0	0	0	7	7	7	0	0	0	0	0	0
396	a	sp|Q00796|DHSO_HUMAN	Q00796	DHSO_HUMAN	SORD	357	16	Homo sapiens OX=9606	1:Experimental evidence at protein level	Sorbitol dehydrogenase	1	0.999	3	14	14	14	5	5	5	0	0	0	0	0	0	0	0	0	9	9	9	0	0	0	0	0	0	0	0	0	0	0	0	0	0	0	0	0	0
397	a	sp|Q00839|HNRPU_HUMAN	Q00839	HNRPU_HUMAN	HNRNPU	825	30	Homo sapiens OX=9606	1:Experimental evidence at protein level	Heterogeneous nuclear ribonucleoprotein U	1	0.999	17	568	568	568	112	112	112	0	0	0	138	138	138	0	0	0	156	156	156	0	0	0	66	66	66	0	0	0	54	54	54	0	0	0	42	42	42
398	a	sp|Q01469|FABP5_HUMAN	Q01469	FABP5_HUMAN	FABP5	135	18	Homo sapiens OX=9606	1:Experimental evidence at protein level	Fatty acid-binding protein 5	1	0.999	2	5	5	5	2	2	2	0	0	0	0	0	0	0	0	0	3	3	3	0	0	0	0	0	0	0	0	0	0	0	0	0	0	0	0	0	0
399	a	sp|Q01518|CAP1_HUMAN	Q01518	CAP1_HUMAN	CAP1	475	24	Homo sapiens OX=9606	1:Experimental evidence at protein level	Adenylyl cyclase-associated protein 1	1	0.999	7	202	202	202	33	33	33	0	0	0	50	50	50	0	0	0	54	54	54	0	0	0	26	26	26	0	0	0	10	10	10	0	0	0	29	29	29
400	a	sp|Q01813|PFKAP_HUMAN	Q01813	PFKAP_HUMAN	PFKP	784	15	Homo sapiens OX=9606	1:Experimental evidence at protein level	ATP-dependent 6-phosphofructokinase, platelet type	1	0.999	7	74	43	43	28	16	16	0	0	0	0	0	0	0	0	0	46	27	27	0	0	0	0	0	0	0	0	0	0	0	0	0	0	0	0	0	0
401	a	sp|Q02413|DSG1_HUMAN	Q02413	DSG1_HUMAN	DSG1	1049	5	Homo sapiens OX=9606	1:Experimental evidence at protein level	Desmoglein-1	1	0.999	3	13	13	13	12	12	12	0	0	0	0	0	0	0	0	0	0	0	0	0	0	0	0	0	0	0	0	0	1	1	1	0	0	0	0	0	0
402	a	sp|Q02543|RL18A_HUMAN	Q02543	RL18A_HUMAN	RPL18A	176	21	Homo sapiens OX=9606	1:Experimental evidence at protein level	60S ribosomal protein L18a	1	0.999	4	86	86	86	17	17	17	0	0	0	14	14	14	0	0	0	34	34	34	0	0	0	13	13	13	0	0	0	8	8	8	0	0	0	0	0	0
403	a	sp|Q02790|FKBP4_HUMAN	Q02790	FKBP4_HUMAN	FKBP4	459	18	Homo sapiens OX=9606	1:Experimental evidence at protein level	Peptidyl-prolyl cis-trans isomerase FKBP4	1	0.999	5	44	44	44	15	15	15	0	0	0	0	0	0	0	0	0	27	27	27	0	0	0	2	2	2	0	0	0	0	0	0	0	0	0	0	0	0
404	a	sp|Q02878|RL6_HUMAN	Q02878	RL6_HUMAN	RPL6	288	27	Homo sapiens OX=9606	1:Experimental evidence at protein level	60S ribosomal protein L6	1	0.999	7	347	347	347	74	74	74	0	0	0	58	58	58	0	0	0	80	80	80	0	0	0	46	46	46	0	0	0	55	55	55	0	0	0	34	34	34
405	a	sp|Q02880|TOP2B_HUMAN	Q02880	TOP2B_HUMAN	TOP2B	1626	10	Homo sapiens OX=9606	1:Experimental evidence at protein level	DNA topoisomerase 2-beta	1	0.999	13	66	55	66	13	9	13	0	0	0	9	9	9	0	0	0	44	37	44	0	0	0	0	0	0	0	0	0	0	0	0	0	0	0	0	0	0
406	a	sp|Q02958|KRA61_SHEEP	Q02958	KRA61_SHEEP	KRTAP6-1	83	31	Ovis aries	1:Experimental evidence at protein level	Keratin-associated protein 6-1	1	0.999	2	30	30	30	1	1	1	0	0	0	0	0	0	0	0	0	0	0	0	0	0	0	29	29	29	0	0	0	0	0	0	0	0	0	0	0	0
407	a	sp|Q03405|UPAR_HUMAN	Q03405	UPAR_HUMAN	PLAUR	335	21	Homo sapiens OX=9606	1:Experimental evidence at protein level	Urokinase plasminogen activator surface receptor	1	0.999	4	45	45	45	26	26	26	0	0	0	1	1	1	0	0	0	8	8	8	0	0	0	8	8	8	0	0	0	2	2	2	0	0	0	0	0	0
408	a	sp|Q04837|SSBP_HUMAN	Q04837	SSBP_HUMAN	SSBP1	148	22	Homo sapiens OX=9606	1:Experimental evidence at protein level	Single-stranded DNA-binding protein, mitochondrial	1	0.999	2	9	9	9	1	1	1	0	0	0	0	0	0	0	0	0	7	7	7	0	0	0	1	1	1	0	0	0	0	0	0	0	0	0	0	0	0
409	a	sp|Q04917|1433F_HUMAN	Q04917	1433F_HUMAN	YWHAH	246	16	Homo sapiens OX=9606	1:Experimental evidence at protein level	14-3-3 protein eta	1	0.999	3	26	26	26	9	9	9	0	0	0	2	2	2	0	0	0	15	15	15	0	0	0	0	0	0	0	0	0	0	0	0	0	0	0	0	0	0
410	a	sp|Q05655|KPCD_HUMAN	Q05655	KPCD_HUMAN	PRKCD	676	11	Homo sapiens OX=9606	1:Experimental evidence at protein level	Protein kinase C delta type	1	0.999	5	10	10	10	3	3	3	0	0	0	0	0	0	0	0	0	7	7	7	0	0	0	0	0	0	0	0	0	0	0	0	0	0	0	0	0	0
411	a	sp|Q06203|PUR1_HUMAN	Q06203	PUR1_HUMAN	PPAT	517	8	Homo sapiens OX=9606	1:Experimental evidence at protein level	Amidophosphoribosyltransferase	1	0.999	3	8	8	8	1	1	1	0	0	0	0	0	0	0	0	0	7	7	7	0	0	0	0	0	0	0	0	0	0	0	0	0	0	0	0	0	0
412	a	sp|Q06265|EXOS9_HUMAN	Q06265	EXOS9_HUMAN	EXOSC9	439	6	Homo sapiens OX=9606	1:Experimental evidence at protein level	Exosome complex component RRP45	1	0.999	2	15	15	15	7	7	7	0	0	0	0	0	0	0	0	0	8	8	8	0	0	0	0	0	0	0	0	0	0	0	0	0	0	0	0	0	0
413	a	sp|Q06830|PRDX1_HUMAN	Q06830	PRDX1_HUMAN	PRDX1	199	47	Homo sapiens	1:Experimental evidence at protein level	Peroxiredoxin-1	1	0.999	7	170	166	170	30	29	30	0	0	0	81	80	81	0	0	0	41	39	41	0	0	0	11	11	11	0	0	0	7	7	7	0	0	0	0	0	0
414	a	sp|Q07020|RL18_HUMAN	Q07020	RL18_HUMAN	RPL18	188	20	Homo sapiens OX=9606	1:Experimental evidence at protein level	60S ribosomal protein L18	1	0.999	4	219	219	219	33	33	33	0	0	0	129	129	129	0	0	0	26	26	26	0	0	0	9	9	9	0	0	0	16	16	16	0	0	0	6	6	6
415	a	sp|Q07812|BAX_HUMAN	Q07812	BAX_HUMAN	BAX	192	17	Homo sapiens OX=9606	1:Experimental evidence at protein level	Apoptosis regulator BAX	1	0.999	2	13	13	13	5	5	5	0	0	0	0	0	0	0	0	0	8	8	8	0	0	0	0	0	0	0	0	0	0	0	0	0	0	0	0	0	0
416	a	sp|Q07955|SRSF1_HUMAN	Q07955	SRSF1_HUMAN	SRSF1	248	29	Homo sapiens OX=9606	1:Experimental evidence at protein level	Serine/arginine-rich splicing factor 1	1	0.999	6	237	237	237	89	89	89	0	0	0	44	44	44	0	0	0	104	104	104	0	0	0	0	0	0	0	0	0	0	0	0	0	0	0	0	0	0
417	a	sp|Q08211|DHX9_HUMAN	Q08211	DHX9_HUMAN	DHX9	1270	19	Homo sapiens OX=9606	1:Experimental evidence at protein level	ATP-dependent RNA helicase A	1	0.999	18	295	295	295	73	73	73	0	0	0	50	50	50	0	0	0	122	122	122	0	0	0	13	13	13	0	0	0	21	21	21	0	0	0	16	16	16
418	a	sp|Q08752|PPID_HUMAN	Q08752	PPID_HUMAN	PPID	370	7	Homo sapiens OX=9606	1:Experimental evidence at protein level	Peptidyl-prolyl cis-trans isomerase D	1	0.9988	2	4	4	4	3	3	3	0	0	0	0	0	0	0	0	0	1	1	1	0	0	0	0	0	0	0	0	0	0	0	0	0	0	0	0	0	0
419	a	sp|Q08945|SSRP1_HUMAN	Q08945	SSRP1_HUMAN	SSRP1	709	7	Homo sapiens OX=9606	1:Experimental evidence at protein level	FACT complex subunit SSRP1	1	0.999	4	22	22	22	7	7	7	0	0	0	0	0	0	0	0	0	15	15	15	0	0	0	0	0	0	0	0	0	0	0	0	0	0	0	0	0	0
420	a	sp|Q08J23|NSUN2_HUMAN	Q08J23	NSUN2_HUMAN	NSUN2	767	5	Homo sapiens OX=9606	1:Experimental evidence at protein level	RNA cytosine C(5)-methyltransferase NSUN2	1	0.9988	3	8	8	8	0	0	0	0	0	0	0	0	0	0	0	0	8	8	8	0	0	0	0	0	0	0	0	0	0	0	0	0	0	0	0	0	0
421	a	sp|Q09028|RBBP4_HUMAN	Q09028	RBBP4_HUMAN	RBBP4	425	30	Homo sapiens OX=9606	1:Experimental evidence at protein level	Histone-binding protein RBBP4	1	0.999	6	52	47	52	7	4	7	0	0	0	7	7	7	0	0	0	16	14	16	0	0	0	4	4	4	0	0	0	4	4	4	0	0	0	14	14	14
422	a	sp|Q09666|AHNK_HUMAN	Q09666	AHNK_HUMAN	AHNAK	5890	2	Homo sapiens OX=9606	1:Experimental evidence at protein level	Neuroblast differentiation-associated protein AHNAK	1	0.999	3	25	25	25	10	10	10	0	0	0	1	1	1	0	0	0	7	7	7	0	0	0	5	5	5	0	0	0	2	2	2	0	0	0	0	0	0
423	a	sp|Q10570|CPSF1_HUMAN	Q10570	CPSF1_HUMAN	CPSF1	1443	4	Homo sapiens OX=9606	1:Experimental evidence at protein level	Cleavage and polyadenylation specificity factor subunit 1	1	0.999	5	32	32	32	10	10	10	0	0	0	0	0	0	0	0	0	22	22	22	0	0	0	0	0	0	0	0	0	0	0	0	0	0	0	0	0	0
424	a	sp|Q10588|BST1_HUMAN	Q10588	BST1_HUMAN	BST1	318	13	Homo sapiens OX=9606	1:Experimental evidence at protein level	ADP-ribosyl cyclase/cyclic ADP-ribose hydrolase 2	1	0.999	2	12	12	12	9	9	9	0	0	0	1	1	1	0	0	0	1	1	1	0	0	0	0	0	0	0	0	0	1	1	1	0	0	0	0	0	0
425	a	sp|Q12788|TBL3_HUMAN	Q12788	TBL3_HUMAN	TBL3	808	6	Homo sapiens OX=9606	1:Experimental evidence at protein level	Transducin beta-like protein 3	1	0.999	4	19	19	19	8	8	8	0	0	0	0	0	0	0	0	0	10	10	10	0	0	0	1	1	1	0	0	0	0	0	0	0	0	0	0	0	0
426	a	sp|Q12874|SF3A3_HUMAN	Q12874	SF3A3_HUMAN	SF3A3	501	9	Homo sapiens OX=9606	1:Experimental evidence at protein level	Splicing factor 3A subunit 3	1	0.999	2	4	4	4	1	1	1	0	0	0	0	0	0	0	0	0	1	1	1	0	0	0	1	1	1	0	0	0	0	0	0	0	0	0	1	1	1
427	a	sp|Q12905|ILF2_HUMAN	Q12905	ILF2_HUMAN	ILF2	390	17	Homo sapiens OX=9606	1:Experimental evidence at protein level	Interleukin enhancer-binding factor 2	1	0.9988	5	16	16	16	2	2	2	0	0	0	0	0	0	0	0	0	14	14	14	0	0	0	0	0	0	0	0	0	0	0	0	0	0	0	0	0	0
428	a	sp|Q12906|ILF3_HUMAN	Q12906	ILF3_HUMAN	ILF3	894	5	Homo sapiens OX=9606	1:Experimental evidence at protein level	Interleukin enhancer-binding factor 3	1	0.999	4	19	19	19	7	7	7	0	0	0	0	0	0	0	0	0	12	12	12	0	0	0	0	0	0	0	0	0	0	0	0	0	0	0	0	0	0
429	a	sp|Q12907|LMAN2_HUMAN	Q12907	LMAN2_HUMAN	LMAN2	356	21	Homo sapiens OX=9606	1:Experimental evidence at protein level	Vesicular integral-membrane protein VIP36	1	0.999	4	38	38	38	12	12	12	0	0	0	0	0	0	0	0	0	22	22	22	0	0	0	3	3	3	0	0	0	1	1	1	0	0	0	0	0	0
430	a	sp|Q13148|TADBP_HUMAN	Q13148	TADBP_HUMAN	TARDBP	414	15	Homo sapiens OX=9606	1:Experimental evidence at protein level	TAR DNA-binding protein 43	1	0.999	4	41	41	41	8	8	8	0	0	0	0	0	0	0	0	0	30	30	30	0	0	0	3	3	3	0	0	0	0	0	0	0	0	0	0	0	0
431	a	sp|Q13155|AIMP2_HUMAN	Q13155	AIMP2_HUMAN	AIMP2	320	24	Homo sapiens OX=9606	1:Experimental evidence at protein level	Aminoacyl tRNA synthase complex-interacting multifunctional protein 2	1	0.9989	5	14	14	14	4	4	4	0	0	0	1	1	1	0	0	0	9	9	9	0	0	0	0	0	0	0	0	0	0	0	0	0	0	0	0	0	0
432	a	sp|Q13200|PSMD2_HUMAN	Q13200	PSMD2_HUMAN	PSMD2	908	20	Homo sapiens OX=9606	1:Experimental evidence at protein level	26S proteasome non-ATPase regulatory subunit 2	1	0.999	9	48	48	48	25	25	25	0	0	0	2	2	2	0	0	0	18	18	18	0	0	0	1	1	1	0	0	0	0	0	0	0	0	0	2	2	2
433	a	sp|Q13206|DDX10_HUMAN	Q13206	DDX10_HUMAN	DDX10	875	2	Homo sapiens OX=9606	1:Experimental evidence at protein level	Probable ATP-dependent RNA helicase DDX10	1	0.9987	2	2	2	2	0	0	0	0	0	0	0	0	0	0	0	0	2	2	2	0	0	0	0	0	0	0	0	0	0	0	0	0	0	0	0	0	0
434	a	sp|Q13242|SRSF9_HUMAN	Q13242	SRSF9_HUMAN	SRSF9	221	17	Homo sapiens OX=9606	1:Experimental evidence at protein level	Serine/arginine-rich splicing factor 9	1	0.999	3	12	12	12	2	2	2	0	0	0	0	0	0	0	0	0	10	10	10	0	0	0	0	0	0	0	0	0	0	0	0	0	0	0	0	0	0
435	a	sp|Q13263|TIF1B_HUMAN	Q13263	TIF1B_HUMAN	TRIM28	835	14	Homo sapiens OX=9606	1:Experimental evidence at protein level	Transcription intermediary factor 1-beta	1	0.999	7	70	70	70	26	26	26	0	0	0	5	5	5	0	0	0	38	38	38	0	0	0	1	1	1	0	0	0	0	0	0	0	0	0	0	0	0
436	a	sp|Q13283|G3BP1_HUMAN	Q13283	G3BP1_HUMAN	G3BP1	466	13	Homo sapiens OX=9606	1:Experimental evidence at protein level	Ras GTPase-activating protein-binding protein 1	1	0.999	3	4	4	4	1	1	1	0	0	0	0	0	0	0	0	0	3	3	3	0	0	0	0	0	0	0	0	0	0	0	0	0	0	0	0	0	0
437	a	sp|Q13347|EIF3I_HUMAN	Q13347	EIF3I_HUMAN	EIF3I	325	16	Homo sapiens OX=9606	1:Experimental evidence at protein level	Eukaryotic translation initiation factor 3 subunit I	1	0.999	4	25	25	25	1	1	1	0	0	0	6	6	6	0	0	0	14	14	14	0	0	0	3	3	3	0	0	0	0	0	0	0	0	0	1	1	1
438	a	sp|Q13451|FKBP5_HUMAN	Q13451	FKBP5_HUMAN	FKBP5	457	20	Homo sapiens OX=9606	1:Experimental evidence at protein level	Peptidyl-prolyl cis-trans isomerase FKBP5	1	0.999	6	63	63	63	17	17	17	0	0	0	1	1	1	0	0	0	32	32	32	0	0	0	8	8	8	0	0	0	5	5	5	0	0	0	0	0	0
439	a	sp|Q13564|ULA1_HUMAN	Q13564	ULA1_HUMAN	NAE1	534	6	Homo sapiens OX=9606	1:Experimental evidence at protein level	NEDD8-activating enzyme E1 regulatory subunit	1	0.999	2	6	6	6	0	0	0	0	0	0	0	0	0	0	0	0	6	6	6	0	0	0	0	0	0	0	0	0	0	0	0	0	0	0	0	0	0
440	a	sp|Q13576|IQGA2_HUMAN	Q13576	IQGA2_HUMAN	IQGAP2	1575	6	Homo sapiens OX=9606	1:Experimental evidence at protein level	Ras GTPase-activating-like protein IQGAP2	1	0.999	4	33	33	33	4	4	4	0	0	0	8	8	8	0	0	0	6	6	6	0	0	0	7	7	7	0	0	0	5	5	5	0	0	0	3	3	3
441	a	sp|Q13630|FCL_HUMAN	Q13630	FCL_HUMAN	GFUS	321	10	Homo sapiens OX=9606	1:Experimental evidence at protein level	GDP-L-fucose synthase	1	0.999	2	11	11	11	4	4	4	0	0	0	0	0	0	0	0	0	7	7	7	0	0	0	0	0	0	0	0	0	0	0	0	0	0	0	0	0	0
442	a	sp|Q13740|CD166_HUMAN	Q13740	CD166_HUMAN	ALCAM	583	24	Homo sapiens OX=9606	1:Experimental evidence at protein level	CD166 antigen	1	0.999	7	93	93	93	62	62	62	0	0	0	23	23	23	0	0	0	2	2	2	0	0	0	4	4	4	0	0	0	2	2	2	0	0	0	0	0	0
443	a	sp|Q13838|DX39B_HUMAN	Q13838	DX39B_HUMAN	DDX39B	428	27	Homo sapiens OX=9606	1:Experimental evidence at protein level	Spliceosome RNA helicase DDX39B	1	0.9988	7	106	3	3	17	0	0	0	0	0	56	1	1	0	0	0	26	1	1	0	0	0	7	1	1	0	0	0	0	0	0	0	0	0	0	0	0
444	a	sp|Q13951|PEBB_HUMAN	Q13951	PEBB_HUMAN	CBFB	182	15	Homo sapiens OX=9606	1:Experimental evidence at protein level	Core-binding factor subunit beta	1	0.999	2	6	6	6	4	4	4	0	0	0	0	0	0	0	0	0	2	2	2	0	0	0	0	0	0	0	0	0	0	0	0	0	0	0	0	0	0
445	a	sp|Q14103|HNRPD_HUMAN	Q14103	HNRPD_HUMAN	HNRNPD	355	16	Homo sapiens OX=9606	1:Experimental evidence at protein level	Heterogeneous nuclear ribonucleoprotein D0	1	0.999	4	58	58	58	5	5	5	0	0	0	35	35	35	0	0	0	18	18	18	0	0	0	0	0	0	0	0	0	0	0	0	0	0	0	0	0	0
446	a	sp|Q14152|EIF3A_HUMAN	Q14152	EIF3A_HUMAN	EIF3A	1382	6	Homo sapiens OX=9606	1:Experimental evidence at protein level	Eukaryotic translation initiation factor 3 subunit A	1	0.999	7	96	96	96	18	18	18	0	0	0	27	27	27	0	0	0	40	40	40	0	0	0	8	8	8	0	0	0	3	3	3	0	0	0	0	0	0
447	a	sp|Q14166|TTL12_HUMAN	Q14166	TTL12_HUMAN	TTLL12	644	7	Homo sapiens OX=9606	1:Experimental evidence at protein level	Tubulin--tyrosine ligase-like protein 12	1	0.999	3	29	29	29	6	6	6	0	0	0	0	0	0	0	0	0	15	15	15	0	0	0	6	6	6	0	0	0	2	2	2	0	0	0	0	0	0
448	a	sp|Q14204|DYHC1_HUMAN	Q14204	DYHC1_HUMAN	DYNC1H1	4646	2	Homo sapiens OX=9606	1:Experimental evidence at protein level	Cytoplasmic dynein 1 heavy chain 1	1	0.999	7	19	19	19	8	8	8	0	0	0	0	0	0	0	0	0	11	11	11	0	0	0	0	0	0	0	0	0	0	0	0	0	0	0	0	0	0
449	a	sp|Q14258|TRI25_HUMAN	Q14258	TRI25_HUMAN	TRIM25	630	13	Homo sapiens OX=9606	1:Experimental evidence at protein level	E3 ubiquitin/ISG15 ligase TRIM25	1	0.999	7	33	33	33	11	11	11	0	0	0	0	0	0	0	0	0	22	22	22	0	0	0	0	0	0	0	0	0	0	0	0	0	0	0	0	0	0
450	a	sp|Q14318|FKBP8_HUMAN	Q14318	FKBP8_HUMAN	FKBP8	412	14	Homo sapiens OX=9606	1:Experimental evidence at protein level	Peptidyl-prolyl cis-trans isomerase FKBP8	1	0.999	4	6	6	6	3	3	3	0	0	0	0	0	0	0	0	0	3	3	3	0	0	0	0	0	0	0	0	0	0	0	0	0	0	0	0	0	0
451	a	sp|Q14498|RBM39_HUMAN	Q14498	RBM39_HUMAN	RBM39	530	4	Homo sapiens OX=9606	1:Experimental evidence at protein level	RNA-binding protein 39	1	0.9989	2	5	5	5	3	3	3	0	0	0	0	0	0	0	0	0	2	2	2	0	0	0	0	0	0	0	0	0	0	0	0	0	0	0	0	0	0
452	a	sp|Q14566|MCM6_HUMAN	Q14566	MCM6_HUMAN	MCM6	821	16	Homo sapiens OX=9606	1:Experimental evidence at protein level	DNA replication licensing factor MCM6	1	0.999	11	60	60	60	29	29	29	0	0	0	0	0	0	0	0	0	30	30	30	0	0	0	1	1	1	0	0	0	0	0	0	0	0	0	0	0	0
453	a	sp|Q14683|SMC1A_HUMAN	Q14683	SMC1A_HUMAN	SMC1A	1233	4	Homo sapiens OX=9606	1:Experimental evidence at protein level	Structural maintenance of chromosomes protein 1A	1	0.999	4	4	4	4	0	0	0	0	0	0	0	0	0	0	0	0	4	4	4	0	0	0	0	0	0	0	0	0	0	0	0	0	0	0	0	0	0
454	a	sp|Q14690|RRP5_HUMAN	Q14690	RRP5_HUMAN	PDCD11	1871	8	Homo sapiens OX=9606	1:Experimental evidence at protein level	Protein RRP5 homolog	1	0.999	12	47	47	47	7	7	7	0	0	0	0	0	0	0	0	0	39	39	39	0	0	0	0	0	0	0	0	0	0	0	0	0	0	0	1	1	1
455	a	sp|Q14694|UBP10_HUMAN	Q14694	UBP10_HUMAN	USP10	798	4	Homo sapiens OX=9606	1:Experimental evidence at protein level	Ubiquitin carboxyl-terminal hydrolase 10	1	0.999	3	13	13	13	5	5	5	0	0	0	0	0	0	0	0	0	8	8	8	0	0	0	0	0	0	0	0	0	0	0	0	0	0	0	0	0	0
456	a	sp|Q14739|LBR_HUMAN	Q14739	LBR_HUMAN	LBR	615	5	Homo sapiens OX=9606	1:Experimental evidence at protein level	Delta(14)-sterol reductase LBR	1	0.999	2	25	25	25	6	6	6	0	0	0	1	1	1	0	0	0	14	14	14	0	0	0	4	4	4	0	0	0	0	0	0	0	0	0	0	0	0
457	a	sp|Q14764|MVP_HUMAN	Q14764	MVP_HUMAN	MVP	893	7	Homo sapiens OX=9606	1:Experimental evidence at protein level	Major vault protein	1	0.999	2	42	42	42	10	10	10	0	0	0	5	5	5	0	0	0	9	9	9	0	0	0	8	8	8	0	0	0	8	8	8	0	0	0	2	2	2
458	a	sp|Q14956|GPNMB_HUMAN	Q14956	GPNMB_HUMAN	GPNMB	572	3	Homo sapiens OX=9606	1:Experimental evidence at protein level	Transmembrane glycoprotein NMB	1	0.9988	1	12	12	12	3	3	3	0	0	0	4	4	4	0	0	0	1	1	1	0	0	0	1	1	1	0	0	0	2	2	2	0	0	0	1	1	1
459	a	sp|Q14974|IMB1_HUMAN	Q14974	IMB1_HUMAN	KPNB1	876	18	Homo sapiens OX=9606	1:Experimental evidence at protein level	Importin subunit beta-1	1	0.999	10	85	85	85	30	30	30	0	0	0	11	11	11	0	0	0	43	43	43	0	0	0	0	0	0	0	0	0	1	1	1	0	0	0	0	0	0
460	a	sp|Q15008|PSMD6_HUMAN	Q15008	PSMD6_HUMAN	PSMD6	389	15	Homo sapiens OX=9606	1:Experimental evidence at protein level	26S proteasome non-ATPase regulatory subunit 6	1	0.999	5	7	7	7	3	3	3	0	0	0	0	0	0	0	0	0	3	3	3	0	0	0	1	1	1	0	0	0	0	0	0	0	0	0	0	0	0
461	a	sp|Q15019|SEPT2_HUMAN	Q15019	SEPT2_HUMAN	SEPTIN2	361	8	Homo sapiens OX=9606	1:Experimental evidence at protein level	Septin-2	1	0.9988	2	4	4	4	1	1	1	0	0	0	0	0	0	0	0	0	3	3	3	0	0	0	0	0	0	0	0	0	0	0	0	0	0	0	0	0	0
462	a	sp|Q15029|U5S1_HUMAN	Q15029	U5S1_HUMAN	EFTUD2	972	14	Homo sapiens OX=9606	1:Experimental evidence at protein level	116 kDa U5 small nuclear ribonucleoprotein component	1	0.999	9	77	77	77	36	36	36	0	0	0	1	1	1	0	0	0	40	40	40	0	0	0	0	0	0	0	0	0	0	0	0	0	0	0	0	0	0
463	a	sp|Q15046|SYK_HUMAN	Q15046	SYK_HUMAN	KARS1	597	12	Homo sapiens OX=9606	1:Experimental evidence at protein level	Lysine--tRNA ligase	1	0.999	6	55	55	55	17	17	17	0	0	0	3	3	3	0	0	0	34	34	34	0	0	0	1	1	1	0	0	0	0	0	0	0	0	0	0	0	0
464	a	sp|Q15149|PLEC_HUMAN	Q15149	PLEC_HUMAN	PLEC	4684	1	Homo sapiens OX=9606	1:Experimental evidence at protein level	Plectin	1	0.999	4	18	18	18	3	3	3	0	0	0	0	0	0	0	0	0	13	13	13	0	0	0	0	0	0	0	0	0	1	1	1	0	0	0	1	1	1
465	a	sp|Q15181|IPYR_HUMAN	Q15181	IPYR_HUMAN	PPA1	289	5	Homo sapiens OX=9606	1:Experimental evidence at protein level	Inorganic pyrophosphatase	1	0.9988	1	10	10	10	0	0	0	0	0	0	0	0	0	0	0	0	10	10	10	0	0	0	0	0	0	0	0	0	0	0	0	0	0	0	0	0	0
466	a	sp|Q15185|TEBP_HUMAN	Q15185	TEBP_HUMAN	PTGES3	160	26	Homo sapiens OX=9606	1:Experimental evidence at protein level	Prostaglandin E synthase 3	1	0.999	3	39	39	39	8	8	8	0	0	0	8	8	8	0	0	0	19	19	19	0	0	0	3	3	3	0	0	0	1	1	1	0	0	0	0	0	0
467	a	sp|Q15223|NECT1_HUMAN	Q15223	NECT1_HUMAN	NECTIN1	517	8	Homo sapiens OX=9606	1:Experimental evidence at protein level	Nectin-1	1	0.999	2	12	12	12	11	11	11	0	0	0	0	0	0	0	0	0	1	1	1	0	0	0	0	0	0	0	0	0	0	0	0	0	0	0	0	0	0
468	a	sp|Q15233|NONO_HUMAN	Q15233	NONO_HUMAN	NONO	471	14	Homo sapiens OX=9606	1:Experimental evidence at protein level	Non-POU domain-containing octamer-binding protein	1	0.999	5	31	31	31	13	13	13	0	0	0	1	1	1	0	0	0	17	17	17	0	0	0	0	0	0	0	0	0	0	0	0	0	0	0	0	0	0
469	a	sp|Q15393|SF3B3_HUMAN	Q15393	SF3B3_HUMAN	SF3B3	1217	12	Homo sapiens OX=9606	1:Experimental evidence at protein level	Splicing factor 3B subunit 3	1	0.999	10	70	70	70	17	17	17	0	0	0	14	14	14	0	0	0	34	34	34	0	0	0	4	4	4	0	0	0	1	1	1	0	0	0	0	0	0
470	a	sp|Q15397|PUM3_HUMAN	Q15397	PUM3_HUMAN	PUM3	648	4	Homo sapiens OX=9606	1:Experimental evidence at protein level	Pumilio homolog 3	1	0.9989	2	10	10	10	2	2	2	0	0	0	0	0	0	0	0	0	8	8	8	0	0	0	0	0	0	0	0	0	0	0	0	0	0	0	0	0	0
471	a	sp|Q15436|SC23A_HUMAN	Q15436	SC23A_HUMAN	SEC23A	765	10	Homo sapiens OX=9606	1:Experimental evidence at protein level	Protein transport protein Sec23A	1	0.9979	5	12	6	6	5	2	2	0	0	0	0	0	0	0	0	0	5	2	2	0	0	0	0	0	0	0	0	0	2	2	2	0	0	0	0	0	0
472	a	sp|Q15437|SC23B_HUMAN	Q15437	SC23B_HUMAN	SEC23B	767	12	Homo sapiens OX=9606	1:Experimental evidence at protein level	Protein transport protein Sec23B	1	0.999	6	15	9	15	6	3	6	0	0	0	0	0	0	0	0	0	9	6	9	0	0	0	0	0	0	0	0	0	0	0	0	0	0	0	0	0	0
473	a	sp|Q15691|MARE1_HUMAN	Q15691	MARE1_HUMAN	MAPRE1	268	15	Homo sapiens OX=9606	1:Experimental evidence at protein level	Microtubule-associated protein RP/EB family member 1	1	0.999	3	11	11	11	2	2	2	0	0	0	0	0	0	0	0	0	9	9	9	0	0	0	0	0	0	0	0	0	0	0	0	0	0	0	0	0	0
474	a	sp|Q15833|STXB2_HUMAN	Q15833	STXB2_HUMAN	STXBP2	593	6	Homo sapiens OX=9606	1:Experimental evidence at protein level	Syntaxin-binding protein 2	1	0.999	2	6	6	6	1	1	1	0	0	0	0	0	0	0	0	0	5	5	5	0	0	0	0	0	0	0	0	0	0	0	0	0	0	0	0	0	0
475	a	sp|Q16401|PSMD5_HUMAN	Q16401	PSMD5_HUMAN	PSMD5	504	13	Homo sapiens OX=9606	1:Experimental evidence at protein level	26S proteasome non-ATPase regulatory subunit 5	1	0.999	4	18	18	18	5	5	5	0	0	0	3	3	3	0	0	0	10	10	10	0	0	0	0	0	0	0	0	0	0	0	0	0	0	0	0	0	0
476	a	sp|Q16543|CDC37_HUMAN	Q16543	CDC37_HUMAN	CDC37	378	13	Homo sapiens OX=9606	1:Experimental evidence at protein level	Hsp90 co-chaperone Cdc37	1	0.999	3	25	25	25	7	7	7	0	0	0	4	4	4	0	0	0	14	14	14	0	0	0	0	0	0	0	0	0	0	0	0	0	0	0	0	0	0
477	a	sp|Q16658|FSCN1_HUMAN	Q16658	FSCN1_HUMAN	FSCN1	493	14	Homo sapiens OX=9606	1:Experimental evidence at protein level	Fascin	1	0.999	5	29	29	29	5	5	5	0	0	0	0	0	0	0	0	0	21	21	21	0	0	0	3	3	3	0	0	0	0	0	0	0	0	0	0	0	0
478	a	sp|Q16864|VATF_HUMAN	Q16864	VATF_HUMAN	ATP6V1F	119	20	Homo sapiens OX=9606	1:Experimental evidence at protein level	V-type proton ATPase subunit F	1	0.999	1	29	29	29	3	3	3	0	0	0	6	6	6	0	0	0	8	8	8	0	0	0	6	6	6	0	0	0	3	3	3	0	0	0	3	3	3
479	a	sp|Q16891|MIC60_HUMAN	Q16891	MIC60_HUMAN	IMMT	758	10	Homo sapiens OX=9606	1:Experimental evidence at protein level	MIC	1	0.999	4	19	19	19	9	9	9	0	0	0	0	0	0	0	0	0	10	10	10	0	0	0	0	0	0	0	0	0	0	0	0	0	0	0	0	0	0
480	a	sp|Q1KMD3|HNRL2_HUMAN	Q1KMD3	HNRL2_HUMAN	HNRNPUL2	747	11	Homo sapiens OX=9606	1:Experimental evidence at protein level	Heterogeneous nuclear ribonucleoprotein U-like protein 2	1	0.999	5	33	33	33	15	15	15	0	0	0	0	0	0	0	0	0	14	14	14	0	0	0	3	3	3	0	0	0	1	1	1	0	0	0	0	0	0
481	a	sp|Q29RF7|PDS5A_HUMAN	Q29RF7	PDS5A_HUMAN	PDS5A	1337	6	Homo sapiens OX=9606	1:Experimental evidence at protein level	Sister chromatid cohesion protein PDS5 homolog A	1	0.9989	6	8	7	7	1	1	1	0	0	0	0	0	0	0	0	0	7	6	6	0	0	0	0	0	0	0	0	0	0	0	0	0	0	0	0	0	0
482	a	sp|Q2TAY7|SMU1_HUMAN	Q2TAY7	SMU1_HUMAN	SMU1	513	7	Homo sapiens OX=9606	1:Experimental evidence at protein level	WD40 repeat-containing protein SMU1	1	0.9988	3	9	9	9	4	4	4	0	0	0	0	0	0	0	0	0	5	5	5	0	0	0	0	0	0	0	0	0	0	0	0	0	0	0	0	0	0
483	a	sp|Q53EL6|PDCD4_HUMAN	Q53EL6	PDCD4_HUMAN	PDCD4	469	21	Homo sapiens OX=9606	1:Experimental evidence at protein level	Programmed cell death protein 4	1	0.999	7	42	42	42	16	16	16	0	0	0	0	0	0	0	0	0	26	26	26	0	0	0	0	0	0	0	0	0	0	0	0	0	0	0	0	0	0
484	a	sp|Q53GS9|SNUT2_HUMAN	Q53GS9	SNUT2_HUMAN	USP39	565	11	Homo sapiens OX=9606	1:Experimental evidence at protein level	U4/U6.U5 tri-snRNP-associated protein 2	1	0.999	5	23	23	23	7	7	7	0	0	0	2	2	2	0	0	0	14	14	14	0	0	0	0	0	0	0	0	0	0	0	0	0	0	0	0	0	0
485	a	sp|Q562R1|ACTBL_HUMAN	Q562R1	ACTBL_HUMAN	ACTBL2	376	25	Homo sapiens OX=9606	1:Experimental evidence at protein level	Beta-actin-like protein 2	1	0.999	5	216	9	9	57	3	3	0	0	0	67	1	1	0	0	0	55	3	3	0	0	0	12	1	1	0	0	0	5	1	1	0	0	0	20	0	0
486	a	sp|Q5D862|FILA2_HUMAN	Q5D862	FILA2_HUMAN	FLG2	2391	1	Homo sapiens OX=9606	1:Experimental evidence at protein level	Filaggrin-2	1	0.999	2	63	63	63	25	25	25	0	0	0	0	0	0	0	0	0	9	9	9	0	0	0	12	12	12	0	0	0	13	13	13	0	0	0	4	4	4
487	a	sp|Q5JTH9|RRP12_HUMAN	Q5JTH9	RRP12_HUMAN	RRP12	1297	5	Homo sapiens OX=9606	1:Experimental evidence at protein level	RRP12-like protein	1	0.9989	4	10	10	10	2	2	2	0	0	0	0	0	0	0	0	0	8	8	8	0	0	0	0	0	0	0	0	0	0	0	0	0	0	0	0	0	0
488	a	sp|Q5SSJ5|HP1B3_HUMAN	Q5SSJ5	HP1B3_HUMAN	HP1BP3	553	6	Homo sapiens OX=9606	1:Experimental evidence at protein level	Heterochromatin protein 1-binding protein 3	1	0.999	2	18	18	18	11	11	11	0	0	0	0	0	0	0	0	0	7	7	7	0	0	0	0	0	0	0	0	0	0	0	0	0	0	0	0	0	0
489	a	sp|Q5ZPR3|CD276_HUMAN	Q5ZPR3	CD276_HUMAN	CD276	534	19	Homo sapiens OX=9606	1:Experimental evidence at protein level	CD276 antigen	1	0.999	3	9	9	9	7	7	7	0	0	0	0	0	0	0	0	0	0	0	0	0	0	0	1	1	1	0	0	0	1	1	1	0	0	0	0	0	0
490	a	sp|Q6DD88|ATLA3_HUMAN	Q6DD88	ATLA3_HUMAN	ATL3	541	5	Homo sapiens OX=9606	1:Experimental evidence at protein level	Atlastin-3	1	0.9988	2	4	4	4	2	2	2	0	0	0	0	0	0	0	0	0	2	2	2	0	0	0	0	0	0	0	0	0	0	0	0	0	0	0	0	0	0
491	a	sp|Q6GTX8|LAIR1_HUMAN	Q6GTX8	LAIR1_HUMAN	LAIR1	287	14	Homo sapiens OX=9606	1:Experimental evidence at protein level	Leukocyte-associated immunoglobulin-like receptor 1	1	0.999	2	22	22	22	5	5	5	0	0	0	0	0	0	0	0	0	8	8	8	0	0	0	5	5	5	0	0	0	4	4	4	0	0	0	0	0	0
492	a	sp|Q6P2Q9|PRP8_HUMAN	Q6P2Q9	PRP8_HUMAN	PRPF8	2335	13	Homo sapiens OX=9606	1:Experimental evidence at protein level	Pre-mRNA-processing-splicing factor 8	1	0.999	20	108	108	108	32	32	32	0	0	0	6	6	6	0	0	0	68	68	68	0	0	0	2	2	2	0	0	0	0	0	0	0	0	0	0	0	0
493	a	sp|Q6UW68|TM205_HUMAN	Q6UW68	TM205_HUMAN	TMEM205	189	15	Homo sapiens OX=9606	1:Experimental evidence at protein level	Transmembrane protein 205	1	0.999	2	14	14	14	7	7	7	0	0	0	0	0	0	0	0	0	7	7	7	0	0	0	0	0	0	0	0	0	0	0	0	0	0	0	0	0	0
494	a	sp|Q6ZUJ8|BCAP_HUMAN	Q6ZUJ8	BCAP_HUMAN	PIK3AP1	805	4	Homo sapiens OX=9606	1:Experimental evidence at protein level	Phosphoinositide 3-kinase adapter protein 1	1	0.999	3	29	29	29	12	12	12	0	0	0	0	0	0	0	0	0	17	17	17	0	0	0	0	0	0	0	0	0	0	0	0	0	0	0	0	0	0
495	a	sp|Q71DI3|H32_HUMAN	Q71DI3	H32_HUMAN	H3C15	136	23	Homo sapiens OX=9606	1:Experimental evidence at protein level	Histone H3.2	1	0.999	1	18	18	18	9	9	9	0	0	0	1	1	1	0	0	0	6	6	6	0	0	0	0	0	0	0	0	0	1	1	1	0	0	0	1	1	1
496	a	sp|Q7KZF4|SND1_HUMAN	Q7KZF4	SND1_HUMAN	SND1	910	33	Homo sapiens OX=9606	1:Experimental evidence at protein level	Staphylococcal nuclease domain-containing protein 1	1	0.999	21	194	194	194	53	53	53	0	0	0	31	31	31	0	0	0	84	84	84	0	0	0	17	17	17	0	0	0	5	5	5	0	0	0	4	4	4
497	a	sp|Q7L2H7|EIF3M_HUMAN	Q7L2H7	EIF3M_HUMAN	EIF3M	374	15	Homo sapiens OX=9606	1:Experimental evidence at protein level	Eukaryotic translation initiation factor 3 subunit M	1	0.999	4	25	25	25	9	9	9	0	0	0	2	2	2	0	0	0	9	9	9	0	0	0	2	2	2	0	0	0	2	2	2	0	0	0	1	1	1
498	a	sp|Q7RTV0|PHF5A_HUMAN	Q7RTV0	PHF5A_HUMAN	PHF5A	110	26	Homo sapiens OX=9606	1:Experimental evidence at protein level	PHD finger-like domain-containing protein 5A	1	0.999	2	23	23	23	10	10	10	0	0	0	0	0	0	0	0	0	13	13	13	0	0	0	0	0	0	0	0	0	0	0	0	0	0	0	0	0	0
499	a	sp|Q7Z2W4|ZCCHV_HUMAN	Q7Z2W4	ZCCHV_HUMAN	ZC3HAV1	902	4	Homo sapiens OX=9606	1:Experimental evidence at protein level	Zinc finger CCCH-type antiviral protein 1	1	0.999	3	8	8	8	4	4	4	0	0	0	0	0	0	0	0	0	4	4	4	0	0	0	0	0	0	0	0	0	0	0	0	0	0	0	0	0	0
500	a	sp|Q7Z6Z7|HUWE1_HUMAN	Q7Z6Z7	HUWE1_HUMAN	HUWE1	4374	3	Homo sapiens OX=9606	1:Experimental evidence at protein level	E3 ubiquitin-protein ligase HUWE1	1	0.999	10	35	35	35	20	20	20	0	0	0	0	0	0	0	0	0	15	15	15	0	0	0	0	0	0	0	0	0	0	0	0	0	0	0	0	0	0
501	a	sp|Q86U42|PABP2_HUMAN	Q86U42	PABP2_HUMAN	PABPN1	306	8	Homo sapiens OX=9606	1:Experimental evidence at protein level	Polyadenylate-binding protein 2	1	0.999	2	17	17	17	9	9	9	0	0	0	0	0	0	0	0	0	8	8	8	0	0	0	0	0	0	0	0	0	0	0	0	0	0	0	0	0	0
502	a	sp|Q86UX7|URP2_HUMAN	Q86UX7	URP2_HUMAN	FERMT3	667	23	Homo sapiens OX=9606	1:Experimental evidence at protein level	Fermitin family homolog 3	1	0.999	10	150	150	150	49	49	49	0	0	0	14	14	14	0	0	0	58	58	58	0	0	0	16	16	16	0	0	0	12	12	12	0	0	0	1	1	1
503	a	sp|Q86VP6|CAND1_HUMAN	Q86VP6	CAND1_HUMAN	CAND1	1230	4	Homo sapiens OX=9606	1:Experimental evidence at protein level	Cullin-associated NEDD8-dissociated protein 1	1	0.9988	4	8	8	8	1	1	1	0	0	0	0	0	0	0	0	0	7	7	7	0	0	0	0	0	0	0	0	0	0	0	0	0	0	0	0	0	0
504	a	sp|Q86WV6|STING_HUMAN	Q86WV6	STING_HUMAN	STING1	379	7	Homo sapiens OX=9606	1:Experimental evidence at protein level	Stimulator of interferon genes protein	1	0.999	2	18	18	18	5	5	5	0	0	0	0	0	0	0	0	0	13	13	13	0	0	0	0	0	0	0	0	0	0	0	0	0	0	0	0	0	0
505	a	sp|Q86X55|CARM1_HUMAN	Q86X55	CARM1_HUMAN	CARM1	608	9	Homo sapiens OX=9606	1:Experimental evidence at protein level	Histone-arginine methyltransferase CARM1	1	0.999	4	18	18	18	3	3	3	0	0	0	0	0	0	0	0	0	14	14	14	0	0	0	1	1	1	0	0	0	0	0	0	0	0	0	0	0	0
506	a	sp|Q86YZ3|HORN_HUMAN	Q86YZ3	HORN_HUMAN	HRNR	2850	3	Homo sapiens OX=9606	1:Experimental evidence at protein level	Hornerin	1	0.9987	3	5	5	5	2	2	2	0	0	0	0	0	0	0	0	0	1	1	1	0	0	0	0	0	0	0	0	0	0	0	0	0	0	0	2	2	2
507	a	sp|Q8IWA0|WDR75_HUMAN	Q8IWA0	WDR75_HUMAN	WDR75	830	6	Homo sapiens OX=9606	1:Experimental evidence at protein level	WD repeat-containing protein 75	1	0.9989	4	13	13	13	0	0	0	0	0	0	3	3	3	0	0	0	10	10	10	0	0	0	0	0	0	0	0	0	0	0	0	0	0	0	0	0	0
508	a	sp|Q8IWB7|WDFY1_HUMAN	Q8IWB7	WDFY1_HUMAN	WDFY1	410	9	Homo sapiens OX=9606	1:Experimental evidence at protein level	WD repeat and FYVE domain-containing protein 1	1	0.999	3	11	11	11	3	3	3	0	0	0	0	0	0	0	0	0	8	8	8	0	0	0	0	0	0	0	0	0	0	0	0	0	0	0	0	0	0
509	a	sp|Q8IYS1|P20D2_HUMAN	Q8IYS1	P20D2_HUMAN	PM20D2	436	6	Homo sapiens OX=9606	1:Experimental evidence at protein level	Xaa-Arg dipeptidase	1	0.999	2	8	8	8	6	6	6	0	0	0	0	0	0	0	0	0	2	2	2	0	0	0	0	0	0	0	0	0	0	0	0	0	0	0	0	0	0
510	a	sp|Q8N163|CCAR2_HUMAN	Q8N163	CCAR2_HUMAN	CCAR2	923	10	Homo sapiens OX=9606	1:Experimental evidence at protein level	Cell cycle and apoptosis regulator protein 2	1	0.999	6	62	62	62	20	20	20	0	0	0	1	1	1	0	0	0	41	41	41	0	0	0	0	0	0	0	0	0	0	0	0	0	0	0	0	0	0
511	a	sp|Q8N1F7|NUP93_HUMAN	Q8N1F7	NUP93_HUMAN	NUP93	819	10	Homo sapiens OX=9606	1:Experimental evidence at protein level	Nuclear pore complex protein Nup93	1	0.999	6	66	66	66	27	27	27	0	0	0	2	2	2	0	0	0	37	37	37	0	0	0	0	0	0	0	0	0	0	0	0	0	0	0	0	0	0
512	a	sp|Q8N1N4|K2C78_HUMAN	Q8N1N4	K2C78_HUMAN	KRT78	520	9	Homo sapiens OX=9606	1:Experimental evidence at protein level	Keratin, type II cytoskeletal 78	1	0.999	4	18	15	18	13	11	13	0	0	0	0	0	0	0	0	0	4	3	4	0	0	0	1	1	1	0	0	0	0	0	0	0	0	0	0	0	0
513	a	sp|Q8NBQ5|DHB11_HUMAN	Q8NBQ5	DHB11_HUMAN	HSD17B11	300	17	Homo sapiens OX=9606	1:Experimental evidence at protein level	Estradiol 17-beta-dehydrogenase 11	1	0.9989	3	7	7	7	1	1	1	0	0	0	0	0	0	0	0	0	5	5	5	0	0	0	0	0	0	0	0	0	1	1	1	0	0	0	0	0	0
514	a	sp|Q8NE71|ABCF1_HUMAN	Q8NE71	ABCF1_HUMAN	ABCF1	845	7	Homo sapiens OX=9606	1:Experimental evidence at protein level	ATP-binding cassette sub-family F member 1	1	0.999	5	39	39	39	17	17	17	0	0	0	0	0	0	0	0	0	22	22	22	0	0	0	0	0	0	0	0	0	0	0	0	0	0	0	0	0	0
515	a	sp|Q8NF50|DOCK8_HUMAN	Q8NF50	DOCK8_HUMAN	DOCK8	2099	3	Homo sapiens OX=9606	1:Experimental evidence at protein level	Dedicator of cytokinesis protein 8	1	0.999	5	15	15	15	8	8	8	0	0	0	0	0	0	0	0	0	7	7	7	0	0	0	0	0	0	0	0	0	0	0	0	0	0	0	0	0	0
516	a	sp|Q8NI27|THOC2_HUMAN	Q8NI27	THOC2_HUMAN	THOC2	1593	1	Homo sapiens OX=9606	1:Experimental evidence at protein level	THO complex subunit 2	1	0.9986	2	2	2	2	0	0	0	0	0	0	0	0	0	0	0	0	2	2	2	0	0	0	0	0	0	0	0	0	0	0	0	0	0	0	0	0	0
517	a	sp|Q8NI36|WDR36_HUMAN	Q8NI36	WDR36_HUMAN	WDR36	951	4	Homo sapiens OX=9606	1:Experimental evidence at protein level	WD repeat-containing protein 36	1	0.9987	2	7	7	7	2	2	2	0	0	0	1	1	1	0	0	0	3	3	3	0	0	0	1	1	1	0	0	0	0	0	0	0	0	0	0	0	0
518	a	sp|Q8TD19|NEK9_HUMAN	Q8TD19	NEK9_HUMAN	NEK9	979	5	Homo sapiens OX=9606	1:Experimental evidence at protein level	Serine/threonine-protein kinase Nek9	1	0.999	4	32	32	32	11	11	11	0	0	0	0	0	0	0	0	0	21	21	21	0	0	0	0	0	0	0	0	0	0	0	0	0	0	0	0	0	0
519	a	sp|Q8TED0|UTP15_HUMAN	Q8TED0	UTP15_HUMAN	UTP15	518	6	Homo sapiens OX=9606	1:Experimental evidence at protein level	U3 small nucleolar RNA-associated protein 15 homolog	1	0.999	2	13	13	13	3	3	3	0	0	0	0	0	0	0	0	0	10	10	10	0	0	0	0	0	0	0	0	0	0	0	0	0	0	0	0	0	0
520	a	sp|Q8TEM1|PO210_HUMAN	Q8TEM1	PO210_HUMAN	NUP210	1887	3	Homo sapiens OX=9606	1:Experimental evidence at protein level	Nuclear pore membrane glycoprotein 210	1	0.999	5	18	18	18	6	6	6	0	0	0	0	0	0	0	0	0	12	12	12	0	0	0	0	0	0	0	0	0	0	0	0	0	0	0	0	0	0
521	a	sp|Q8TEQ6|GEMI5_HUMAN	Q8TEQ6	GEMI5_HUMAN	GEMIN5	1508	2	Homo sapiens OX=9606	1:Experimental evidence at protein level	Gem-associated protein 5	1	0.996	3	5	5	5	1	1	1	0	0	0	0	0	0	0	0	0	3	3	3	0	0	0	1	1	1	0	0	0	0	0	0	0	0	0	0	0	0
522	a	sp|Q8WUH6|TM263_HUMAN	Q8WUH6	TM263_HUMAN	TMEM263	116	44	Homo sapiens OX=9606	1:Experimental evidence at protein level	Transmembrane protein 263	1	0.999	3	44	44	44	21	21	21	0	0	0	0	0	0	0	0	0	4	4	4	0	0	0	14	14	14	0	0	0	5	5	5	0	0	0	0	0	0
523	a	sp|Q8WUM0|NU133_HUMAN	Q8WUM0	NU133_HUMAN	NUP133	1156	3	Homo sapiens OX=9606	1:Experimental evidence at protein level	Nuclear pore complex protein Nup133	1	0.999	3	9	9	9	2	2	2	0	0	0	0	0	0	0	0	0	7	7	7	0	0	0	0	0	0	0	0	0	0	0	0	0	0	0	0	0	0
524	a	sp|Q8WUM4|PDC6I_HUMAN	Q8WUM4	PDC6I_HUMAN	PDCD6IP	868	10	Homo sapiens OX=9606	1:Experimental evidence at protein level	Programmed cell death 6-interacting protein	1	0.999	7	27	27	27	2	2	2	0	0	0	1	1	1	0	0	0	20	20	20	0	0	0	4	4	4	0	0	0	0	0	0	0	0	0	0	0	0
525	a	sp|Q8WVV9|HNRLL_HUMAN	Q8WVV9	HNRLL_HUMAN	HNRNPLL	542	8	Homo sapiens OX=9606	1:Experimental evidence at protein level	Heterogeneous nuclear ribonucleoprotein L-like	1	0.999	3	12	12	12	2	2	2	0	0	0	0	0	0	0	0	0	10	10	10	0	0	0	0	0	0	0	0	0	0	0	0	0	0	0	0	0	0
526	a	sp|Q8WWY3|PRP31_HUMAN	Q8WWY3	PRP31_HUMAN	PRPF31	499	6	Homo sapiens OX=9606	1:Experimental evidence at protein level	U4/U6 small nuclear ribonucleoprotein Prp31	1	0.9986	2	4	4	4	0	0	0	0	0	0	0	0	0	0	0	0	4	4	4	0	0	0	0	0	0	0	0	0	0	0	0	0	0	0	0	0	0
527	a	sp|Q8WXF1|PSPC1_HUMAN	Q8WXF1	PSPC1_HUMAN	PSPC1	523	9	Homo sapiens OX=9606	1:Experimental evidence at protein level	Paraspeckle component 1	1	0.999	4	29	29	29	14	14	14	0	0	0	0	0	0	0	0	0	14	14	14	0	0	0	0	0	0	0	0	0	1	1	1	0	0	0	0	0	0
528	a	sp|Q92499|DDX1_HUMAN	Q92499	DDX1_HUMAN	DDX1	740	18	Homo sapiens OX=9606	1:Experimental evidence at protein level	ATP-dependent RNA helicase DDX1	1	0.999	9	37	37	37	10	10	10	0	0	0	2	2	2	0	0	0	25	25	25	0	0	0	0	0	0	0	0	0	0	0	0	0	0	0	0	0	0
529	a	sp|Q92598|HS105_HUMAN	Q92598	HS105_HUMAN	HSPH1	858	14	Homo sapiens OX=9606	1:Experimental evidence at protein level	Heat shock protein 105 kDa	1	0.999	9	65	46	65	27	17	27	0	0	0	8	7	8	0	0	0	30	22	30	0	0	0	0	0	0	0	0	0	0	0	0	0	0	0	0	0	0
530	a	sp|Q92614|MY18A_HUMAN	Q92614	MY18A_HUMAN	MYO18A	2054	2	Homo sapiens OX=9606	1:Experimental evidence at protein level	Unconventional myosin-XVIIIa	1	0.9989	4	10	10	10	2	2	2	0	0	0	0	0	0	0	0	0	8	8	8	0	0	0	0	0	0	0	0	0	0	0	0	0	0	0	0	0	0
531	a	sp|Q92616|GCN1_HUMAN	Q92616	GCN1_HUMAN	GCN1	2671	5	Homo sapiens OX=9606	1:Experimental evidence at protein level	eIF-2-alpha kinase activator GCN1	1	0.999	11	37	37	37	18	18	18	0	0	0	3	3	3	0	0	0	16	16	16	0	0	0	0	0	0	0	0	0	0	0	0	0	0	0	0	0	0
532	a	sp|Q92619|HMHA1_HUMAN	Q92619	HMHA1_HUMAN	ARHGAP45	1136	4	Homo sapiens OX=9606	1:Experimental evidence at protein level	Rho GTPase-activating protein 45	1	0.9987	3	17	17	17	10	10	10	0	0	0	0	0	0	0	0	0	7	7	7	0	0	0	0	0	0	0	0	0	0	0	0	0	0	0	0	0	0
533	a	sp|Q92621|NU205_HUMAN	Q92621	NU205_HUMAN	NUP205	2012	3	Homo sapiens OX=9606	1:Experimental evidence at protein level	Nuclear pore complex protein Nup205	1	0.9969	5	7	7	7	2	2	2	0	0	0	2	2	2	0	0	0	3	3	3	0	0	0	0	0	0	0	0	0	0	0	0	0	0	0	0	0	0
534	a	sp|Q92797|SYMPK_HUMAN	Q92797	SYMPK_HUMAN	SYMPK	1274	2	Homo sapiens OX=9606	1:Experimental evidence at protein level	Symplekin	1	0.999	2	10	10	10	2	2	2	0	0	0	1	1	1	0	0	0	7	7	7	0	0	0	0	0	0	0	0	0	0	0	0	0	0	0	0	0	0
535	a	sp|Q92804|RBP56_HUMAN	Q92804	RBP56_HUMAN	TAF15	592	5	Homo sapiens OX=9606	1:Experimental evidence at protein level	TATA-binding protein-associated factor 2N	1	0.999	2	27	24	24	11	11	11	0	0	0	0	0	0	0	0	0	16	13	13	0	0	0	0	0	0	0	0	0	0	0	0	0	0	0	0	0	0
536	a	sp|Q92841|DDX17_HUMAN	Q92841	DDX17_HUMAN	DDX17	729	15	Homo sapiens OX=9606	1:Experimental evidence at protein level	Probable ATP-dependent RNA helicase DDX17	1	0.999	9	76	29	29	20	13	13	0	0	0	31	0	0	0	0	0	25	16	16	0	0	0	0	0	0	0	0	0	0	0	0	0	0	0	0	0	0
537	a	sp|Q92854|SEM4D_HUMAN	Q92854	SEM4D_HUMAN	SEMA4D	862	5	Homo sapiens OX=9606	1:Experimental evidence at protein level	Semaphorin-4D	1	0.9983	2	2	2	2	2	2	2	0	0	0	0	0	0	0	0	0	0	0	0	0	0	0	0	0	0	0	0	0	0	0	0	0	0	0	0	0	0
538	a	sp|Q92878|RAD50_HUMAN	Q92878	RAD50_HUMAN	RAD50	1312	12	Homo sapiens OX=9606	1:Experimental evidence at protein level	DNA repair protein RAD50	1	0.999	13	67	67	67	23	23	23	0	0	0	6	6	6	0	0	0	38	38	38	0	0	0	0	0	0	0	0	0	0	0	0	0	0	0	0	0	0
539	a	sp|Q92888|ARHG1_HUMAN	Q92888	ARHG1_HUMAN	ARHGEF1	912	5	Homo sapiens OX=9606	1:Experimental evidence at protein level	Rho guanine nucleotide exchange factor 1	1	0.9989	3	4	4	4	0	0	0	0	0	0	2	2	2	0	0	0	1	1	1	0	0	0	0	0	0	0	0	0	1	1	1	0	0	0	0	0	0
540	a	sp|Q92900|RENT1_HUMAN	Q92900	RENT1_HUMAN	UPF1	1129	15	Homo sapiens OX=9606	1:Experimental evidence at protein level	Regulator of nonsense transcripts 1	1	0.999	12	61	61	61	24	24	24	0	0	0	2	2	2	0	0	0	27	27	27	0	0	0	3	3	3	0	0	0	5	5	5	0	0	0	0	0	0
541	a	sp|Q92945|FUBP2_HUMAN	Q92945	FUBP2_HUMAN	KHSRP	711	10	Homo sapiens OX=9606	1:Experimental evidence at protein level	Far upstream element-binding protein 2	1	0.999	5	16	16	16	3	3	3	0	0	0	0	0	0	0	0	0	12	12	12	0	0	0	1	1	1	0	0	0	0	0	0	0	0	0	0	0	0
542	a	sp|Q92973|TNPO1_HUMAN	Q92973	TNPO1_HUMAN	TNPO1	898	8	Homo sapiens OX=9606	1:Experimental evidence at protein level	Transportin-1	1	0.999	6	51	46	51	29	25	29	0	0	0	0	0	0	0	0	0	21	20	21	0	0	0	1	1	1	0	0	0	0	0	0	0	0	0	0	0	0
543	a	sp|Q93009|UBP7_HUMAN	Q93009	UBP7_HUMAN	USP7	1102	8	Homo sapiens OX=9606	1:Experimental evidence at protein level	Ubiquitin carboxyl-terminal hydrolase 7	1	0.9983	5	5	5	5	1	1	1	0	0	0	2	2	2	0	0	0	2	2	2	0	0	0	0	0	0	0	0	0	0	0	0	0	0	0	0	0	0
544	a	sp|Q969G3|SMCE1_HUMAN	Q969G3	SMCE1_HUMAN	SMARCE1	411	6	Homo sapiens OX=9606	1:Experimental evidence at protein level	SWI/SNF-related matrix-associated actin-dependent regulator of chromatin subfamily E member 1	1	0.999	2	17	17	17	7	7	7	0	0	0	0	0	0	0	0	0	10	10	10	0	0	0	0	0	0	0	0	0	0	0	0	0	0	0	0	0	0
545	a	sp|Q969H8|MYDGF_HUMAN	Q969H8	MYDGF_HUMAN	MYDGF	173	20	Homo sapiens OX=9606	1:Experimental evidence at protein level	Myeloid-derived growth factor	1	0.999	3	33	33	33	11	11	11	0	0	0	0	0	0	0	0	0	6	6	6	0	0	0	5	5	5	0	0	0	11	11	11	0	0	0	0	0	0
546	a	sp|Q969X1|LFG3_HUMAN	Q969X1	LFG3_HUMAN	TMBIM1	311	10	Homo sapiens OX=9606	1:Experimental evidence at protein level	Protein lifeguard 3	1	0.999	1	17	17	17	5	5	5	0	0	0	5	5	5	0	0	0	3	3	3	0	0	0	2	2	2	0	0	0	2	2	2	0	0	0	0	0	0
547	a	sp|Q96BM9|ARL8A_HUMAN	Q96BM9	ARL8A_HUMAN	ARL8A	186	9	Homo sapiens OX=9606	1:Experimental evidence at protein level	ADP-ribosylation factor-like protein 8A	1	0.9976	2	4	4	4	2	2	2	0	0	0	0	0	0	0	0	0	0	0	0	0	0	0	2	2	2	0	0	0	0	0	0	0	0	0	0	0	0
548	a	sp|Q96CS3|FAF2_HUMAN	Q96CS3	FAF2_HUMAN	FAF2	445	6	Homo sapiens OX=9606	1:Experimental evidence at protein level	FAS-associated factor 2	1	0.9988	2	14	14	14	1	1	1	0	0	0	8	8	8	0	0	0	2	2	2	0	0	0	2	2	2	0	0	0	0	0	0	0	0	0	1	1	1
549	a	sp|Q96DI7|SNR40_HUMAN	Q96DI7	SNR40_HUMAN	SNRNP40	357	24	Homo sapiens OX=9606	1:Experimental evidence at protein level	U5 small nuclear ribonucleoprotein 40 kDa protein	1	0.999	5	19	19	19	6	6	6	0	0	0	0	0	0	0	0	0	11	11	11	0	0	0	2	2	2	0	0	0	0	0	0	0	0	0	0	0	0
[truncated: 770 more rows]
[truncated: 4 more columns]

## Sheet: MOLM13 Hits
Protein ID	Gene Names	Description	MOLM13_NPM1_10 Total Spectral Count	MOLM13_NPM1_11 Total Spectral Count	MOLM13_NPM1_12 Total Spectral Count	MOLM13_iso_7 Total Spectral Count	MOLM13_iso_8 Total Spectral Count	MOLM13_iso_9 Total Spectral Count	NPM1/Iso
[truncated: 263 more rows]

[truncated: 4 more sheets: Kasumi-1 Raw, Kasumi-1 Hits, RBPs, Hit Overlap with RBPs]
