# Supplementary material for: Treatment of acute myeloid leukemia models by targeting a cell surface RNA-binding protein
Source: Nat Biotechnol. 2025 Apr 23;44(3):430–43. doi: 10.1038/s41587-025-02648-2 (PMC7618518; doi:10.1038/s41587-025-02648-2)
Supplement: Supplementary file 4 — DNA primer names and sequences. [file 41587_2025_2648_MOESM4_ESM.xlsx]

## Sheet: Sheet1
Primer name	Primer Seq (5' to 3')
GAPDH_F	AGAAAACACGGGGGCAATGA
GAPDH-R	TGGTATGTAGGCAGTGGGGA
CAS9_F	AGCGAACTGGATAAGGCCG
CAS9_R	CCGGAAATCGGACACCAG
