# Supplementary material for: Treatment of acute myeloid leukemia models by targeting a cell surface RNA-binding protein
Source: Nat Biotechnol. 2025 Apr 23;44(3):430–43. doi: 10.1038/s41587-025-02648-2 (PMC7618518; doi:10.1038/s41587-025-02648-2)
Supplement: Supplementary file 5 — The 47 human and mouse solid cancer models profiled. [file 41587_2025_2648_MOESM5_ESM.xlsx]

## Sheet: Sheet1
		Table S4: Details of flow cytometric analysis for the 47 human and mouse solid cancer models
Species	Tissue	used in Figure 7a.	Model	%NPM1 (vs IgG)
Human	Lung	Adenocarcinoma	A549	0.39
Human	Lung	Small Cell Lung Carcinoma	NCI-H520	0.41
Human	Lung	Epidermoid Carcinoma	Calu-1	0.88
Human	Colon	Colorectal Carcinoma	HCT-116	0.12
Mouse	Colon	Coloractal Adenocarcinoma	MC-38	0.19
Human	Bone	Ewing Sarcoma	A-673	0.91
Human	Bone	Ewing Sarcoma	MHH-ES-1	0.85
Human	Bone	Osteosarcoma	U2OS	0.93
Human	Bone	Osteosarcoma	HOS	0.78
Human	Bone	Osteosarcoma	MG-G3	0.96
Human	Bone	Osteosarcoma	SaOS	0.09
Human	Oesophagus	Squamous cell carcinoma	KYSE-30	0.71
Human	Oesophagus	Squamous cell carcinoma	OE-21	0.36
Human	Oesophagus	Squamous cell carcinoma	KYSE-140	0.55
Human	Oesophagus	Adenocarcinoma	OE33	0.14
Human	Head&Neck	Pharyngeal Carcinoma	FADU	0.24
Human	Head&Neck	Pharyngeal Carcinoma	DETROIT	0.08
Human	Head&Neck	Laryngeal squamous cell carcinoma	UT-SSC-42B	0.77
Human	Brain	Neuroblastoma	SiMa	12%%
Human	Brain	Neuroblastoma	SH-SY5Y	0.561
Human	Brain	Neuroblastoma	LA-N-5	0.52
Human	Brain	Glioma	KNS-42	0.42
Human	Brain	Glioma	H4	0.69
Human	Brain	Neuroblastoma	U251	0.84
Human	Brain	Primitive neuroectodermal tumour	PFSK1	0.56
Human	Breast	Adenocarcinoma	MDA-MB-231	0.89
Human	Soft Tissue	Fibrosarcoma	HT1080	0.056
Human	Prostate	Adenocarcinoma	PC3	0.85
Human	Prostate	Prostatic Carcinoma	22Rv1	0.41
Mouse	Prostate	Primary Mouse Adenocarcinoma		0.53
Human	Pancreas	PDAC	ASPC1	0.15
Human	Pancreas	PDAC	BXPC3	0.1
Human	Pancreas	PDAC	PANC1	0.32
Human	Pancreas	PDAC	SU86.86	0.07
Human	Pancreas	PDAC	YAPC	0.015
Human	Pancreas	PDAC	HPAF-II	0.02
Mouse	Pancreas	Primary PDAC tumor	PDAC1	0.95
Mouse	Pancreas	Primary PDAC tumor	PDAC2	0.91
Mouse	Pancreas	Primary PDAC tumor	PDAC3	0.75
Mouse	Pancreas	Primary PDAC tumor	PDAC4	0.77
Mouse	Pancreas	Primary PDAC tumor	PDAC5	0.61
Mouse	Pancreas	Primary PDAC tumor	PDAC6	0.7
Mouse	Pancreas	Primary PDAC tumor	PDAC7	0.99
Mouse	Pancreas	Primary PDAC tumor	PDAC8	0.97
Mouse	Pancreas	Primary PDAC tumor	PDAC9	0.98
Mouse	Pancreas	Primary PDAC tumor	PDAC10	0.99
Mouse	Skin	Melanoma	B16F10	0.026
